# Supplementary material for: Azadistibiridines and stabilised-iminobismuthane: reactivity of small inorganic rings in heavy main group chemistry
Source: Chem Sci. 2025 Aug 19;16(36):16894–903. doi: 10.1039/d5sc03416g (PMC12378412; doi:10.1039/d5sc03416g)
Supplement: SC-016-D5SC03416G-s001 [file SC-016-D5SC03416G-s001.txt]

2a

Sb       1.9623632       5.9608202       6.2093662
Sb       4.5019076       7.1052421       6.7496020
 S       2.3995789       8.9931288       5.1891633
Si       0.4447990       1.9012864       7.3590492
Si      -1.5609313       3.5981805       5.3775159
Si       6.0825269       4.1071925       4.3424065
Si       4.4440708       5.9206901       2.1550339
Si       2.5059534       6.3020117      10.5444301
Si       0.5970912       8.8013871       9.7019554
Si       8.0798536       8.8758146       7.5481098
Si       6.4484872      11.4358539       6.3621538
 O       1.4535036       9.1886217       6.2849844
 O       3.4918961       9.9461598       5.0304624
 N       3.0604012       7.4981137       5.1994855
 C       2.2834579       4.2334604       4.9293612
 C       1.2485845       3.2742182       5.0362938
 C       1.1869668       2.2195032       4.1140841
 H       0.3653271       1.5178205       4.2015261
 C       2.1329997       2.0620189       3.1061453
 C       3.1868503       2.9764039       3.0647337
 H       3.9573562       2.8696352       2.3064064
 C       3.2908184       4.0536916       3.9516980
 C       0.1779813       3.3102660       6.1052976
 H       0.3130964       4.1970086       6.7513355
 C      -0.8576499       2.0195892       8.7173484
 H      -0.8834976       3.0145770       9.1747509
 H      -0.6407227       1.2964937       9.5135118
 H      -1.8620263       1.7969165       8.3386263
 C       0.3646414       0.1810876       6.5937387
 H      -0.5712586      -0.0017840       6.0553814
 H       0.4383031      -0.5688960       7.3920631
 H       1.1952072       0.0094376       5.9013195
 C       2.1642849       2.1419621       8.0874640
 H       2.9265499       2.0941901       7.3016989
 H       2.3966269       1.3667181       8.8278621
 H       2.2637038       3.1127587       8.5849772
 C      -2.4735896       1.9950906       4.9835301
 H      -3.4587284       2.2227833       4.5567666
 H      -2.6379007       1.3864184       5.8800605
 H      -1.9361620       1.3792545       4.2536507
 C      -2.5587444       4.5868113       6.6338543
 H      -2.6858832       4.0456393       7.5776775
 H      -3.5592563       4.8126453       6.2445944
 H      -2.0694111       5.5414953       6.8613929
 C      -1.3761089       4.6120595       3.8013965
 H      -0.7951708       5.5227116       3.9877427
 H      -2.3566146       4.9115940       3.4106098
 H      -0.8541870       4.0505768       3.0192024
 C       2.0553915       0.9423309       2.0675220
 C       3.3199416       0.0622809       2.1681282
 H       4.2272738       0.6463980       1.9863460
 H       3.2805480      -0.7433487       1.4255152
 H       3.4000345      -0.3893423       3.1629208
 C       0.8206491       0.0492934       2.2653334
 H       0.8314437      -0.4458091       3.2424642
 H       0.8050594      -0.7296936       1.4952954
 H      -0.1085940       0.6236252       2.1796057
 C       1.9837055       1.5711915       0.6583802
 H       1.0934751       2.2020214       0.5607256
 H       1.9361713       0.7854545      -0.1047679
 H       2.8617894       2.1915922       0.4536324
 C       4.4763888       4.9645185       3.8061417
 H       4.3794970       5.7835707       4.5307567
 C       5.8483820       3.4546653       6.0956247
 H       5.6474626       4.2564471       6.8147525
 H       6.7417265       2.9172465       6.4373476
 H       5.0029383       2.7580974       6.1341185
 C       6.5596288       2.6340639       3.2663121
 H       5.8468588       1.8101786       3.3792060
 H       7.5428008       2.2610379       3.5818466
 H       6.6269711       2.8835064       2.2026223
 C       7.4768073       5.3769984       4.3045111
 H       7.7512257       5.6460691       3.2778713
 H       8.3760316       4.9858712       4.7958318
 H       7.1869805       6.2977928       4.8238261
 C       5.3882434       5.0433636       0.7722187
 H       6.4569315       4.9502125       0.9977033
 H       5.2996968       5.6208892      -0.1571876
 H       4.9988400       4.0391515       0.5686327
 C       2.6490088       6.0952043       1.6214445
 H       2.2190439       5.1180603       1.3747708
 H       2.5623611       6.7388277       0.7383941
 H       2.0408620       6.5349501       2.4179206
 C       5.2357552       7.6071730       2.4276573
 H       4.7684283       8.1266039       3.2698637
 H       5.1245630       8.2361735       1.5355977
 H       6.3078161       7.5209696       2.6365060
 C       4.3392685       8.6461648       8.2709452
 C       3.4365902       8.6636151       9.3550710
 C       3.6816372       9.5336087      10.4286760
 H       2.9764276       9.5261512      11.2530484
 C       4.7668563      10.4035776      10.4543611
 C       5.6223131      10.3995413       9.3518973
 H       6.4590824      11.0924061       9.3192834
 C       5.4329598       9.5494937       8.2581004
 C       2.2086286       7.8050334       9.4238346
 H       2.0452061       7.3645422       8.4295064
 C       1.0013937       5.1669745      10.4444378
 H       0.1157169       5.6166732      10.9067526
 H       1.1905020       4.2105366      10.9463210
 H       0.7517350       4.9501720       9.3990083
 C       2.8500882       6.7796448      12.3338156
 H       3.7590594       7.3875774      12.4057458
 H       3.0126947       5.8725499      12.9301052
 H       2.0310988       7.3389851      12.7952051
 C       4.0269981       5.3603067       9.9412329
 H       3.8883919       4.9306029       8.9430662
 H       4.2651174       4.5352819      10.6245860
 H       4.9031134       6.0200295       9.9073828
 C      -0.7398222       7.9717174       8.6635226
 H      -0.4701766       8.0238730       7.6031203
 H      -1.7062210       8.4742183       8.7940968
 H      -0.8743908       6.9181220       8.9332185
 C       0.0295154       8.8093082      11.5070709
 H      -0.1691472       7.8049055      11.8976454
 H      -0.9039194       9.3816996      11.5869869
 H       0.7598452       9.2881107      12.1700206
 C       0.8081845      10.5913045       9.1689689
 H       1.4763222      11.1409667       9.8402550
 H      -0.1671440      11.0953008       9.1803377
 H       1.2133599      10.6511307       8.1552960
 C       5.0239377      11.3675130      11.6136344
 C       3.9799753      11.2246004      12.7322221
 H       2.9700177      11.4508378      12.3730002
 H       4.2123509      11.9264797      13.5406005
 H       3.9773398      10.2139070      13.1551295
 C       6.4212230      11.0868322      12.2074498
 H       6.4821613      10.0614082      12.5881394
 H       6.6254088      11.7753320      13.0359542
 H       7.2067760      11.2174340      11.4567179
 C       4.9785778      12.8175367      11.0834451
 H       5.7390959      12.9846532      10.3141568
 H       5.1616220      13.5246366      11.9011926
 H       3.9997130      13.0404043      10.6458192
 C       6.4033753       9.6656904       7.1076189
 H       6.0286460       9.0810943       6.2478665
 C       7.8244495       7.0787355       8.0725796
 H       7.0770180       7.0018721       8.8722112
 H       8.7639589       6.6696233       8.4665960
 H       7.5082988       6.4329541       7.2466177
 C       9.2117416       8.9137713       6.0404406
 H       8.7399386       8.4349590       5.1746033
 H      10.1435566       8.3734831       6.2489785
 H       9.4805519       9.9357897       5.7513047
 C       8.9225975       9.7210884       9.0063310
 H       9.0908826      10.7907315       8.8524676
 H       9.9006140       9.2514638       9.1742612
 H       8.3372220       9.5959396       9.9236745
 C       6.6557926      11.2368028       4.5010643
 H       7.5744796      10.6963177       4.2459596
 H       6.6993602      12.2159849       4.0081273
 H       5.8068810      10.6852808       4.0838388
 C       4.8628658      12.3640908       6.7529501
 H       3.9861483      11.7885059       6.4448687
 H       4.8550118      13.3191120       6.2112934
 H       4.7728281      12.5846634       7.8215566
 C       7.8878367      12.4763170       7.0152127
 H       7.8186426      12.6530780       8.0949782
 H       7.8628001      13.4586645       6.5253723
 H       8.8684634      12.0335166       6.8088307
 C       1.4613211       8.9713604       3.6847375
 C       2.0033518       9.5169307       2.5230198
 H       2.9817589       9.9829829       2.5578431
 C       1.2689133       9.4627125       1.3428660
 H       1.6844085       9.8949933       0.4355725
 C       0.0069936       8.8564700       1.3011466
 C      -0.5205137       8.3288987       2.4864313
 H      -1.5063318       7.8708999       2.4763201
 C       0.1933340       8.3897481       3.6789816
 H      -0.2288217       8.0082434       4.6034532
 C      -0.7552231       8.7521025       0.0052039
 H      -0.4651421       7.8433517      -0.5380005
 H      -0.5490859       9.6055895      -0.6479617
 H      -1.8338934       8.7011885       0.1806856

-----------------------------------------------------
2b

Sb       0.2759169       7.8214435      10.1248610
Sb       1.3184092       5.7055419      11.6718997
Si       3.1913188       8.6819465      11.6665320
Si      -0.3844675       8.4214641      14.9096200
Si      -2.3527491       6.1315048      13.6890619
Si      -1.3740716      11.6195399       8.3597045
Si      -3.1988240       8.9549664       7.7645773
Si       3.3808174       6.2035984       6.8701493
Si       0.8033664       4.4039883       7.5417778
Si       5.2190369       4.1570419      13.8331914
Si       2.6049610       2.2312413      13.5370575
 N       1.7226832       7.7557139      11.6337220
 C       2.7890245      10.4622794      11.2007068
 H       2.4154331      10.5198451      10.1707233
 H       3.6899935      11.0867697      11.2571346
 H       2.0341907      10.9071038      11.8575491
 C       4.4579900       8.0353233      10.4390708
 H       4.6025282       6.9552059      10.5490042
 H       5.4340598       8.5239980      10.5507136
 H       4.1113780       8.2192268       9.4162662
 C       3.9242321       8.6173593      13.3989404
 H       3.2733789       9.1063023      14.1308639
 H       4.8998182       9.1193794      13.4243968
 H       4.0799094       7.5849807      13.7303971
 C      -1.4418460       8.7522678      11.1079452
 C      -1.8328664       8.6044074      12.4555831
 C      -2.8766779       9.3972336      12.9589833
 H      -3.1411529       9.2763702      14.0034815
 C      -3.5692102      10.3108793      12.1705335
 C      -3.2059313      10.4036214      10.8259961
 H      -3.7337999      11.0941906      10.1730239
 C      -2.1634273       9.6491075      10.2792805
 C      -1.2012172       7.6136265      13.3939374
 H      -0.3311746       7.1699420      12.8903139
 C       1.0530598       7.3255174      15.4476247
 H       0.7101649       6.3832894      15.8871821
 H       1.6763886       7.8334310      16.1937957
 H       1.6878197       7.0853533      14.5878223
 C       0.2647513      10.1091021      14.3928616
 H       0.9067599      10.0035260      13.5129342
 H       0.8509238      10.5770064      15.1932212
 H      -0.5523767      10.7882916      14.1261257
 C      -1.5512680       8.6359320      16.3800006
 H      -2.4111109       9.2735617      16.1452000
 H      -1.0129547       9.1086990      17.2117369
 H      -1.9350966       7.6756951      16.7433884
 C      -2.6819133       5.2905908      12.0371685
 H      -3.0528783       6.0088864      11.2981181
 H      -3.4323205       4.4970196      12.1421776
 H      -1.7726767       4.8370881      11.6275671
 C      -1.5134152       4.8989606      14.8459785
 H      -0.4997712       4.6626658      14.5023691
 H      -2.0805648       3.9604295      14.8796112
 H      -1.4393524       5.2771729      15.8718789
 C      -4.0137316       6.6365536      14.4248347
 H      -3.9110647       7.1963549      15.3604772
 H      -4.6058213       5.7374518      14.6395521
 H      -4.5885535       7.2516225      13.7239977
 C      -4.6916258      11.1928501      12.7197749
 C      -4.9315131      10.9620390      14.2199198
 H      -5.2284441       9.9282506      14.4273766
 H      -5.7367858      11.6186933      14.5670753
 H      -4.0361047      11.1886183      14.8092820
 C      -4.3174894      12.6761589      12.5067334
 H      -3.3888330      12.9211278      13.0334424
 H      -5.1133670      13.3263253      12.8889168
 H      -4.1747326      12.9029020      11.4453918
 C      -6.0001962      10.8850740      11.9600910
 H      -5.8929742      11.0776745      10.8879931
 H      -6.8149757      11.5139559      12.3380934
 H      -6.2859789       9.8355692      12.0898086
 C      -1.8739007       9.8351691       8.8047739
 H      -0.9633747       9.2729963       8.5308137
 C      -0.5964985      12.4322906       9.8685197
 H      -1.3231230      12.5561635      10.6783677
 H      -0.1994549      13.4226126       9.6127953
 H       0.2309646      11.8306063      10.2601591
 C      -2.8160823      12.6835722       7.7670775
 H      -3.2688212      12.2890805       6.8501706
 H      -2.4611089      13.6986308       7.5475869
 H      -3.6070910      12.7703212       8.5206585
 C      -0.0908610      11.5169360       6.9807583
 H       0.7769965      10.9245573       7.2955023
 H       0.2711169      12.5158041       6.7077080
 H      -0.4964302      11.0526676       6.0749975
 C      -3.2835919       7.1690300       8.3594083
 H      -2.3018271       6.6818849       8.3572232
 H      -3.9498790       6.5701285       7.7264005
 H      -3.6687047       7.1278735       9.3840988
 C      -4.9195041       9.6978274       7.9535685
 H      -5.2820674       9.6000080       8.9822857
 H      -5.6211717       9.1578337       7.3045871
 H      -4.9610167      10.7560026       7.6767081
 C      -2.6920932       9.0053230       5.9481520
 H      -2.7111815      10.0255994       5.5475411
 H      -3.3779511       8.4014639       5.3412098
 H      -1.6820829       8.6062582       5.7989026
 C       2.9036119       4.6152588      10.6020846
 C       3.0693351       4.5225846       9.2017274
 C       3.9757840       3.5877725       8.6770532
 H       4.0695221       3.5266697       7.5975954
 C       4.7514952       2.7624626       9.4837481
 C       4.5871443       2.8776700      10.8647887
 H       5.1830848       2.2567794      11.5283788
 C       3.6777955       3.7712541      11.4408580
 C       2.3075700       5.3656845       8.2159122
 H       1.8570374       6.2158157       8.7512644
 C       5.2000376       6.3118925       7.3567757
 H       5.3530873       6.6362935       8.3881247
 H       5.7042782       7.0304181       6.6970882
 H       5.7003556       5.3454858       7.2346235
 C       2.6715307       7.9357423       6.6270702
 H       1.6280005       7.8983795       6.2947030
 H       3.2414089       8.4936699       5.8741134
 H       2.6949904       8.5109210       7.5600471
 C       3.3747958       5.3216492       5.1974461
 H       3.8315641       4.3269752       5.2602699
 H       3.9773428       5.9088402       4.4918654
 H       2.3782204       5.2063290       4.7599012
 C      -0.3219773       3.8495761       8.9468330
 H       0.2352979       3.2981055       9.7132317
 H      -1.0977479       3.1770935       8.5582383
 H      -0.8237228       4.6903757       9.4350850
 C      -0.1918283       5.5375715       6.4067990
 H      -0.4269247       6.4792499       6.9163682
 H      -1.1434594       5.0674798       6.1304098
 H       0.3371900       5.7854791       5.4807768
 C       1.3275169       2.8380336       6.6336417
 H       1.9769544       3.0278165       5.7745988
 H       0.4348628       2.3148311       6.2673763
 H       1.8531038       2.1562301       7.3120449
 C       5.7705625       1.7734064       8.9158757
 C       7.1780984       2.1607456       9.4208371
 H       7.4439768       3.1707428       9.0908212
 H       7.9267485       1.4609013       9.0310541
 H       7.2280826       2.1377203      10.5141517
 C       5.7861951       1.7717440       7.3792422
 H       4.8103234       1.4932729       6.9663342
 H       6.5227207       1.0437686       7.0220354
 H       6.0638754       2.7523782       6.9773436
 C       5.4302948       0.3485200       9.4027956
 H       5.4526274       0.2833596      10.4949305
 H       6.1567110      -0.3703114       9.0057503
 H       4.4315291       0.0511211       9.0650723
 C       3.5711735       3.7677365      12.9522704
 H       2.9332463       4.6096875      13.2793934
 C       6.2509562       5.2950569      12.7463912
 H       6.5057245       4.8176932      11.7941233
 H       7.1865599       5.5620789      13.2534927
 H       5.7196585       6.2242221      12.5178113
 C       6.2492581       2.6276290      14.2403421
 H       5.7306976       1.9527842      14.9306751
 H       7.1819259       2.9402927      14.7275107
 H       6.5248952       2.0511503      13.3502656
 C       4.8172763       5.0289275      15.4565632
 H       4.1899121       5.9135243      15.2998192
 H       5.7391249       5.3617879      15.9496076
 H       4.2885804       4.3709390      16.1544275
 C       2.3303275       2.3289888      15.3999170
 H       3.2648218       2.2133825      15.9607982
 H       1.6510729       1.5315355      15.7258259
 H       1.8807551       3.2856263      15.6907345
 C       0.9341653       2.1908687      12.6646350
 H       0.2948937       3.0382605      12.9355791
 H       0.3913350       1.2733800      12.9252747
 H       1.0634572       2.1987156      11.5759925
 C       3.4730233       0.6140939      13.1117513
 H       3.5285677       0.4689678      12.0278294
 H       2.8939559      -0.2214646      13.5262473
 H       4.4872412       0.5459703      13.5165678
-----------------------------------------------------
2c

Sb       3.7160818       5.5844630      18.7636740
Sb       5.3807732       4.2632797      16.8805098
Si       6.4338635       2.4418150      20.6027786
Si       8.5053430       4.9387577      20.2639438
Si       1.0866619       6.6327419      21.8372577
Si       2.9964273       9.2670268      21.6384909
Si       1.0363813       2.2087707      17.1297651
Si       3.5615103       0.5529017      15.8992189
Si       4.0538379       8.0045994      14.1411139
Si       6.3208831       5.9648566      12.9003009
 N       5.1369647       6.2757573      17.4090875
 C       6.0801392       7.2752335      17.5466041
 C       5.7980520       8.4251411      18.3110646
 H       4.8534956       8.4722190      18.8470493
 C       6.6947224       9.4854928      18.3624047
 H       6.4473947      10.3610517      18.9565691
 C       7.9052046       9.4330168      17.6668149
 H       8.6061442      10.2600943      17.7158367
 C       8.2024239       8.2926901      16.9191189
 H       9.1433031       8.2262166      16.3788071
 C       7.3109534       7.2272111      16.8616658
 H       7.5513029       6.3389775      16.2809629
 C       4.6504442       5.7747146      20.7352402
 C       5.8113767       5.1116821      21.1873182
 C       6.1761965       5.2106015      22.5396420
 H       7.0747003       4.6939671      22.8572862
 C       5.4389037       5.9450068      23.4624428
 C       4.3123680       6.6199766      22.9914544
 H       3.7307159       7.2347819      23.6740798
 C       3.9126227       6.5672755      21.6526173
 C       6.7058535       4.2987866      20.2931112
 H       6.3787223       4.4429119      19.2518783
 C       7.4777758       1.4321306      19.3998909
 H       8.5475793       1.4981741      19.6283636
 H       7.3371562       1.7723199      18.3672586
 H       7.1958601       0.3727314      19.4434641
 C       6.8389159       1.9268523      22.3701368
 H       6.7149999       0.8402309      22.4654707
 H       6.1582269       2.3999568      23.0862134
 H       7.8642502       2.1702336      22.6652033
 C       4.6128316       2.0553806      20.3164537
 H       4.3851604       1.0103724      20.5602193
 H       4.3238134       2.2297878      19.2748478
 H       3.9782193       2.6894594      20.9469327
 C       8.5011852       6.7984541      20.5268863
 H       9.5172273       7.2013273      20.4331034
 H       8.1227152       7.0611555      21.5208119
 H       7.8720635       7.3032064      19.7869165
 C       9.6104444       4.1385419      21.5720066
 H       9.7005920       3.0554150      21.4302457
 H       9.2602521       4.3155307      22.5950508
 H      10.6204366       4.5622205      21.4970240
 C       9.2378862       4.5318782      18.5755245
 H       8.6181327       4.9405097      17.7706272
 H       9.3315120       3.4529959      18.4131933
 H      10.2379338       4.9723940      18.4776464
 C       5.8328725       6.0528416      24.9363805
 C       4.6789111       5.5120326      25.8082123
 H       4.9391174       5.5876777      26.8705940
 H       4.4776265       4.4605517      25.5763099
 H       3.7569955       6.0784628      25.6433261
 C       7.1056321       5.2542313      25.2582033
 H       7.9663644       5.6222281      24.6889030
 H       6.9790265       4.1879322      25.0414910
 H       7.3410874       5.3550877      26.3232888
 C       6.0838937       7.5353389      25.2887571
 H       5.1877874       8.1420952      25.1235633
 H       6.8918244       7.9484651      24.6754046
 H       6.3672577       7.6306497      26.3435702
 C       2.7224115       7.4131788      21.2564728
 H       2.6221496       7.4142371      20.1555501
 C       0.9602251       4.9045923      21.0962183
 H       0.0837771       4.3732291      21.4877711
 H       1.8442291       4.3040763      21.3431298
 H       0.8637897       4.9345824      20.0049771
 C       0.9893840       6.4531813      23.7093872
 H       1.0950948       7.4049497      24.2390709
 H       1.7606415       5.7691225      24.0794725
 H       0.0143683       6.0288833      23.9817620
 C      -0.3582655       7.6683960      21.2080188
 H      -0.3761571       8.6728891      21.6451945
 H      -1.3115013       7.1850566      21.4556228
 H      -0.3186575       7.7787799      20.1176494
 C       4.8372452       9.6384751      21.7822114
 H       5.4226403       9.1517455      20.9963890
 H       5.2381350       9.2958780      22.7414918
 H       5.0077674      10.7207070      21.7151649
 C       2.2608198      10.2355857      20.1967741
 H       2.3735398      11.3157564      20.3505347
 H       1.1920005      10.0281032      20.0716227
 H       2.7587117       9.9824823      19.2526635
 C       2.1755717       9.8431284      23.2386900
 H       2.3634722      10.9158787      23.3759644
 H       2.5819377       9.3281168      24.1169196
 H       1.0898378       9.6978837      23.2370837
 C       3.9093116       4.2557796      15.2896181
 C       2.9445163       3.2279158      15.2821909
 C       2.0558346       3.1313591      14.2010640
 H       1.3191366       2.3361885      14.2173759
 C       2.0915913       4.0217614      13.1331282
 C       3.0528604       5.0344916      13.1657054
 H       3.1047933       5.7450787      12.3472331
 C       3.9631248       5.1783461      14.2188909
 C       2.8018581       2.2220210      16.4013510
 H       3.4138095       2.5523399      17.2602977
 C       1.1453194       1.7349342      18.9492820
 H       1.7636459       2.4436715      19.5090168
 H       1.5733051       0.7373710      19.0928610
 H       0.1467094       1.7380993      19.4036208
 C       0.2981299       3.9361185      16.9859158
 H      -0.6440824       3.9993351      17.5446654
 H       0.0944805       4.2035323      15.9438545
 H       0.9813941       4.6935308      17.3882957
 C      -0.1230712       0.9820086      16.2810743
 H       0.2349394      -0.0501901      16.3684164
 H      -0.2693486       1.1968861      15.2169241
 H      -1.1096254       1.0265873      16.7605040
 C       3.3599142      -0.7077712      17.2875906
 H       2.3102618      -0.9706781      17.4605461
 H       3.7715807      -0.3340304      18.2319416
 H       3.8931539      -1.6333014      17.0366329
 C       5.4029116       0.8157450      15.5891537
 H       5.8728019      -0.1047004      15.2204941
 H       5.9325300       1.1075810      16.5040040
 H       5.5723869       1.5955815      14.8370372
 C       2.7998028      -0.1265722      14.3164497
 H       3.2487024      -1.1006017      14.0831901
 H       2.9902301       0.5392919      13.4679115
 H       1.7174157      -0.2714293      14.3956797
 C       1.1153233       3.9371794      11.9583730
 C       0.1413560       2.7563841      12.0950120
 H      -0.4766560       2.8460798      12.9953869
 H       0.6712538       1.7982311      12.1339115
 H      -0.5301451       2.7342210      11.2297471
 C       0.2936652       5.2432776      11.8918776
 H       0.9418781       6.1142569      11.7545191
 H      -0.2773361       5.3895515      12.8151300
 H      -0.4099405       5.2064157      11.0517457
 C       1.9086587       3.7682643      10.6447667
 H       1.2215703       3.7137180       9.7920347
 H       2.5039203       2.8488630      10.6668998
 H       2.5891531       4.6088436      10.4786557
 C       4.9504273       6.3193854      14.1620241
 H       5.4910933       6.3689082      15.1189700
 C       5.2083807       9.3837989      14.6947681
 H       4.6346225      10.3154450      14.7868866
 H       6.0129507       9.5651097      13.9749608
 H       5.6672969       9.1801452      15.6661485
 C       3.4121166       8.4899327      12.4291291
 H       2.6387135       7.8161261      12.0461326
 H       4.2202020       8.5321594      11.6891869
 H       2.9694765       9.4931777      12.4833538
 C       2.6055938       7.8876686      15.3398377
 H       1.9005234       7.1025891      15.0451537
 H       2.0578042       8.8367047      15.3929020
 H       2.9713725       7.6466162      16.3446604
 C       7.5380798       7.4017753      12.8168899
 H       7.8678802       7.7136728      13.8138081
 H       7.0996698       8.2765693      12.3231290
 H       8.4268861       7.1115248      12.2424644
 C       7.2326683       4.4173219      13.4822318
 H       6.5394315       3.5743415      13.5896240
 H       7.7211291       4.5709384      14.4526823
 H       8.0093336       4.1194517      12.7667090
 C       5.6594996       5.6246714      11.1683474
 H       6.4989557       5.4828261      10.4755159
 H       5.0494711       6.4491223      10.7829671
 H       5.0515429       4.7142516      11.1434665
-----------------------------------------------------
2d

Sb       2.0961349       8.6531141      21.9012966
Sb      -0.5361597       7.8614049      21.1094177
Si       6.0198289       9.8355917      22.4518275
Si       5.8762710      10.4666664      19.2972342
Si       2.4230371       4.3205562      22.3845275
Si       1.5037536       4.4179164      19.2420289
Si      -0.2752911       9.0164841      25.5347447
Si      -0.3034409      11.8755597      23.9691882
Si      -4.3457877       5.9148199      21.2194890
Si      -4.7463414       8.4939636      19.2555577
 N       0.6389734       9.5262110      20.7000085
 C       3.5753999       7.4871429      20.7448343
 C       4.8292422       8.1174553      20.5418091
 C       5.9142663       7.3589122      20.0886629
 H       6.8659589       7.8632681      19.9437736
 C       5.8168084       5.9939489      19.8224498
 C       4.5810437       5.3892189      20.0296124
 H       4.4678071       4.3265799      19.8542000
 C       3.4607072       6.1006478      20.4912683
 C       5.0843064       9.5880716      20.8029731
 H       4.1217280      10.1136185      20.9394868
 C       5.0009489       9.2120598      23.9080130
 H       4.1010722       9.8153156      24.0664309
 H       5.6034191       9.2661054      24.8244944
 H       4.6933560       8.1680818      23.7796702
 C       6.3461710      11.6731123      22.7314887
 H       7.0478995      12.0963951      22.0047222
 H       6.7754261      11.8263871      23.7296001
 H       5.4173061      12.2537421      22.6806626
 C       7.6442189       8.8820293      22.4883479
 H       7.4651285       7.8023569      22.4497049
 H       8.1618108       9.0978059      23.4321075
 H       8.3239710       9.1422898      21.6717913
 C       5.3243861      12.2710682      19.2891502
 H       4.2362618      12.3801565      19.3171251
 H       5.6837148      12.7707158      18.3808016
 H       5.7324726      12.8150675      20.1477694
 C       7.7670142      10.4905746      19.3116604
 H       8.1778702      11.0080340      20.1851613
 H       8.1133373      11.0302086      18.4201539
 H       8.2100431       9.4893229      19.2743704
 C       5.3587743       9.6027563      17.7031238
 H       5.8931226       8.6543946      17.5850466
 H       5.5944117      10.2325734      16.8359947
 H       4.2892255       9.3760771      17.6756765
 C       7.0435238       5.2265410      19.3255606
 C       8.1777426       5.3478224      20.3661527
 H       8.4585739       6.3923667      20.5320174
 H       9.0672476       4.8076414      20.0208707
 H       7.8684211       4.9233864      21.3275039
 C       7.5148404       5.8394535      17.9886238
 H       6.7255622       5.7736467      17.2320008
 H       8.3965516       5.3047102      17.6159989
 H       7.7837693       6.8940232      18.1075919
 C       6.7474282       3.7358588      19.1006402
 H       6.4300568       3.2436424      20.0265404
 H       7.6538379       3.2321148      18.7473257
 H       5.9659175       3.5875983      18.3479052
 C       2.2089074       5.3046120      20.7674031
 H       1.4005912       6.0067717      21.0297439
 C       0.7360108       3.9499885      23.1366192
 H       0.1255809       4.8564308      23.2094026
 H       0.8539824       3.5534093      24.1528785
 H       0.1708151       3.2132210      22.5574853
 C       3.3947536       5.3932068      23.5938137
 H       4.3881482       5.6384946      23.2025578
 H       3.5236860       4.8773547      24.5534472
 H       2.8733726       6.3369242      23.7997161
 C       3.3550597       2.6982910      22.1460639
 H       2.7952577       1.9945577      21.5195288
 H       3.5143502       2.2156004      23.1187933
 H       4.3393715       2.8495016      21.6895730
 C      -0.1338060       3.5990162      19.6964508
 H      -0.0003112       2.7187183      20.3348387
 H      -0.6507198       3.2688028      18.7864606
 H      -0.7974876       4.2962316      20.2196604
 C       1.1683179       5.7040519      17.9094026
 H       0.3724581       6.3889809      18.2244908
 H       0.8476179       5.2259330      16.9754173
 H       2.0618662       6.3008263      17.6953739
 C       2.6289436       3.0989939      18.4929883
 H       3.4828579       3.5415776      17.9694109
 H       2.0548276       2.5254267      17.7533670
 H       3.0153609       2.3894010      19.2318431
 C      -2.1465151       8.7981276      22.2664077
 C      -1.9805331       9.6416118      23.3894509
 C      -3.1129500      10.1708214      24.0190023
 H      -2.9617405      10.8198605      24.8776869
 C      -4.4118790       9.9065115      23.5805720
 C      -4.5572410       9.0698512      22.4790112
 H      -5.5474367       8.8417308      22.0974703
 C      -3.4543591       8.5110347      21.8152145
 C      -0.6305930      10.0020704      23.9504960
 H       0.1355374       9.6372521      23.2506696
 C       1.4453240       9.4400818      26.1800756
 H       2.2064878       9.2820609      25.4074050
 H       1.7012667       8.7970060      27.0314621
 H       1.5208978      10.4796818      26.5185532
 C      -0.3200877       7.1856190      25.0999617
 H      -1.2936554       6.9019669      24.6848825
 H      -0.1340063       6.5586244      25.9806663
 H       0.4409986       6.9460269      24.3493161
 C      -1.5490886       9.3337348      26.8868504
 H      -1.6205184      10.3912718      27.1621145
 H      -1.2725823       8.7741824      27.7898204
 H      -2.5445639       8.9952950      26.5802559
 C       1.5413484      12.1597861      23.6944879
 H       2.1493917      11.7195318      24.4919315
 H       1.7669628      13.2330597      23.6567184
 H       1.8619942      11.7144900      22.7457633
 C      -1.2653574      12.6809836      22.5655912
 H      -1.0547489      12.1676667      21.6216022
 H      -0.9861424      13.7358673      22.4513803
 H      -2.3462893      12.6307831      22.7336580
 C      -0.7936215      12.7113295      25.5917128
 H      -1.8614595      12.6010125      25.8129632
 H      -0.5832872      13.7870126      25.5321271
 H      -0.2331067      12.3148612      26.4460662
 C      -5.6028062      10.5446119      24.2977600
 C      -5.6026442      10.1059648      25.7780304
 H      -4.6803636      10.4085790      26.2833561
 H      -5.6923306       9.0172245      25.8594108
 H      -6.4466587      10.5624462      26.3086919
 C      -5.4713826      12.0817703      24.2231194
 H      -6.3136879      12.5600772      24.7370120
 H      -5.4653552      12.4200346      23.1812241
 H      -4.5458150      12.4255018      24.6955873
 C      -6.9452953      10.1398301      23.6690816
 H      -7.1001103       9.0560609      23.7111475
 H      -7.0121670      10.4571806      22.6224311
 H      -7.7650769      10.6176665      24.2166472
 C      -3.7492869       7.6209796      20.6268416
 H      -2.8040735       7.3751776      20.1094792
 C      -5.9823375       5.9817591      22.1504518
 H      -5.8955816       6.5917632      23.0561686
 H      -6.2632862       4.9672199      22.4616153
 H      -6.8032748       6.3823526      21.5478841
 C      -3.0472055       5.2366351      22.4027524
 H      -2.0622096       5.1618339      21.9279472
 H      -3.3160717       4.2340616      22.7573339
 H      -2.9434365       5.8858552      23.2792667
 C      -4.5015705       4.7617611      19.7341627
 H      -5.2852895       5.0850491      19.0394301
 H      -4.7510310       3.7446986      20.0609288
 H      -3.5603972       4.7058074      19.1742716
 C      -4.5242748      10.3600313      19.3775772
 H      -5.0260289      10.7684148      20.2610517
 H      -4.9458277      10.8509451      18.4912108
 H      -3.4675123      10.6345346      19.4471395
 C      -6.5975521       8.1261394      19.3063665
 H      -6.8165925       7.0588555      19.1897209
 H      -7.0988897       8.6558894      18.4860721
 H      -7.0590163       8.4627548      20.2418908
 C      -4.0568250       7.8910104      17.6054631
 H      -2.9930276       8.1405997      17.5093336
 H      -4.5836804       8.3558771      16.7631632
 H      -4.1520878       6.8045276      17.4978862
 C       0.6970786      10.2349791      19.4241775
 C      -0.7431307      10.5458978      18.9823409
 H      -1.2542114      11.0930144      19.7827284
 H      -1.2756357       9.5923493      18.8443321
 C      -0.7449822      11.3525218      17.6749479
 H      -1.7816570      11.5613471      17.3812224
 C      -0.0458929      10.5365065      16.5733419
 H      -0.0543345      11.0956015      15.6282233
 H      -0.5881479       9.5967429      16.4024132
 C       1.4035625      10.2397365      16.9975335
 H       1.9061753       9.6548514      16.2163399
 C       1.3892504       9.4374321      18.3101444
 H       0.8517292       8.4917177      18.1729982
 H       2.4067034       9.1835321      18.6344622
 C       1.4446858      11.5633281      19.6288209
 H       0.9595937      12.1294052      20.4315096
 H       2.4688145      11.3390285      19.9586273
 C       1.4564718      12.3756084      18.3214616
 H       1.9959129      13.3176642      18.4857156
 C       2.1498415      11.5673552      17.2123884
 H       3.1926656      11.3732235      17.4841562
 H       2.1604559      12.1467016      16.2792941
 C       0.0067894      12.6765366      17.9015447
 H      -0.4977880      13.2646719      18.6795125
 H       0.0002696      13.2753437      16.9810855
-----------------------------------------------------
4a

Bi       0.1262460      -1.4179727      -1.0863311
 S      -2.1468088      -1.5827985       1.0585477
Si      -2.7065444      -5.0443299      -2.4510654
Si      -0.1151735      -4.1045511      -4.1335801
Si      -2.2719373       2.9187744      -2.1797761
Si      -0.5138857       1.9053304      -4.6596723
 O      -1.9489880      -2.7741007       0.1940541
 O      -2.1320165      -1.7776205       2.5020368
 N      -1.0484188      -0.5512475       0.5590212
 C      -1.4464224      -1.0749403      -2.7004275
 C      -2.0152672      -2.2951577      -3.1442014
 C      -3.1433556      -2.2514048      -3.9705259
 H      -3.5440197      -3.1895714      -4.3432455
 C      -3.7711612      -1.0524280      -4.3124385
 C      -3.1860928       0.1313905      -3.8708925
 H      -3.6206772       1.0830355      -4.1539778
 C      -1.9952924       0.1552207      -3.1252696
 C      -1.4325366      -3.6616798      -2.8238969
 H      -0.8869849      -3.6369671      -1.8666350
 C      -4.2612490      -4.3982125      -1.6157368
 H      -4.0179869      -3.9192808      -0.6637072
 H      -4.9317311      -5.2437868      -1.4126333
 H      -4.8101849      -3.6792562      -2.2308925
 C      -1.8653151      -6.2402973      -1.2632762
 H      -0.9614240      -6.6934710      -1.6824481
 H      -2.5485495      -7.0544403      -0.9915413
 H      -1.5876188      -5.7180735      -0.3401303
 C      -3.2492544      -5.9792795      -4.0060279
 H      -3.8108839      -5.3435792      -4.7008260
 H      -3.9148572      -6.8019014      -3.7139798
 H      -2.4141512      -6.4173617      -4.5622929
 C       0.5136063      -5.8739957      -3.9454586
 H       0.9626898      -6.0311279      -2.9576286
 H       1.2957420      -6.0595847      -4.6928870
 H      -0.2618785      -6.6331073      -4.0850390
 C      -0.8104212      -3.8361367      -5.8601025
 H      -1.6861746      -4.4659254      -6.0507912
 H      -0.0541199      -4.0782167      -6.6169240
 H      -1.1114751      -2.7933008      -6.0065792
 C       1.4021799      -3.0018080      -3.9022752
 H       1.1583883      -1.9342989      -3.9349424
 H       2.1250496      -3.1836480      -4.7079903
 H       1.9174169      -3.2213032      -2.9577747
 C      -5.0053906      -1.0693317      -5.2180188
 C      -6.0443227      -2.0864802      -4.7017657
 H      -5.6386288      -3.1020374      -4.6706221
 H      -6.9175735      -2.0955281      -5.3641305
 H      -6.3844160      -1.8299746      -3.6932024
 C      -4.5563594      -1.4934889      -6.6349850
 H      -3.8265791      -0.7841487      -7.0392174
 H      -5.4173893      -1.5272541      -7.3132127
 H      -4.0922926      -2.4850537      -6.6184497
 C      -5.6775396       0.3105279      -5.3045084
 H      -5.9683010       0.6771308      -4.3133299
 H      -6.5817994       0.2402976      -5.9188716
 H      -5.0193184       1.0537339      -5.7662668
 C      -1.2973583       1.4800962      -2.9558179
 H      -0.4233264       1.3504174      -2.3026701
 C      -3.3907611       2.3076296      -0.7956095
 H      -4.2631473       1.7826943      -1.1953146
 H      -3.7526359       3.1555135      -0.2004028
 H      -2.8898549       1.6080357      -0.1194515
 C      -3.3812076       3.8521010      -3.3931746
 H      -2.8114386       4.3197448      -4.2033439
 H      -3.8990729       4.6555782      -2.8526629
 H      -4.1520719       3.2175131      -3.8450596
 C      -1.0478906       4.1758236      -1.4795627
 H      -0.1840467       3.7159971      -0.9884180
 H      -1.5541740       4.8145476      -0.7440784
 H      -0.6499911       4.8298156      -2.2622059
 C       0.6635885       0.5197007      -5.1413950
 H       1.4578209       0.3966716      -4.3997557
 H       1.1340567       0.7370720      -6.1086776
 H       0.1187712      -0.4255251      -5.2422982
 C      -1.7994647       1.9930005      -6.0443855
 H      -2.2282580       1.0099007      -6.2627724
 H      -1.2955890       2.3429448      -6.9555292
 H      -2.6221458       2.6852935      -5.8402147
 C       0.3833576       3.5599883      -4.6199696
 H      -0.3136144       4.4017256      -4.5360493
 H       0.9367295       3.6895327      -5.5591978
 H       1.1003344       3.6115935      -3.7968428
 C      -3.7581224      -0.9389002       0.6733431
 C      -4.2604269      -1.0401312      -0.6229259
 H      -3.6747320      -1.5125376      -1.4017011
 C      -5.5228625      -0.5307466      -0.8996391
 H      -5.9153904      -0.6141358      -1.9090408
 C      -6.2901227       0.0958770       0.0905043
 C      -5.7608223       0.1876679       1.3827437
 H      -6.3454358       0.6593017       2.1690448
 C      -4.5036975      -0.3304044       1.6825257
 H      -4.1055470      -0.2856047       2.6906294
 C      -7.6387163       0.6823654      -0.2397253
 H      -8.1812797       0.0540660      -0.9533761
 H      -7.5270229       1.6745562      -0.6961708
 H      -8.2533822       0.7980953       0.6576771
Bi      -0.1253839       1.4183950       1.0850148
 S       2.1475322       1.5838830      -1.0593567
Si       2.7054031       5.0451006       2.4533432
Si       0.1153907       4.1011357       4.1356604
Si       2.2743629      -2.9188370       2.1743529
Si       0.5175211      -1.9080512       4.6559348
 O       1.9494298       2.7744382      -0.1938091
 O       2.1333359       1.7800167      -2.5026566
 N       1.0486797       0.5521412      -0.5611619
 C       1.4477202       1.0744059       2.6986666
 C       2.0163849       2.2944237       3.1432094
 C       3.1447923       2.2503436       3.9691181
 H       3.5451254       3.1883300       4.3426386
 C       3.7732959       1.0513263       4.3095852
 C       3.1885799      -0.1323069       3.8670799
 H       3.6234973      -1.0840526       4.1493295
 C       1.9972491      -0.1559190       3.1222950
 C       1.4326441       3.6609848       2.8249177
 H       0.8866858       3.6371302       1.8678690
 C       4.2601596       4.4014123       1.6162241
 H       4.0167048       3.9230158       0.6639723
 H       4.9295163       5.2479206       1.4132975
 H       4.8104382       3.6826025       2.2303550
 C       1.8625127       6.2418932       1.2675521
 H       0.9583883       6.6936577       1.6877396
 H       2.5448602       7.0570285       0.9965732
 H       1.5848723       5.7206437       0.3438291
 C       3.2481531       5.9783991       4.0092598
 H       3.8105252       5.3421802       4.7029828
 H       3.9130475       6.8018754       3.7180077
 H       2.4129666       6.4151485       4.5664471
 C      -0.5146076       5.8704370       3.9503173
 H      -0.9640989       6.0287626       2.9628664
 H      -1.2966538       6.0543593       4.6982530
 H       0.2603977       6.6298667       4.0908314
 C       0.8113868       3.8307182       5.8615675
 H       1.6867303       4.4608853       6.0528881
 H       0.0551447       4.0711290       6.6189795
 H       1.1132588       2.7878909       6.0064301
 C      -1.4012123       2.9976374       3.9031414
 H      -1.1565891       1.9302796       3.9346205
 H      -2.1242133       3.1780038       4.7090690
 H      -1.9166142       3.2178111       2.9588874
 C       5.0073477       1.0677888       5.2154032
 C       6.0456918       2.0864381       4.7009448
 H       5.6394719       3.1018377       4.6716054
 H       6.9189204       2.0948114       5.3633492
 H       6.3859533       1.8319628       3.6919184
 C       4.5577065       1.4895285       6.6329059
 H       3.8284266       0.7790087       7.0359687
 H       5.4185670       1.5230304       7.3113657
 H       4.0928244       2.4807383       6.6176712
 C       5.6804454      -0.3117358       5.2999650
 H       5.9714224      -0.6767835       4.3082755
 H       6.5846408      -0.2417506       5.9144525
 H       5.0227376      -1.0560341       5.7606957
 C       1.2998162      -1.4809615       2.9519720
 H       0.4253262      -1.3510173       2.2994459
 C       3.3925548      -2.3065927       0.7901523
 H       4.2658178      -1.7831099       1.1898563
 H       3.7530010      -3.1539756       0.1933561
 H       2.8916817      -1.6055167       0.1155337
 C       3.3843566      -3.8531223       3.3863229
 H       2.8150330      -4.3220304       4.1960675
 H       3.9023766      -4.6557119       2.8446317
 H       4.1551220      -3.2187886       3.8387264
 C       1.0501391      -4.1755682       1.4737503
 H       0.1845702      -3.7155606       0.9858000
 H       1.5554548      -4.8118572       0.7354868
 H       0.6548646      -4.8320260       2.2556734
 C      -0.6591186      -0.5227824       5.1405856
 H      -1.4543893      -0.3989186       4.4002179
 H      -1.1281875      -0.7410273       6.1083529
 H      -0.1139860       0.4222557       5.2416042
 C       1.8040718      -1.9978738       6.0396322
 H       2.2329461      -1.0151011       6.2593260
 H       1.3007446      -2.3492412       6.9505334
 H       2.6266692      -2.6897930       5.8339315
 C      -0.3800507      -3.5624911       4.6145740
 H       0.3168273      -4.4041935       4.5294833
 H      -0.9331332      -3.6930393       5.5538312
 H      -1.0973092      -3.6131163       3.7916268
 C       3.7586757       0.9394984      -0.6742078
 C       4.2618690       1.0419532       0.6211720
 H       3.6773380       1.5157498       1.3999712
 C       5.5246660       0.5319991       0.8974352
 H       5.9184344       0.6165589       1.9062095
 C       6.2904307      -0.0963133      -0.0921076
 C       5.7601636      -0.1889111      -1.3844209
 H       6.3439435      -0.6612442      -2.1709751
 C       4.5035642       0.3295599      -1.6836173
 H       4.1047013       0.2845211      -2.6914336
 C       7.6377072      -0.6864186       0.2368866
 H       8.1381221      -0.1183085       1.0271339
 H       7.5294133      -1.7194779       0.5927237
 H       8.2892960      -0.7077827      -0.6417921
-----------------------------------------------------
5

Sb      11.2522449       7.3507300      14.9978199
Sb      10.1082416       4.9799932      13.6759960
Br      13.9394698       5.6001986      12.0095416
Br      13.7850884       2.7942790      14.3669399
Ge      12.7209194       4.8423115      13.8946756
Si      11.2176767       3.2832653      17.9836335
Si       8.3628395       4.5942419      17.4392725
Si      12.0137444      11.2160508      17.3195882
Si       8.8775132      10.6276087      17.1749838
Si      10.8610258       1.3650067      10.8480324
Si       7.8049530       1.9895780      11.8200476
Si      11.5691771       8.7028933      10.3838150
Si       8.6713540       8.6326838      11.8143523
Si      14.4272920       6.7201509      15.8729242
 N      12.9073700       6.0550127      15.2643604
 C      10.6808964       7.3318985      17.0978994
 C      10.6030560       6.1603568      17.8898819
 C      10.7411435       6.2801825      19.2801984
 H      10.6991761       5.3739058      19.8727158
 C      10.9112516       7.5081639      19.9140235
 C      10.8716327       8.6570640      19.1225663
 H      10.9472591       9.6345769      19.5924842
 C      10.7480155       8.6045082      17.7299191
 C      10.2676593       4.8032321      17.3298592
 H      10.4880424       4.7955076      16.2506695
 C      13.0340435       3.6850548      18.2301098
 H      13.5841647       2.7818129      18.5216905
 H      13.1716218       4.4336463      19.0172937
 H      13.4785480       4.0693518      17.3079953
 C      11.0363295       1.9061815      16.7039231
 H      10.1254596       1.3203018      16.8604871
 H      11.8890324       1.2203212      16.7668610
 H      11.0140925       2.2964540      15.6808182
 C      10.5555949       2.6212611      19.6283083
 H      10.7031810       3.3150553      20.4636016
 H      11.0967320       1.6988223      19.8773984
 H       9.4902939       2.3704448      19.5859469
 C       7.5323530       5.7606818      16.2184630
 H       8.1113208       6.6807076      16.0991599
 H       6.5286943       6.0435657      16.5587961
 H       7.4257180       5.2981981      15.2318818
 C       7.8007388       2.8488092      16.9942698
 H       8.1883328       2.5400757      16.0172809
 H       6.7047243       2.8402039      16.9318322
 H       8.0953374       2.0928240      17.7287124
 C       7.7584558       5.0182023      19.1726976
 H       8.2426837       4.4183859      19.9502899
 H       6.6780532       4.8346528      19.2350373
 H       7.9340895       6.0734500      19.4073451
 C      11.1216552       7.6324003      21.4233920
 C      12.4720904       8.3375275      21.6796017
 H      13.2969475       7.7655637      21.2416070
 H      12.6497475       8.4346421      22.7570593
 H      12.4863010       9.3408463      21.2419026
 C      11.1459837       6.2639355      22.1218045
 H      10.1962836       5.7314122      21.9994479
 H      11.3147664       6.4045206      23.1949240
 H      11.9511638       5.6294890      21.7353189
 C       9.9812537       8.4749791      22.0342691
 H       9.9470245       9.4781572      21.5982519
 H      10.1270576       8.5799426      23.1157533
 H       9.0108338       7.9965181      21.8627992
 C      10.6448405       9.9204566      16.9880338
 H      10.7187598       9.7396524      15.9017782
 C      13.6259073      10.4385751      17.8892474
 H      13.5078145       9.8695666      18.8166461
 H      14.3582065      11.2350496      18.0751344
 H      14.0497600       9.7678944      17.1386801
 C      12.3206279      12.1024128      15.6836491
 H      12.6619628      11.3937060      14.9189887
 H      13.0994326      12.8666758      15.7952742
 H      11.4221708      12.5968372      15.3001051
 C      11.5547449      12.4812763      18.6468041
 H      10.6433533      13.0452147      18.4258380
 H      12.3746754      13.2052927      18.7395509
 H      11.4275470      12.0119207      19.6296201
 C       8.7161592      12.2419115      16.2102435
 H       9.3471457      13.0455002      16.6031269
 H       7.6761310      12.5893352      16.2573503
 H       8.9682170      12.1035256      15.1530862
 C       7.6503178       9.3963725      16.4627641
 H       7.9155868       9.0812778      15.4483032
 H       6.6459650       9.8362277      16.4193493
 H       7.5921351       8.5008397      17.0880171
 C       8.3906874      10.9068910      18.9731110
 H       8.3826986       9.9627187      19.5279138
 H       7.3731853      11.3178162      19.0065057
 H       9.0459648      11.6057978      19.5009224
 C       9.9094606       5.1601984      11.5130494
 C       9.6052266       3.9384576      10.8731586
 C       9.3001529       3.9479436       9.5033257
 H       9.0891418       2.9967701       9.0285247
 C       9.2634905       5.1208328       8.7565692
 C       9.5761193       6.3122576       9.4130175
 H       9.5697218       7.2465710       8.8567844
 C       9.9201005       6.3616453      10.7684935
 C       9.5937274       2.6003330      11.5758125
 H       9.9660099       2.7184827      12.6105369
 C      12.3317503       2.3230825      10.1789859
 H      12.0410923       2.9857525       9.3566799
 H      13.0974187       1.6324536       9.8040162
 H      12.7969912       2.9436268      10.9519590
 C      10.1440164       0.2988525       9.4632981
 H       9.3099216      -0.3223665       9.8089647
 H      10.9228212      -0.3786586       9.0899745
 H       9.7924566       0.8903349       8.6105270
 C      11.4229807       0.2304412      12.2420360
 H      11.8520881       0.8048405      13.0705331
 H      12.1998074      -0.4558184      11.8822783
 H      10.6033482      -0.3770494      12.6398710
 C       6.8795728       1.7682585      10.1933416
 H       6.7298950       2.7281941       9.6877304
 H       5.8878841       1.3455012      10.4006890
 H       7.3880061       1.0935503       9.4975958
 C       7.8074556       0.3598787      12.7679153
 H       8.2393599      -0.4598714      12.1830482
 H       6.7805151       0.0734978      13.0271873
 H       8.3744664       0.4388514      13.7029872
 C       6.8634032       3.2732628      12.8298820
 H       7.2549624       3.3561220      13.8494329
 H       5.8020960       3.0041136      12.9035294
 H       6.9219703       4.2644350      12.3650651
 C       8.8974080       5.1408871       7.2713455
 C      10.0489097       5.7775645       6.4640130
 H      10.2325202       6.8102278       6.7765232
 H       9.7998210       5.7876747       5.3964320
 H      10.9773886       5.2126383       6.5977372
 C       8.6377429       3.7311129       6.7177158
 H       8.3812006       3.7975545       5.6548408
 H       7.8050791       3.2403921       7.2332309
 H       9.5244532       3.0940455       6.8092725
 C       7.6187878       5.9868859       7.0843263
 H       6.7826246       5.5553381       7.6452353
 H       7.3406551       6.0249233       6.0244564
 H       7.7681881       7.0134251       7.4339392
 C      10.2651815       7.6986695      11.3613616
 H      10.7581974       7.5281610      12.3313518
 C      12.6912177       9.4941543      11.6729514
 H      12.1235358      10.1110634      12.3790672
 H      13.4466342      10.1348638      11.2019072
 H      13.2170305       8.7254350      12.2492160
 C      10.8321956      10.0744206       9.3103585
 H      10.1832261       9.6768341       8.5211954
 H      11.6518447      10.6106431       8.8142104
 H      10.2561523      10.8128300       9.8782421
 C      12.5673354       7.6051671       9.2238109
 H      12.7955556       6.6335296       9.6690306
 H      13.5169587       8.0985910       8.9795568
 H      12.0362525       7.4256760       8.2834729
 C       9.1127626      10.2117624      12.7484496
 H       9.7567115       9.9877758      13.6076462
 H       8.2077645      10.7021101      13.1266877
 H       9.6444467      10.9345776      12.1204036
 C       7.6100101       9.0292053      10.3108488
 H       8.1064295       9.6853631       9.5905814
 H       6.6898551       9.5299050      10.6385864
 H       7.3160886       8.1110057       9.7900906
 C       7.6256564       7.5358438      12.9323638
 H       7.3986252       6.5831651      12.4397723
 H       6.6714241       8.0177712      13.1784826
 H       8.1216526       7.3070359      13.8821276
 C      15.8329035       5.5093347      15.5874306
 H      15.6908202       4.5702947      16.1310271
 H      16.7631675       5.9686704      15.9482462
 H      15.9692176       5.2706957      14.5274087
 C      14.2696570       7.0526245      17.7144057
 H      13.3302529       7.5481793      17.9752799
 H      15.0950154       7.6865552      18.0606458
 H      14.3126214       6.1121062      18.2701216
 C      14.8197710       8.3083257      14.9365778
 H      15.0282584       8.0761239      13.8857724
 H      15.7004308       8.8130510      15.3533845
 H      13.9885862       9.0235867      14.9532831
  
-----------------------------------------------------
6
Bi       1.6513957       4.2264783      25.7841059
 S       1.0122598       2.6087652      28.2204273
Si       1.2706293       0.8980774      23.0825032
Si       3.8958002      -0.2331529      24.5415933
Si       2.5838430       7.2281435      22.9017599
Si       5.3424353       7.2455738      24.5619097
 O       0.3764305       3.9583888      28.3158381
 O       0.1902274       1.4763386      28.6318718
 N       1.7146645       2.3648023      26.8289850
 N       3.0810313       6.0847810      28.1588359
 N       4.4278449       4.5028186      27.5977128
 C       3.2388620       5.0609447      27.2916044
 C       4.1781584       6.1846534      29.0101107
 C       5.0338729       5.1784881      28.6514427
 C       1.8702085       6.9053104      28.2131643
 H       1.8535746       7.6115897      27.3780265
 H       1.8626668       7.4610879      29.1505510
 H       1.0046079       6.2396475      28.1780998
 C       4.2755236       7.1961804      30.0968137
 H       5.2373426       7.0996267      30.6044970
 H       3.4882993       7.0547350      30.8467415
 H       4.1993606       8.2195801      29.7122621
 C       6.3510415       4.7785521      29.2157624
 H       6.3096298       3.7648354      29.6274234
 H       6.6294624       5.4574390      30.0247308
 H       7.1421751       4.8107988      28.4579046
 C       4.9345890       3.2849106      26.9601711
 H       4.0799531       2.6261549      26.7887787
 H       5.6391666       2.8084499      27.6405887
 H       5.4227887       3.5231962      26.0143899
 C       3.2675807       3.7799697      24.1944791
 C       3.4967776       2.4917321      23.6671874
 C       4.4161870       2.3436876      22.6139011
 H       4.5731732       1.3451064      22.2197239
 C       5.1183573       3.4155201      22.0732584
 C       4.8680162       4.6820475      22.6051769
 H       5.3937988       5.5436165      22.2015079
 C       3.9541783       4.8866719      23.6453750
 C       2.7853401       1.2591506      24.1657617
 H       2.3351013       1.4685412      25.1513183
 C       0.0336186       2.3044701      23.3154721
 H       0.4764682       3.2769000      23.0678894
 H      -0.3264353       2.3317211      24.3519185
 H      -0.8433559       2.1777219      22.6689677
 C       0.4091856      -0.6920620      23.6108375
 H       1.0214000      -1.5842390      23.4421420
 H      -0.5195613      -0.8175917      23.0397802
 H       0.1436006      -0.6574696      24.6733544
 C       1.7322561       0.8068863      21.2567284
 H       0.8404202       0.6062663      20.6496276
 H       2.4574679       0.0112954      21.0539755
 H       2.1668477       1.7513369      20.9111109
 C       5.5868867       0.3357291      25.1676217
 H       6.0368354       1.0939308      24.5178381
 H       6.2745379      -0.5180554      25.2167800
 H       5.5123445       0.7523897      26.1774798
 C       3.0741993      -1.2302618      25.9131536
 H       2.7087429      -0.5654438      26.7040258
 H       3.7857651      -1.9371385      26.3582870
 H       2.2174290      -1.8085276      25.5532807
 C       4.2034596      -1.3648832      23.0567670
 H       4.7544106      -0.8665796      22.2505735
 H       3.2699873      -1.7497959      22.6316705
 H       4.8011015      -2.2301773      23.3717988
 C       6.1373585       3.2527519      20.9430561
 C       6.2790550       1.7902418      20.4934176
 H       5.3316435       1.3920194      20.1151897
 H       6.6204559       1.1483108      21.3130727
 H       7.0173659       1.7254193      19.6864563
 C       5.6928433       4.0963950      19.7290061
 H       5.6167516       5.1572719      19.9862653
 H       4.7149211       3.7639239      19.3654324
 H       6.4169198       3.9962073      18.9114720
 C       7.5163526       3.7500362      21.4293929
 H       7.4782938       4.8029776      21.7260328
 H       8.2601600       3.6492085      20.6300735
 H       7.8564097       3.1658011      22.2914045
 C       3.7379851       6.3136759      24.1165706
 H       3.1894841       6.3086635      25.0733436
 C       0.9102727       6.3662551      22.8518838
 H       1.0200846       5.3102665      22.5820779
 H       0.2685442       6.8334767      22.0942370
 H       0.3788118       6.4196325      23.8087420
 C       3.2601235       7.2232392      21.1457451
 H       4.2484323       7.6843133      21.0611770
 H       2.5762589       7.7815297      20.4937688
 H       3.3282494       6.2017625      20.7575577
 C       2.3038821       9.0049466      23.4786545
 H       1.9026495       9.0357060      24.4990012
 H       1.5719477       9.4968650      22.8259924
 H       3.2173744       9.6086912      23.4602208
 C       6.0817721       8.2242317      23.1261449
 H       6.3898255       7.5792027      22.2958589
 H       6.9774893       8.7532721      23.4765538
 H       5.3939457       8.9769829      22.7265018
 C       4.9481461       8.4510519      25.9607127
 H       4.1460950       9.1490531      25.7002078
 H       5.8342604       9.0450408      26.2163635
 H       4.6470088       7.9059957      26.8620853
 C       6.6745767       6.0657398      25.1810370
 H       6.3927828       5.6230757      26.1411397
 H       7.6140983       6.6121248      25.3326748
 H       6.8666244       5.2531857      24.4733906
 C       2.3345978       2.6722052      29.4404024
 C       2.3531443       3.6687235      30.4131392
 H       1.5641500       4.4142877      30.4132832
 C       3.3662365       3.6868593      31.3711938
 H       3.3713958       4.4652304      32.1325460
 C       4.3708159       2.7153223      31.3812112
 C       4.3372836       1.7208500      30.3928071
 H       5.1077806       0.9518122      30.3829351
 C       3.3315206       1.6943314      29.4328606
 H       3.3110515       0.9193145      28.6726830
 C       5.4404588       2.7144971      32.4453302
 H       5.6111811       3.7214154      32.8395413
 H       6.3902296       2.3288839      32.0601289
 H       5.1507296       2.0767606      33.2902468


-----------------------------------------------------
Sb-2H

Sb      -3.1957518       0.0572492      -0.1634784
 N      -2.2687616       1.8485390      -0.8342678
Sb      -0.5476009       0.8680901      -0.0616963
 H      -2.9826696      -0.6661651      -1.7122797
 H      -0.7620297       1.3189513       1.5986892
 H      -2.5462158       2.6012487      -0.1934447
-----------------------------------------------------
Sb-2H_Sb-Sb_broken

Sb      -3.5830358       1.7475111       2.7176558
 N      -2.1910916       0.7737341      -0.7101544
Sb      -2.2160197       2.5666043       0.3171646
 H      -2.1969579       2.0554598       3.6797304
 H      -3.7459474       3.0162284      -0.3318867
 H      -3.1037995       0.3155857      -0.7030670
Sb      -0.6686266      -0.5488934      -0.2697998
Sb      -1.6214524      -1.5643393       2.2727710
 H      -0.4993362      -2.8605351       2.1381443
 H      -1.4177812      -1.8291369      -1.1365878
 H      -2.8444564      -2.5006483       1.5199926
 H      -4.1151948       3.3740046       2.9115550
-----------------------------------------------------
Sb-2H_Sb-N_broken

Sb      -3.8207574      -0.7570117      -0.5270636
 N      -1.7309990       2.0480134      -1.5007945
Sb      -1.6445307       0.9602618       0.2633469
 H      -1.0152009       2.7770279      -1.4849815
 H      -3.5993776      -1.5960593       0.9599926
 H      -2.7844625       1.8803731       1.2025712
 N      -5.4869877       0.2292318       0.1999481
Sb      -3.5540375       2.7881522      -2.1002810
 H      -5.8092021       0.8958032      -0.5031700
 H      -5.2730187       0.7665286       1.0405477
 H      -3.6489537       4.1738884      -1.0660310
 H      -2.9070152       3.7593118      -3.3677710
-----------------------------------------------------
Sb2H4

Sb      -8.7381638      -0.5002641      -1.8966639
Sb      -6.7954146       0.6597358      -3.6403361
 H      -9.1312219      -1.6599497      -3.1030010
 H      -7.5412216      -1.5593237      -1.2640727
 H      -6.4005566       1.8176271      -2.4330393
 H      -7.9921032       1.7195890      -4.2717162
-----------------------------------------------------

Sb      -8.6752339      -0.4079732      -2.0100553
 N      -7.4665643       0.7522352      -3.2168247
 H      -6.5971608       0.2808872      -3.4641546
 H      -7.2143621       1.6108942      -2.7279552
 H      -8.8745601      -1.6065393      -3.2243005
 H      -7.4695008      -1.3929162      -1.2494411
-----------------------------------------------------
Bi-2H

 N      -1.1690158       3.1663936       0.0013824
Bi      -2.6050395       1.4799709      -0.2875526
Bi       0.1793796       1.4860737       0.5948963
 H      -1.4329141       3.6256329       0.8848598
 H      -3.1321417       1.3598400       1.4508227
 H       0.7581019       1.3532433      -1.1121000
-----------------------------------------------------
Bi-2H_Bi-Bi_broken

 N      -1.2234049       2.4252639      -0.6163556
Bi      -3.3681195       2.1630547      -0.2631175
Bi       0.0818952       1.7738430       1.0239153
 H      -1.0636546       3.4298855      -0.7520113
 H      -3.3646616       2.4891926       1.5383503
 H       1.3731086       2.9852771       0.6099666
Bi       1.1720516      -0.1269873      -1.0366751
Bi      -3.0841072      -0.7604266       0.4276689
 H       1.8711485      -1.2702550       0.1825980
 H      -0.4155614      -0.9780435      -0.8817259
 H      -3.4909673      -1.1758656      -1.2764868
 H      -4.8527389      -0.6768475       0.8181780
-----------------------------------------------------
Bi-2H_Bi-N_broken

 N      -1.1848155       3.6605211       0.7887176
Bi      -1.7077351       1.9858342      -0.5342683
Bi       0.7575794       1.0638110       0.8736692
 H      -2.0523668       4.0640944       1.1557808
 H      -2.7724047       1.2392376       0.7311128
 H       1.3930074      -0.0977652      -0.3828433
 N       1.6596431       2.8248780      -0.1343009
Bi      -0.0762492       5.2711975      -0.2136096
 H       2.1271864       2.5051939      -0.9849005
 H       2.4022949       3.1716193       0.4767821
 H       1.0074858       5.5688709       1.2070875
 H      -1.2410328       6.5322312       0.4555798
-----------------------------------------------------
Bi2H4

Bi      -4.8220348       0.5779746       0.2231844
Bi      -1.9478734       1.3636777      -0.2239706
 H      -5.1520713       0.8844566      -1.5242761
 H      -5.2120451       2.3031391       0.5813015
 H      -1.5652929      -0.3633736      -0.5806963
 H      -1.6253036       1.0551280       1.5244546
-----------------------------------------------------
BiNH4

Bi      -3.2116839       1.1722861      -0.6269417
 N      -1.3492728       2.3008687      -0.4936862
 H      -1.5929527       3.2759951      -0.3032553
 H      -3.5286151       0.9457253       1.1526995
 H      -0.8260679       1.9822436       0.3242381
 H      -2.3092300      -0.3872699      -0.6344144
-----------------------------------------------------
Bi-4H 

Bi      -2.8481955       0.8872579      -0.4053140
 N      -1.1041703      -0.4188456      -0.6621787
 N      -1.3457606       2.4496393      -0.7680498
Bi       0.3851969       1.1612774      -0.3497735
 H      -1.4256295       3.2693224      -0.1543004
 H      -1.0647295      -0.6840587      -1.6547036
 H      -2.6127978       0.8050897       1.4052053
 H       0.1049773       1.0358517       1.4521454
-----------------------------------------------------
Bi-4H_Bi-N_broken

Bi      -2.7192302       0.1488623      -0.0258696
 N      -0.7514236       0.9928730       0.0270372
 H      -3.5059146       1.7952974      -0.0848886
 N      -2.5664401       0.1716109      -2.2213617
 H      -3.4533663       0.4093553      -2.6791893
Bi      -1.7908321      -1.6882766      -3.0693897
Bi      -0.1059367       1.7880658      -1.8931733
 H      -0.0567492       0.2871499       0.2960483
 N       1.9348182       1.5822767      -1.1070206
 H       2.2492849       2.4674762      -0.7045947
 H       2.5771274       1.3668041      -1.8721954
 H       0.2457765       0.2707078      -2.8777203
 H      -3.0873178      -2.7817550      -2.3684506
 H      -0.8225373      -1.9506505      -1.5650449
-----------------------------------------------------
Sb-4H

Sb      -2.6417890       0.6618303       0.1559607
Sb       0.4322683       0.7250178       0.1568906
 N      -1.1339758       2.1141293       0.1945235
 H      -1.1447943       2.6281895       1.0801564
 H      -2.5530219       0.5944707      -1.5647859
 H       0.3474496       0.6540612      -1.5639107
 N      -1.0757585      -0.7195974       0.3085743
 H      -1.0669756      -1.1610050       1.2325910
-----------------------------------------------------
Sb-4H_Sb-N_broken

Sb      -2.9503978       0.3592305      -0.0521474
Sb       0.5025410       0.6693515      -0.0138640
 N      -1.2820873       1.3797837       0.6467061
 H      -1.3016405       1.4561041       1.6651593
 H      -2.4337796       0.6996349      -1.6737280
 H       0.2053892       1.1592830      -1.6476966
 N      -0.2910016      -1.2094095      -0.4543281
 N      -4.1122565       2.0181811       0.3124977
 H      -5.1110166       1.8390443       0.2226804
 H      -3.8717099       2.8303813      -0.2523906
Sb      -0.2461330      -2.7339531       0.9256801
 H      -0.0695119      -1.5504160      -1.3904129
 H       1.2156197      -2.2793603       1.7377230
 H      -1.1447289      -1.8074491       2.0660982
-----------------------------------------------------
Sb-2Me

Sb      -3.4366931      -0.3762810      -0.8095452
 N      -2.2917396       1.3792604      -0.5996805
Sb      -1.6348589       0.4077520       1.1561582
 C      -5.2014747       0.1931093       0.3774515
 H      -5.6807109      -0.7179045       0.7473601
 H      -5.9071624       0.7394555      -0.2543098
 H      -4.9111584       0.8158996       1.2272052
 C       0.1732898      -0.3318583       0.1822770
 H       0.0461805      -0.1689515      -0.8906411
 H       0.3169136      -1.3944471       0.3932603
 H       1.0369235       0.2342890       0.5425697
 C      -2.9598078       2.6852332      -0.5188641
 H      -2.2205164       3.4481058      -0.2422138
 H      -3.7917209       2.7483195       0.1996129
 H      -3.3570566       2.9406220      -1.5106387
-----------------------------------------------------
Sb-2Me_Sb-Sb_break

Sb      -4.1638270      -0.2051165      -1.2023424
 N      -2.3598629      -0.3377532      -0.1972079
Sb      -2.1932098      -0.0756884       1.8423763
 C      -5.3697842       0.7526349       0.3489249
 H      -6.4029042       0.7880642      -0.0110728
 H      -5.0046530       1.7713509       0.5041141
 H      -5.3291750       0.2001507       1.2896393
 C      -1.0099316       1.7693579       1.8141019
 H      -1.6362422       2.5952265       1.4653553
 H      -0.1298354       1.6719332       1.1754523
 H      -0.6861751       1.9721630       2.8397162
 C      -1.1950542       0.0352886      -1.0162770
 H      -0.2874908      -0.4400582      -0.6169395
 H      -1.0141223       1.1194474      -1.0543830
 H      -1.3234207      -0.3174687      -2.0478083
Sb      -5.2340770      -2.8102878      -0.6520575
Sb       0.1223377      -1.7655503       2.1524256
 C      -3.7184215      -3.7812208      -1.8986230
 H      -3.7344226      -4.8558546      -1.6987085
 H      -2.7298597      -3.3804939      -1.6640487
 H      -3.9493013      -3.6079513      -2.9525410
 C      -4.1159869      -3.1222076       1.1980214
 H      -4.5747348      -2.5574200       2.0125193
 H      -3.0831780      -2.7986987       1.0514054
 H      -4.1380932      -4.1890162       1.4378255
 C      -0.8941120      -3.0423399       3.6180049
 H      -0.2796341      -3.9305918       3.7878353
 H      -1.8787772      -3.3363481       3.2492740
 H      -1.0017528      -2.4966372       4.5588941
 C      -0.3575999      -3.0384536       0.4328650
 H       0.5231534      -3.1179421      -0.2081100
 H      -1.1853964      -2.5927564      -0.1246827
 H      -0.6394234      -4.0290625       0.7972217
-----------------------------------------------------
Sb-2Me_Sb-N_break

Sb      -3.5450049      -1.4106595       0.2871712
 N      -2.6184875       1.9912130      -0.9317402
Sb      -1.7013215       0.8037608       0.5113329
 C      -5.3467663      -0.2277255       0.6512994
 H      -6.2277310      -0.8401670       0.4441171
 H      -5.3590741       0.6634804       0.0221224
 H      -5.3512432       0.0650201       1.7052303
 C      -0.3235553      -0.3901797      -0.6868185
 H      -0.8674336      -0.9363758      -1.4587552
 H       0.1388194      -1.0936156       0.0129571
 H       0.4552674       0.2297662      -1.1332006
 C      -3.4458792       3.0183105      -0.2555662
 H      -2.8651580       3.8047574       0.2537328
 H      -4.0920162       2.5506873       0.4992025
 H      -4.1017312       3.5079939      -0.9871852
 N      -3.5553513      -1.3934010      -1.7965929
 C      -4.4952581      -0.4926907      -2.4627704
 C      -3.5757832      -2.7306475      -2.3941795
 H      -4.3789360       0.5176396      -2.0637232
 H      -5.5497855      -0.8077828      -2.3641521
 H      -4.2618403      -0.4641548      -3.5373567
 H      -2.8826784      -3.3915567      -1.8638968
 H      -3.2482426      -2.6625687      -3.4420938
 H      -4.5750699      -3.2026977      -2.3856723
Sb      -1.8423614       2.6900955      -2.7123520
 C      -1.3856398       0.7680886      -3.6212504
 H      -1.7271619       0.7881077      -4.6598511
 H      -1.9295068      -0.0054703      -3.0711221
 H      -0.3125286       0.5663780      -3.5942243
 C       0.2095141       3.1445005      -2.1042705
 H       0.2137696       4.0597986      -1.5063961
 H       0.8192879       3.3007354      -3.0002501
 H       0.6318177       2.3251538      -1.5181376
-----------------------------------------------------
Sb2(CH3)4

Sb      -3.5046664      -0.5744904      -0.6583554
Sb      -1.6444457       0.5608233       1.1657325
 C      -5.2542254       0.2944602       0.3339791
 H      -5.4455853      -0.2413695       1.2671715
 H      -6.1213743       0.1874033      -0.3232459
 H      -5.0802504       1.3519427       0.5458450
 C       0.0834640      -0.0906916      -0.0147601
 H       0.1640450       0.5285825      -0.9116805
 H      -0.0256748      -1.1398679      -0.2993803
 H       0.9871575       0.0347750       0.5876443
 C      -3.2943579       1.0799399      -2.0802846
 H      -4.0920983       1.0062121      -2.8242444
 H      -2.3280018       1.0032571      -2.5850399
 H      -3.3641017       2.0382597      -1.5602578
 C      -1.6099598      -1.1959592       2.4747903
 H      -2.5391759      -1.2397921       3.0485917
 H      -0.7679808      -1.1033193       3.1661013
 H      -1.5010317      -2.1062058       1.8806555
-----------------------------------------------------
Sb(CH3)2N(CH3)2

 N      -3.2485718       0.1844668      -0.2954861
Sb      -1.7527345       0.8051331       1.0321507
 C      -4.5906269       0.2119745       0.2884819
 H      -4.6003621      -0.3385895       1.2349469
 H      -5.2900236      -0.2874987      -0.3975457
 H      -4.9813265       1.2306092       0.4737160
 C      -0.1853053      -0.0696471      -0.1957903
 H       0.1450083       0.6321916      -0.9653449
 H      -0.5897349      -0.9741051      -0.6581203
 H       0.6672350      -0.3242238       0.4408237
 C      -3.2283669       0.9055143      -1.5693232
 H      -3.9161248       0.4120281      -2.2712586
 H      -2.2244364       0.8710484      -2.0051660
 H      -3.5390408       1.9648898      -1.4931434
 C      -1.9779488      -0.9824143       2.2505297
 H      -2.7646098      -0.8491049       2.9970508
 H      -1.0336399      -1.1868218       2.7637538
 H      -2.2276537      -1.8114906       1.5829872
-----------------------------------------------------
Bi-2Me

 N      -0.9812986       2.9709989       0.1188833
Bi      -2.6732876       1.6716240      -0.4926012
Bi       0.0095625       1.0113107       0.4765732
 C      -1.1863753       3.8572520       1.2732153
 C      -3.6265458       1.3600232       1.5818093
 C       0.9975885       1.1367855      -1.5774923
 H      -1.8404580       4.6886030       0.9724343
 H      -0.2185894       4.2834381       1.5736340
 H      -1.6359131       3.3939364       2.1660507
 H      -4.1806219       0.4178344       1.5613501
 H      -4.3086036       2.1876724       1.7910695
 H      -2.8520933       1.3118962       2.3504027
 H       2.0761557       1.2586325      -1.4486637
 H       0.5708189       2.0242864      -2.0504737
 H       0.7858676       0.2407996      -2.1642988
-----------------------------------------------------
Bi-2Me_Bi-N_broken

 N      -1.2255954       3.7231708       0.7624101
Bi      -1.6414234       2.0739981      -0.6292569
Bi       0.7321379       1.0434424       0.8691339
 C      -2.3975170       4.2638825       1.4600397
 C      -3.0569240       0.9844776       0.8131783
 C       1.5023917      -0.6307061      -0.5166705
 N       1.9015513       2.6848678      -0.0352971
Bi       0.0938371       5.2180770      -0.1721358
 C       2.1992364       2.5328542      -1.4568724
 C       3.1215778       2.9877822       0.7153097
 C       0.9401995       5.8605183       1.8427594
 C      -1.4400752       6.9442307      -0.1252267
 H      -2.9105519       3.4625507       2.0091037
 H      -3.1441101       4.7585987       0.8165403
 H      -2.0702635       5.0030066       2.2049344
 H      -4.0512014       1.4308062       0.7449290
 H      -2.6737461       1.0660355       1.8321447
 H      -3.1017231      -0.0654419       0.5114267
 H       0.9213501      -1.5320929      -0.2995967
 H       2.5579752      -0.8187583      -0.3036804
 H       1.3756645      -0.3563751      -1.5653996
 H       2.6234319       3.4730312      -1.8431681
 H       1.2785987       2.3266384      -2.0147365
 H       2.9222802       1.7275510      -1.6739758
 H       3.5282977       3.9544192       0.3779873
 H       3.9188677       2.2334194       0.5842719
 H       2.8973210       3.0688227       1.7834887
 H       1.2248099       6.9154264       1.7963247
 H       1.8075069       5.2453339       2.0869220
 H       0.1580515       5.7177820       2.5922223
 H      -2.2732909       6.7250076      -0.7992607
 H      -0.9285726       7.8487083      -0.4715685
 H      -1.8156509       7.1056175       0.8879685
-----------------------------------------------------
Bi-2Me_Bi-Bi_break

 N      -1.2561213       2.1218695      -0.5933509
Bi      -3.4086745       2.1051221      -0.2810731
Bi       0.0165408       1.4438726       1.0379393
 C      -0.7485203       3.2247447      -1.4134079
 C      -3.4869877       2.8795180       1.8864139
 C       1.2116229       3.3862235       1.3029025
Bi       1.8920315       0.1959985      -0.9768782
Bi      -3.2823568      -0.7642849       0.5898262
 C       2.3647562      -1.5546766       0.4332100
 C       0.0389927      -0.8292933      -1.8508914
 C      -3.9757567      -1.5046949      -1.4666251
 C      -5.4217731      -0.6924003       1.4268211
 H      -1.4182315       3.4008073      -2.2681110
 H       0.2385929       2.9590386      -1.8252376
 H      -0.6319094       4.1837498      -0.8824764
 H      -3.2785418       3.9522417       1.8795436
 H      -2.7426068       2.3560655       2.4911791
 H      -4.4881458       2.6979585       2.2883184
 H       2.0584633       3.1666806       1.9592328
 H       0.5671688       4.1361803       1.7680415
 H       1.5744351       3.7431087       0.3378429
 H       2.7863308      -2.3692747      -0.1603928
 H       1.4448198      -1.8848396       0.9202908
 H       3.0912101      -1.2301796       1.1820105
 H       0.2837774      -1.2771717      -2.8164929
 H      -0.7201814      -0.0503509      -1.9619422
 H      -0.3004786      -1.5985275      -1.1529910
 H      -3.1557275      -1.3717745      -2.1752410
 H      -4.8501613      -0.9347220      -1.7865396
 H      -4.2281424      -2.5645473      -1.3841291
 H      -5.7464540      -1.7173870       1.6203888
 H      -6.0887266      -0.2229143       0.7009339
 H      -5.4180113      -0.1234868       2.3592148
-----------------------------------------------------
Bi2(CH3)4

Bi      -4.8161879       0.5713853       0.2253366
Bi      -1.9586047       1.3665869      -0.2288774
 C      -5.3530858       0.8623597      -1.9861615
 C      -5.4306288       2.7138064       0.7695190
 C      -1.3431593      -0.7770829      -0.7669229
 C      -1.4228820       1.0816881       1.9837102
 H      -4.9256339       0.0409440      -2.5658992
 H      -4.9545280       1.8165128      -2.3361216
 H      -6.4415489       0.8536744      -2.0809492
 H      -5.0517028       2.9489273       1.7668478
 H      -6.5217557       2.7707947       0.7663653
 H      -5.0174153       3.4095383       0.0367744
 H      -1.7256469      -1.0166804      -1.7618298
 H      -1.7527498      -1.4704040      -0.0298612
 H      -0.2519628      -0.8328123      -0.7677979
 H      -1.8468293       1.9070345       2.5604193
 H      -0.3343622       1.0862767       2.0781330
 H      -1.8251792       0.1304567       2.3373063
-----------------------------------------------------
Sb-4Me

Sb      -2.6803229       0.6691216       0.6295581
Sb       0.4546700       0.7366974       0.6614672
 N      -1.1380127       2.0272368       0.3149073
 C      -1.1728120       3.3717783       0.8970340
 C      -3.2995399       0.5949897      -1.4530591
 C       1.1183458       0.6879519      -1.4080087
 N      -1.0812800      -0.6412871       0.3949153
 C      -1.0603179      -1.9374606       1.0808044
 H      -3.9005108       1.4774500      -1.6965326
 H      -3.8935686      -0.3063654      -1.6369928
 H      -2.3906369       0.5784441      -2.0580676
 H       1.7113977       1.5801967      -1.6345368
 H       0.2224498       0.6613934      -2.0317868
 H       1.7290293      -0.2038305      -1.5840390
 H      -2.0593672       3.9095425       0.5350168
 H      -0.2960500       3.9426699       0.5628266
 H      -1.1898438       3.4050968       1.9988483
 H      -1.9249182      -2.5368309       0.7654583
 H      -1.0753473      -1.8857989       2.1818862
 H      -0.1616689      -2.4966630       0.7877022
-----------------------------------------------------
Sb-4Me_Sb-N_broken

Sb      -2.9037906       0.1985105      -0.1641996
Sb       0.5073194       0.6211719       0.3599341
 N      -1.3625387       1.4192277       0.5666663
 C      -1.6260418       2.0947969       1.8519939
 C      -2.5453002       0.6562083      -2.2630635
 C       0.9557318       1.4733018      -1.5937226
 N      -0.3211749      -1.1436383      -0.3891145
 N      -4.2515956       1.7192322       0.1650017
 C      -5.6282803       1.3878191       0.4887636
 C      -4.0878496       3.0238933      -0.4511871
Sb      -0.7144511      -2.7033089       0.9443769
 C       0.1769702      -1.6802318      -1.6685915
 C       1.3600129      -3.0951501       1.5161648
 C      -1.0684174      -1.4929159       2.7151872
 H      -2.6885661       2.3579505       1.9018547
 H      -1.0474139       3.0255736       1.9152308
 H      -1.3861085       1.4878176       2.7404815
 H      -3.5035679       0.5895645      -2.7879199
 H      -1.8431816      -0.0536278      -2.7045850
 H      -2.1558551       1.6737538      -2.3436209
 H       1.8524508       1.0146967      -2.0211041
 H       1.1448048       2.5383833      -1.4276875
 H       0.1086674       1.3609727      -2.2719059
 H      -6.0400383       2.1031035       1.2198179
 H      -5.6777678       0.3870047       0.9332719
 H      -6.2951005       1.4012376      -0.3933107
 H      -3.0264465       3.2078436      -0.6453114
 H      -4.4491602       3.8176280       0.2234151
 H      -4.6422524       3.1227416      -1.4023386
 H       0.2223333      -0.8903512      -2.4244553
 H      -0.5114459      -2.4531059      -2.0394353
 H       1.1786060      -2.1345747      -1.6010626
 H       1.8911165      -3.5845823       0.6956137
 H       1.3816357      -3.7504571       2.3926370
 H       1.8462713      -2.1452263       1.7583854
 H      -2.0303026      -0.9817802       2.6460703
 H      -0.2643811      -0.7658000       2.8615074
 H      -1.0850994      -2.1788555       3.5684163
-----------------------------------------------------
Bi-4Me

Bi      -2.8883899       1.0686173      -0.8034645
 N      -1.1166721      -0.2181057      -0.8547892
 N      -1.3648638       2.6314640      -0.7515377
Bi       0.4053709       1.3533735      -0.7495114
 C      -1.4768527       3.7322620       0.2038844
 C      -1.0140469      -1.2047324      -1.9398193
 C      -3.1932341       0.7808469       1.4494332
 C       0.6841616       1.1119263       1.5121370
 H      -2.4222775       4.2732646       0.0483643
 H      -0.6672740       4.4592159       0.0399373
 H      -1.4413894       3.4349837       1.2666696
 H      -1.8326886      -1.9344071      -1.8577119
 H      -0.0780228      -1.7730119      -1.8385541
 H      -1.0397462      -0.7974761      -2.9657029
 H      -4.1788975       1.1411365       1.7572724
 H      -2.4106099       1.3103370       1.9956582
 H      -3.1062155      -0.2933223       1.6359525
 H       1.5936557       1.6181181       1.8477756
 H       0.7589862       0.0360085       1.6942501
 H      -0.1850115       1.5100169       2.0390315
-----------------------------------------------------
Bi-4Me_Bi-N_broken

Bi      -2.4721233      -0.0432276      -0.0892494
 N      -0.4381048       0.6336944      -0.1686829
 C      -3.2665192       2.0902724      -0.0863810
 N      -2.5157949      -0.1803611      -2.2953373
 C      -3.4852827       0.6709087      -3.0108321
Bi      -2.5196375      -2.2020447      -3.1421503
Bi       0.0199382       1.4152181      -2.1566010
 C       0.5877042      -0.2026390       0.4693080
 N       1.9206916       2.1339883      -1.2765610
 C       1.7075872       3.1900058      -0.2910654
 C       2.9513854       2.5109465      -2.2349516
 C       1.1321859      -0.3667298      -3.0528035
 C      -4.4232141      -2.9345844      -2.0981253
 C      -1.1732485      -3.0688303      -1.5255505
 H      -4.3001444       2.1310276      -0.4390485
 H      -2.6201442       2.7059419      -0.7168483
 H      -3.2105353       2.4433812       0.9468726
 H      -3.3466561       0.5670312      -4.0981014
 H      -3.3135876       1.7270615      -2.7682263
 H      -4.5427701       0.4473329      -2.7944120
 H       1.5688253       0.2592511       0.3004792
 H       0.6370949      -1.2409097       0.0989291
 H       0.4209564      -0.2455992       1.5550382
 H       0.8975177       2.9005603       0.3870003
 H       1.4593991       4.1755522      -0.7347684
 H       2.6220444       3.3300355       0.3081070
 H       3.1028770       1.7106150      -2.9672275
 H       3.9084885       2.6628311      -1.7095585
 H       2.7389915       3.4491617      -2.7872422
 H       1.7903555      -0.0136031      -3.8511767
 H       0.4111952      -1.0756917      -3.4670745
 H       1.7262687      -0.8360056      -2.2658188
 H      -5.2944781      -2.4520331      -2.5479132
 H      -4.3569865      -2.6775007      -1.0374508
 H      -4.5059518      -4.0195489      -2.2109060
 H      -0.8892776      -4.0808987      -1.8273091
 H      -1.7033859      -3.1073761      -0.5711258
 H      -0.2780852      -2.4499843      -1.4412750
-----------------------------------------------------
Bi(CH3)2N(CH3)2

Bi      -3.3424432       1.2217670      -0.7136201
 N      -1.4651789       2.3180360      -0.5244776
 C      -1.6490312       3.7677052      -0.4959262
 C      -3.7888161       0.9006358       1.5114053
 C      -0.5564054       1.8860500       0.5296008
 C      -2.2784408      -0.7818632      -0.8879771
 H      -1.4713060      -0.6713859      -1.6160240
 H      -2.9919317      -1.5331599      -1.2372492
 H      -1.8772899      -1.0781978       0.0834997
 H      -4.5408740       0.1107530       1.5978861
 H      -4.1741330       1.8231939       1.9524462
 H      -2.8733723       0.5940485       2.0225012
 H      -2.3493967       4.0758452      -1.2807508
 H      -0.6858321       4.2623210      -0.6954451
 H      -2.0214040       4.1557451       0.4718474
 H      -0.4186585       0.8012730       0.4938509
 H      -0.8898482       2.1610159       1.5483294
 H       0.4286578       2.3532768       0.3729636
-----------------------------------------------------
INT1 (Bi)

Bi       4.4111874       1.9990599       5.9019754
Bi       7.2094395       2.9525125       5.9537052
Si       8.3308113      -1.1093827       5.4472881
Si       5.8599455      -1.4362937       3.3452996
Si       2.7041021       0.4107582      10.0776432
Si       0.8967406      -0.1409391       7.4206745
Si       5.4220101       6.9544681       7.7499916
Si       3.0382995       5.8353053       5.7654075
Si      10.5841541       4.9473959       3.6254752
Si       8.2869667       3.4721305       1.7710711
 N       5.4198308       3.1053029       8.7229868
 N       4.4169196       2.7307298       8.1474129
 C       4.6148528      -0.1557862       6.6324625
 C       5.5484912      -1.0628340       6.0983644
 C       5.5721759      -2.3785909       6.5907509
 H       6.3073014      -3.0589871       6.1778801
 C       4.6864537      -2.8290802       7.5624323
 C       3.7355139      -1.9237837       8.0325630
 H       3.0140648      -2.2447760       8.7784909
 C       3.6757552      -0.5969253       7.5924855
 C       6.5191227      -0.7295545       4.9885330
 H       6.5058188       0.3611863       4.8184104
 C       8.6001218      -0.7542102       7.2715271
 H       8.3405749       0.2734290       7.5464220
 H       9.6521260      -0.9088151       7.5412089
 H       7.9905133      -1.4141656       7.8976500
 C       9.4442481       0.0034212       4.4049346
 H       9.4168464      -0.2754446       3.3472859
 H      10.4850345      -0.0688567       4.7425349
 H       9.1541258       1.0583479       4.4815951
 C       8.8442376      -2.8909040       5.0835304
 H       8.3208527      -3.6240317       5.7059477
 H       9.9173352      -3.0034488       5.2854386
 H       8.6793422      -3.1615107       4.0348175
 C       4.3036119      -0.4696966       2.9032457
 H       3.5597766      -0.5424893       3.7052495
 H       3.8406378      -0.8573912       1.9873837
 H       4.5187473       0.5928642       2.7391929
 C       7.1187641      -1.2494051       1.9508850
 H       7.4631785      -0.2182100       1.8299876
 H       6.6611109      -1.5572486       1.0019973
 H       7.9994818      -1.8820507       2.1068450
 C       5.4120018      -3.2599329       3.4838434
 H       6.2667243      -3.8773435       3.7812042
 H       5.0659465      -3.6231083       2.5076825
 H       4.6087904      -3.4240712       4.2090708
 C       4.7200749      -4.2553482       8.1138379
 C       2.5894066       0.2777323       8.1732188
 H       2.7468955       1.3219254       7.8660657
 C       4.4823702       0.1534324      10.6389864
 H       4.8180612      -0.8711161      10.4458517
 H       4.5607937       0.3296056      11.7200171
 H       5.1801469       0.8268630      10.1341230
 C       1.6359146      -0.8775642      10.9615542
 H       0.5720341      -0.7724806      10.7207090
 H       1.7389955      -0.7515311      12.0472557
 H       1.9320031      -1.9062045      10.7262650
 C       2.1021935       2.1166477      10.6050458
 H       2.6957908       2.8983259      10.1211442
 H       2.1986805       2.2336547      11.6919838
 H       1.0503062       2.2795221      10.3472663
 C      -0.4182371       1.0028964       8.1429253
 H      -0.5888376       0.8176100       9.2092148
 H      -1.3749224       0.8562228       7.6261190
 H      -0.1373207       2.0561924       8.0270831
 C       0.9908189       0.1576928       5.5607114
 H       1.2211432       1.2041157       5.3265569
 H       0.0378817      -0.0879267       5.0753175
 H       1.7667452      -0.4659568       5.1030230
 C       0.3902404      -1.9355965       7.6861056
 H       1.0839956      -2.6204422       7.1874260
 H      -0.6062041      -2.1021879       7.2569064
 H       0.3438237      -2.2095586       8.7448236
 C       6.8319118       4.9573713       4.9157963
 C       5.8343642       5.9101260       5.2211763
 C       5.7784867       7.0897679       4.4677731
 H       4.9980913       7.8057103       4.7070913
 C       6.6869064       7.3850099       3.4510233
 C       7.6677135       6.4385836       3.1785762
 H       8.3953130       6.6210595       2.3964388
 C       7.7469220       5.2219220       3.8745915
 C       4.8519222       5.7716370       6.3551089
 H       4.9648210       4.7749928       6.8067811
 C       7.3032453       6.9504687       7.7535455
 H       7.7299518       5.9466650       7.8204575
 H       7.6843019       7.5452810       8.5920591
 H       7.6738358       7.4028569       6.8272615
 C       4.6889129       6.4050865       9.3934484
 H       3.5965751       6.5031952       9.3849302
 H       5.0689992       7.0362572      10.2055438
 H       4.9291879       5.3674550       9.6365967
 C       4.9269221       8.7587574       7.4899160
 H       5.2569058       9.1483329       6.5218344
 H       5.4255937       9.3585512       8.2632648
 H       3.8518333       8.9349148       7.5818004
 C       1.9567130       4.8549636       6.9604607
 H       2.2586002       3.8059756       7.0437646
 H       0.9125947       4.8767709       6.6239204
 H       1.9902373       5.2792780       7.9702039
 C       2.2888083       7.5668719       5.6664116
 H       2.0969336       7.9877326       6.6585514
 H       1.3241684       7.4988393       5.1469731
 H       2.9054846       8.2824731       5.1127360
 C       2.9342904       5.1034702       4.0286695
 H       3.4404432       5.7514045       3.3045669
 H       1.8871594       5.0010104       3.7177496
 H       3.3986059       4.1132538       3.9623164
 C       6.5705664       8.7009097       2.6802169
 C       6.6466956       9.8839263       3.6688583
 H       6.5754475      10.8342776       3.1272511
 H       7.5929720       9.8695427       4.2198149
 H       5.8301948       9.8491286       4.3966929
 C       5.2097217       8.7354124       1.9504898
 H       4.3783201       8.6530251       2.6577047
 H       5.1308542       7.9078265       1.2372547
 H       5.0981302       9.6770669       1.4002259
 C       7.6888126       8.8651069       1.6390493
 H       7.5664656       9.8212140       1.1189333
 H       7.6613928       8.0690319       0.8872463
 H       8.6781810       8.8624807       2.1092321
 C       8.8193548       4.2553389       3.4198049
 H       8.8547191       3.3798514       4.0932851
 C      10.6032485       6.0547598       5.1454679
 H      11.6174931       6.4199787       5.3484439
 H      10.2598401       5.5095498       6.0324508
 H       9.9487994       6.9236206       5.0186455
 C      11.1834340       5.9112098       2.1175825
 H      11.1931324       5.2905164       1.2139946
 H      12.2101544       6.2612408       2.2844554
 H      10.5680528       6.7937750       1.9114558
 C      11.7383152       3.4850208       3.9122185
 H      11.4369579       2.9159270       4.7999942
 H      12.7650417       3.8334032       4.0781428
 H      11.7557579       2.7939702       3.0629974
 C       6.6697827       2.5746547       2.1407174
 H       6.8136592       1.8087583       2.9135065
 H       6.2594946       2.0742681       1.2559979
 H       5.9169868       3.2810321       2.5100222
 C       7.9743618       4.7356085       0.4106052
 H       7.1261924       5.3850538       0.6474764
 H       7.7425612       4.2078930      -0.5235437
 H       8.8472781       5.3698516       0.2234069
 C       9.5867240       2.2516585       1.1629246
 H      10.5038539       2.7662260       0.8528675
 H       9.2123555       1.6989226       0.2922414
 H       9.8564881       1.5203908       1.9307606
 C       5.8457171      -5.0931324       7.4880257
 H       5.7235053      -5.1861673       6.4033414
 H       6.8299787      -4.6570900       7.6904953
 H       5.8317089      -6.1017814       7.9144815
 C       3.3718248      -4.9479890       7.8198372
 H       3.1890639      -4.9984519       6.7409654
 H       3.3766735      -5.9697499       8.2168209
 H       2.5381167      -4.4090236       8.2800395
 C       4.9414631      -4.2013621       9.6412510
 H       5.8882104      -3.7045056       9.8782747
 H       4.1371467      -3.6531479      10.1411999
 H       4.9697574      -5.2159328      10.0559053
 N       6.6169590       3.4155786       8.1458036
 S       7.9116446       3.2336003       9.2431393
 C       7.5192511       4.3055244      10.5911152
 C       6.5728783       3.8945185      11.5340187
 C       8.1606995       5.5353756      10.6989409
 C       6.2483634       4.7529660      12.5752396
 H       6.1035310       2.9222152      11.4427731
 C       7.8283058       6.3771774      11.7575960
 H       8.9089051       5.8165879       9.9679534
 C       6.8633006       6.0080018      12.7000978
 H       5.5052007       4.4450332      13.3064628
 H       8.3269496       7.3387017      11.8507599
 C       6.4859212       6.9340836      13.8277558
 H       6.6280105       6.4488589      14.8000459
 H       7.0872313       7.8465936      13.8090604
 H       5.4294901       7.2195599      13.7594745
 O       9.0460558       3.7643465       8.5025576
 O       7.9266920       1.8710317       9.7366492

-----------------------------------------------------
INT1 (Sb)

Sb       4.4728617       1.9862711       6.0220093
Sb       7.1206174       2.9367401       5.9035319
Si       8.3441246      -1.1245684       5.4356809
Si       5.8397660      -1.3840177       3.3687185
Si       2.7022946       0.5289647      10.0661028
Si       0.9043199      -0.0935260       7.4117478
Si       5.1897606       6.8868942       7.7523323
Si       2.9846507       5.6499143       5.6256614
Si      10.5775507       4.8943570       3.6819470
Si       8.2701371       3.4768861       1.8025780
 N       5.5835842       3.0687203       8.6734773
 N       4.5673554       2.6359357       8.1508224
 C       4.6482735      -0.0890102       6.6623274
 C       5.5680731      -1.0089933       6.1225676
 C       5.5712077      -2.3252619       6.6129522
 H       6.2971875      -3.0143190       6.1983159
 C       4.6803299      -2.7665556       7.5838937
 C       3.7339530      -1.8530946       8.0478294
 H       3.0026427      -2.1669119       8.7871507
 C       3.6887696      -0.5269668       7.6069301
 C       6.5339527      -0.6929133       5.0060017
 H       6.5468914       0.3965659       4.8360495
 C       8.6422061      -0.8184171       7.2634415
 H       8.4426141       0.2183139       7.5524486
 H       9.6858934      -1.0359886       7.5221140
 H       8.0022836      -1.4562526       7.8825100
 C       9.4705648      -0.0166114       4.4063526
 H       9.4157894      -0.2597491       3.3408576
 H      10.5147589      -0.1316976       4.7212119
 H       9.2086493       1.0406934       4.5296181
 C       8.8056750      -2.9129037       5.0313568
 H       8.2629441      -3.6459388       5.6373276
 H       9.8750904      -3.0582651       5.2318737
 H       8.6357908      -3.1570391       3.9770608
 C       4.2927414      -0.3952450       2.9469058
 H       3.5516363      -0.4666809       3.7507717
 H       3.8222529      -0.7709257       2.0296528
 H       4.5171084       0.6662821       2.7919345
 C       7.0850455      -1.2129186       1.9601793
 H       7.4430191      -0.1866760       1.8375532
 H       6.6106792      -1.5113724       1.0164591
 H       7.9582370      -1.8585957       2.1037025
 C       5.3653066      -3.2016286       3.5075771
 H       6.2134907      -3.8340102       3.7916026
 H       5.0016325      -3.5550900       2.5341862
 H       4.5677830      -3.3564343       4.2412133
 C       4.7014587      -4.1920129       8.1375445
 C       2.5930441       0.3503026       8.1646704
 H       2.7322065       1.3879803       7.8262485
 C       4.4656941       0.2363190      10.6600107
 H       4.7766798      -0.8000982      10.4901064
 H       4.5285611       0.4289010      11.7393094
 H       5.1864258       0.8843898      10.1550771
 C       1.6020145      -0.7205918      10.9662886
 H       0.5422751      -0.6049605      10.7132932
 H       1.6975237      -0.5761494      12.0503590
 H       1.8854487      -1.7577670      10.7527822
 C       2.1325277       2.2594729      10.5453631
 H       2.7684236       3.0146326      10.0737145
 H       2.1894937       2.3927739      11.6330376
 H       1.0970589       2.4481502      10.2425973
 C      -0.4064899       1.0795993       8.0938084
 H      -0.5791339       0.9315998       9.1656353
 H      -1.3635812       0.9202208       7.5814703
 H      -0.1202522       2.1268327       7.9423158
 C       1.0181527       0.1487275       5.5458293
 H       1.2955561       1.1763002       5.2834625
 H       0.0582625      -0.0724281       5.0623337
 H       1.7693879      -0.5198658       5.1112574
 C       0.3843417      -1.8765134       7.7267775
 H       1.0724786      -2.5801480       7.2468562
 H      -0.6125924      -2.0464856       7.2999051
 H       0.3334336      -2.1224006       8.7920530
 C       6.7914216       4.8704733       4.9514352
 C       5.7912218       5.8247530       5.2560785
 C       5.7718766       7.0315546       4.5468265
 H       4.9953245       7.7484904       4.7953847
 C       6.7161597       7.3573834       3.5740519
 C       7.6902814       6.4084067       3.2914874
 H       8.4414518       6.6098839       2.5368718
 C       7.7391794       5.1662621       3.9423284
 C       4.7578047       5.6641417       6.3386266
 H       4.8723927       4.6766414       6.8073776
 C       7.0549890       7.1359169       7.7357121
 H       7.6048866       6.1913297       7.7102955
 H       7.3693521       7.6993302       8.6221022
 H       7.3495908       7.7097899       6.8504923
 C       4.5814924       6.2100057       9.3988373
 H       3.4935290       6.0742062       9.3909438
 H       4.8221206       6.9159598      10.2031257
 H       5.0335144       5.2482325       9.6537479
 C       4.4280058       8.6070131       7.5632554
 H       4.5693908       9.0441913       6.5696023
 H       4.9182866       9.2763532       8.2828563
 H       3.3566583       8.6186028       7.7868897
 C       1.8669878       4.7228153       6.8310475
 H       2.2761434       3.7480329       7.1168444
 H       0.8775308       4.5550956       6.3880036
 H       1.7237728       5.2989721       7.7527577
 C       2.2035587       7.3488958       5.3548549
 H       1.9797872       7.8701653       6.2897688
 H       1.2527570       7.2041762       4.8245067
 H       2.8164949       8.0128029       4.7362822
 C       3.0090184       4.8370723       3.9234797
 H       3.5725312       5.4594747       3.2188914
 H       1.9864129       4.7342722       3.5394672
 H       3.4644507       3.8422364       3.9293194
 C       6.6533175       8.7144532       2.8727121
 C       6.7606368       9.8346624       3.9303447
 H       6.7104937      10.8174367       3.4474181
 H       7.7089539       9.7648607       4.4736918
 H       5.9475998       9.7734589       4.6602521
 C       5.3041788       8.8393489       2.1318583
 H       4.4605364       8.7510424       2.8233727
 H       5.2040009       8.0551306       1.3738466
 H       5.2351896       9.8129038       1.6327485
 C       7.7895578       8.8956524       1.8539441
 H       7.7053392       9.8816597       1.3844910
 H       7.7457073       8.1416344       1.0604955
 H       8.7722731       8.8356606       2.3341034
 C       8.8106767       4.2105990       3.4707731
 H       8.8365642       3.3208660       4.1232370
 C      10.6077898       5.9924064       5.2081426
 H      11.6254586       6.3510230       5.4064591
 H      10.2670669       5.4408921       6.0918795
 H       9.9573002       6.8656220       5.0912251
 C      11.1849049       5.8627210       2.1788789
 H      11.1921014       5.2462873       1.2722986
 H      12.2141088       6.2034228       2.3499786
 H      10.5781729       6.7515565       1.9739712
 C      11.7249533       3.4244086       3.9525268
 H      11.4314933       2.8574948       4.8438575
 H      12.7564030       3.7658713       4.1032222
 H      11.7249929       2.7343845       3.1021383
 C       6.6428996       2.5907917       2.1526760
 H       6.7769831       1.8212367       2.9234163
 H       6.2353333       2.0966853       1.2632221
 H       5.8915021       3.3000149       2.5193348
 C       7.9678887       4.7782159       0.4752350
 H       7.1314123       5.4341499       0.7349026
 H       7.7201449       4.2771805      -0.4694792
 H       8.8485737       5.4039042       0.2956308
 C       9.5563169       2.2587586       1.1619482
 H      10.4788487       2.7709482       0.8642773
 H       9.1752147       1.7324488       0.2778877
 H       9.8190548       1.5059976       1.9112171
 C       5.8279465      -5.0375553       7.5235974
 H       5.7103471      -5.1394190       6.4392205
 H       6.8128773      -4.6036148       7.7266991
 H       5.8081335      -6.0426578       7.9580708
 C       3.3525285      -4.8793875       7.8342449
 H       3.1767864      -4.9287045       6.7542011
 H       3.3515464      -5.9014622       8.2306282
 H       2.5176790      -4.3381989       8.2897363
 C       4.9095256      -4.1340112       9.6665888
 H       5.8572820      -3.6425518       9.9105334
 H       4.1041866      -3.5785377      10.1567754
 H       4.9270175      -5.1472065      10.0849071
 N       6.7211715       3.4258341       8.0012134
 S       8.1050897       3.3421865       9.0148337
 C       7.7070174       4.3656600      10.3969878
 C       6.8598824       3.8699911      11.3919828
 C       8.2549241       5.6418801      10.4820326
 C       6.5366945       4.6893483      12.4643868
 H       6.4629381       2.8649998      11.3149626
 C       7.9264501       6.4436026      11.5722698
 H       8.9286789       5.9902024       9.7086828
 C       7.0578505       5.9879588      12.5692048
 H       5.8672000       4.3167503      13.2353973
 H       8.3493965       7.4423338      11.6458762
 C       6.6994858       6.8615168      13.7437641
 H       7.1558323       6.4805730      14.6654257
 H       7.0457356       7.8877697      13.5951468
 H       5.6158793       6.8814223      13.9023394
 O       9.1422207       3.9700999       8.2140543
 O       8.2554679       1.9807776       9.4865361

-----------------------------------------------------
INT2 (Bi)

Bi       4.5380350       0.9933553       5.4450680
Bi       7.3175675       1.8719946       6.2433950
Si       7.1052668      -0.5382351       9.5672359
Si       5.3427698      -2.8348206       8.0427469
Si       0.7938918       3.1886757       7.4917741
Si       0.2525748       0.3836668       5.9666973
Si       6.4855207       5.7196585       3.6738368
Si       4.7717942       3.3999442       2.1180830
Si      11.6047014       2.4933553       5.7256074
Si      11.0646987      -0.3094041       4.1939760
 N       4.7299567       3.9584287       6.7735483
 N       3.9318157       3.3410352       6.1574273
 C       3.7245863       0.4152496       7.5156695
 C       4.4292397      -0.2944303       8.5087206
 C       3.8275524      -0.4855508       9.7633923
 H       4.4031287      -1.0017343      10.5232780
 C       2.5313762      -0.0682500      10.0432965
 C       1.8298149       0.5619130       9.0183239
 H       0.8041454       0.8775457       9.1900166
 C       2.3960159       0.8369410       7.7674277
 C       5.7541923      -0.9802171       8.2865456
 H       6.1630906      -0.6699481       7.3124756
 C       6.9006550       1.2457966      10.1165891
 H       7.0880423       1.9516772       9.3020180
 H       7.6168054       1.4823288      10.9132448
 H       5.8943743       1.4510308      10.4951631
 C       8.8066147      -0.7628550       8.7819055
 H       8.9563330      -1.7778617       8.3992915
 H       9.5860970      -0.5700624       9.5299157
 H       8.9754726      -0.0732632       7.9481255
 C       7.1002898      -1.6247517      11.1139187
 H       6.1335656      -1.6678778      11.6253160
 H       7.8266211      -1.2087741      11.8243907
 H       7.4121565      -2.6518636      10.8955680
 C       6.8230704      -3.7444151       7.3125050
 H       7.1828483      -3.2936145       6.3843387
 H       6.5499729      -4.7828755       7.0904155
 H       7.6607543      -3.7688225       8.0194907
 C       4.8359221      -3.7394752       9.6202555
 H       5.6287713      -3.8187791      10.3683787
 H       4.5442047      -4.7609326       9.3402041
 H       3.9642880      -3.2725933      10.0904305
 C       3.8315278      -2.9470745       6.9279904
 H       2.9679281      -2.5140206       7.4451295
 H       3.5982285      -3.9946436       6.7040119
 H       3.9546920      -2.4127013       5.9827763
 C       1.8635643      -0.2952807      11.4003683
 C       1.5130979       1.5639598       6.7763968
 H       2.1045411       1.9096586       5.9158365
 C       1.8633068       3.8698315       8.8871075
 H       1.7218660       3.2981134       9.8091094
 H       1.5657103       4.9068349       9.0941093
 H       2.9319656       3.8595410       8.6649454
 C      -0.9391346       2.9756763       8.2228230
 H      -1.6719208       2.6146613       7.4936384
 H      -1.2925076       3.9492798       8.5868782
 H      -0.9514888       2.2896736       9.0774474
 C       0.6730707       4.4527725       6.0981830
 H       1.6621109       4.6780204       5.6869610
 H       0.2379305       5.3889384       6.4701128
 H       0.0417049       4.0974316       5.2768323
 C      -0.8382259       1.3522430       4.7688335
 H      -1.4686621       2.0957393       5.2668903
 H      -1.5018460       0.6647621       4.2293987
 H      -0.2300301       1.8741062       4.0203967
 C       1.1820199      -0.9127025       4.9734726
 H       1.7561069      -0.4732455       4.1503194
 H       0.4799204      -1.6305293       4.5298707
 H       1.8800173      -1.4780706       5.5975159
 C      -0.8150066      -0.5053326       7.2393445
 H      -0.2034995      -1.1384919       7.8908198
 H      -1.5310812      -1.1554725       6.7203722
 H      -1.3885806       0.1790632       7.8722859
 C       8.1383856       2.4692496       4.1810812
 C       7.4383613       3.1892342       3.1862291
 C       8.0464422       3.3809312       1.9400956
 H       7.4809798       3.9045575       1.1746634
 C       9.3396479       2.9426719       1.6551182
 C      10.0337470       2.3084289       2.6760725
 H      11.0528999       1.9765014       2.5097659
 C       9.4611525       2.0423606       3.9312503
 C       6.1063092       3.8623456       3.4076373
 H       5.6957641       3.5357316       4.3756327
 C       8.0071736       5.8383166       4.7735338
 H       7.9016668       5.2821633       5.7082920
 H       8.2243141       6.8847328       5.0173788
 H       8.8727423       5.4307869       4.2390924
 C       4.9987516       6.5942316       4.4325474
 H       4.1545862       6.6134169       3.7330639
 H       5.2579129       7.6344797       4.6631157
 H       4.6537397       6.1285092       5.3586211
 C       6.9479730       6.6568247       2.1029934
 H       7.8053226       6.2034458       1.5956474
 H       7.2462735       7.6731695       2.3944652
 H       6.1315561       6.7493619       1.3819752
 C       3.0600994       3.6028978       2.8864247
 H       2.8903911       2.9111855       3.7181863
 H       2.2911249       3.4016760       2.1298266
 H       2.8948337       4.6161313       3.2673775
 C       4.7726852       4.4806389       0.5671324
 H       4.4298552       5.4994245       0.7774775
 H       4.0699251       4.0433080      -0.1541133
 H       5.7461940       4.5495892       0.0716979
 C       5.0128110       1.6173003       1.5792321
 H       6.0071981       1.4447803       1.1553837
 H       4.2692025       1.3429394       0.8209582
 H       4.8932910       0.9169397       2.4110013
 C       9.9303761       3.1528537       0.2606214
 C       9.9294281       4.6574332      -0.0832771
 H      10.3576463       4.8176227      -1.0796307
 H      10.5232180       5.2229666       0.6428614
 H       8.9142658       5.0665284      -0.0847468
 C       9.0578217       2.3959523      -0.7650092
 H       8.0255350       2.7587805      -0.7508536
 H       9.0417086       1.3237875      -0.5439479
 H       9.4553916       2.5357491      -1.7771370
 C      11.3720796       2.6318352       0.1563134
 H      11.7527736       2.8081643      -0.8557116
 H      11.4260789       1.5547600       0.3501262
 H      12.0381361       3.1434671       0.8598895
 C      10.3441003       1.3109648       4.9183621
 H       9.7557387       0.9643010       5.7807509
 C      10.6703224       3.7982033       6.7028017
 H      11.3706620       4.5116335       7.1561065
 H      10.0797964       3.3648594       7.5175840
 H       9.9861823       4.3667980       6.0663998
 C      12.6823179       3.3708367       4.4529805
 H      13.2705791       2.6810553       3.8399009
 H      13.3850250       4.0362331       4.9709775
 H      12.0741707       3.9869225       3.7818095
 C      12.6839210       1.5273380       6.9358897
 H      12.0682985       1.0116606       7.6826880
 H      13.3470050       2.2143609       7.4764716
 H      13.3144147       0.7785904       6.4457280
 C      11.1753167      -1.5847124       5.5781857
 H      11.7955661      -1.2312833       6.4089549
 H      11.6208959      -2.5150051       5.2038755
 H      10.1837405      -1.8192794       5.9775707
 C      10.0034776      -0.9769172       2.7839045
 H       8.9313389      -0.9500019       2.9882682
 H      10.2884329      -2.0182821       2.5814660
 H      10.1689367      -0.4078228       1.8633908
 C      12.8029463      -0.0970809       3.4758874
 H      12.8246837       0.5969181       2.6279178
 H      13.1532683      -1.0694030       3.1053710
 H      13.5326769       0.2523881       4.2138170
 C       2.8179387      -0.9404087      12.4171970
 H       3.1525713      -1.9295514      12.0874495
 H       3.7014062      -0.3163122      12.5892137
 H       2.3018555      -1.0652885      13.3753898
 C       0.6430318      -1.2221204      11.2106779
 H       0.9524807      -2.1931820      10.8094452
 H       0.1404609      -1.3889290      12.1708000
 H      -0.0833974      -0.7855489      10.5177230
 C       1.3879744       1.0586540      11.9700960
 H       2.2317419       1.7445452      12.0991498
 H       0.6596539       1.5366671      11.3072389
 H       0.9094173       0.9108476      12.9453437
 N       6.0115631       3.9114303       7.0123010
 S       6.4345150       4.7799610       8.4489149
 C       6.0754863       6.4653793       8.0665722
 C       4.7583363       6.9183426       8.1743858
 C       7.1061432       7.3164182       7.6789664
 C       4.4775168       8.2408368       7.8594384
 H       3.9780937       6.2435052       8.5080843
 C       6.8041617       8.6414760       7.3768389
 H       8.1219820       6.9422184       7.6284706
 C       5.4915147       9.1198153       7.4501592
 H       3.4549640       8.6009945       7.9368909
 H       7.6030400       9.3160727       7.0801555
 C       5.1656335      10.5454615       7.0874014
 H       4.5168837      11.0066098       7.8393293
 H       6.0723384      11.1492460       6.9958272
 H       4.6330984      10.5877332       6.1293722
 O       7.8656968       4.5818058       8.5222519
 O       5.5475437       4.3622145       9.5124482
 N       7.1258831      -1.1004056       4.9137885
 N       7.9292524      -0.4808981       5.5186089
 N       5.8454924      -1.0651374       4.6804845
 S       5.4201321      -1.9565967       3.2577897
 O       3.9865461      -1.7766535       3.1941046
 C       5.8064944      -3.6316316       3.6609763
 C       4.7921905      -4.4943947       4.0677374
 C       7.1295537      -4.0649840       3.5496517
 C       5.1178554      -5.8099712       4.3845520
 H       3.7704580      -4.1368121       4.1196591
 C       7.4344146      -5.3788009       3.8807649
 H       7.8964940      -3.3834502       3.1991836
 C       6.4383333      -6.2680731       4.3090459
 H       4.3319399      -6.4940045       4.6942689
 H       8.4618793      -5.7236999       3.7995747
 O       6.2933669      -1.5409234       2.1821685
 C       6.7888438      -7.6809776       4.6977288
 H       7.1493276      -7.7157908       5.7336982
 H       5.9196288      -8.3405712       4.6265698
 H       7.5844637      -8.0818957       4.0622664

-----------------------------------------------------
INT2 (Sb)

Si       7.1833156      -0.5140094       9.5484261
Si       5.3905364      -2.7868280       8.0332847
Si       0.8655803       3.1955448       7.4241847
Si       0.2971887       0.3900939       5.9077482
Si       6.4173825       5.6962184       3.6776454
Si       4.6842730       3.3777301       2.1440424
Si      11.5659021       2.5071274       5.7752341
Si      10.9880312      -0.2960120       4.2775803
 N       4.7674494       3.9162253       6.7526821
 N       3.9707844       3.2478398       6.1637598
 C       3.8009888       0.4614766       7.4678506
 C       4.5026147      -0.2421125       8.4715594
 C       3.8901785      -0.4365440       9.7196545
 H       4.4674427      -0.9415761      10.4859219
 C       2.5826563      -0.0456592       9.9828356
 C       1.8799221       0.5600353       8.9443471
 H       0.8448435       0.8521028       9.0994217
 C       2.4558465       0.8492492       7.7016670
 C       5.8249598      -0.9342301       8.2645113
 H       6.2471214      -0.6333636       7.2954851
 C       7.0153253       1.2675316      10.1099877
 H       7.2825161       1.9666483       9.3125653
 H       7.6954787       1.4639545      10.9483287
 H       5.9998429       1.5149228      10.4341623
 C       8.8730020      -0.7580713       8.7475860
 H       9.0139199      -1.7770259       8.3725820
 H       9.6635329      -0.5616653       9.4829416
 H       9.0265334      -0.0741781       7.9067630
 C       7.1697998      -1.6081504      11.0904760
 H       6.2038509      -1.6451543      11.6039860
 H       7.8999590      -1.1968232      11.7999141
 H       7.4755668      -2.6368443      10.8714108
 C       6.8565537      -3.7092011       7.2893588
 H       7.2192180      -3.2566243       6.3631538
 H       6.5721066      -4.7431784       7.0613738
 H       7.6959851      -3.7470434       7.9935013
 C       4.8966207      -3.6875417       9.6171884
 H       5.7000791      -3.7853127      10.3512528
 H       4.5821471      -4.7016940       9.3351310
 H       4.0409660      -3.2092147      10.1047643
 C       3.8618786      -2.8925565       6.9415638
 H       3.0070206      -2.4609782       7.4747021
 H       3.6241160      -3.9393506       6.7184822
 H       3.9704514      -2.3539142       5.9977835
 C       1.9040929      -0.2757855      11.3338197
 C       1.5697900       1.5632786       6.7075717
 H       2.1555584       1.8902689       5.8357817
 C       1.9228683       3.8547863       8.8385900
 H       1.7590600       3.2799497       9.7549760
 H       1.6313270       4.8935672       9.0459908
 H       2.9943963       3.8341403       8.6322732
 C      -0.8730495       2.9912682       8.1456494
 H      -1.6082335       2.6408553       7.4138643
 H      -1.2181113       3.9659820       8.5149208
 H      -0.8921594       2.3013341       8.9971716
 C       0.7642809       4.4741597       6.0438746
 H       1.7619492       4.7162610       5.6655996
 H       0.3060202       5.3989270       6.4168614
 H       0.1617076       4.1212815       5.2001199
 C      -0.7810769       1.3700569       4.7075372
 H      -1.3977456       2.1262311       5.2036748
 H      -1.4578599       0.6917916       4.1727869
 H      -0.1662864       1.8786618       3.9554824
 C       1.2240889      -0.9132047       4.9239673
 H       1.8341487      -0.4740170       4.1274287
 H       0.5217793      -1.6107166       4.4496157
 H       1.8913630      -1.4989640       5.5626182
 C      -0.7830532      -0.4879123       7.1776967
 H      -0.1798015      -1.1339407       7.8243230
 H      -1.5089627      -1.1248134       6.6559962
 H      -1.3464756       0.2010555       7.8147731
 C       8.0476408       2.4578611       4.2566214
 C       7.3509143       3.1571783       3.2392828
 C       7.9673290       3.3324906       1.9956648
 H       7.4008506       3.8381007       1.2188861
 C       9.2691584       2.9091459       1.7293158
 C       9.9606481       2.3039179       2.7682215
 H      10.9857154       1.9831374       2.6183373
 C       9.3825778       2.0455643       4.0220537
 C       6.0211465       3.8366162       3.4353587
 H       5.5953322       3.5310018       4.4011091
 C       7.9665234       5.8173949       4.7386054
 H       7.8875209       5.2600270       5.6745161
 H       8.1856029       6.8646657       4.9766491
 H       8.8194498       5.4138401       4.1809005
 C       4.9462160       6.5763401       4.4581818
 H       4.0978606       6.6120517       3.7643873
 H       5.2150730       7.6108421       4.7023168
 H       4.6038740       6.0984145       5.3792937
 C       6.8551215       6.6202738       2.0916506
 H       7.6885626       6.1490715       1.5611928
 H       7.1847618       7.6290458       2.3757842
 H       6.0220674       6.7320163       1.3930881
 C       2.9813988       3.6009217       2.9224066
 H       2.8294706       2.9263850       3.7712405
 H       2.2021105       3.3823083       2.1812628
 H       2.8201545       4.6220570       3.2833895
 C       4.6950619       4.4485121       0.5854257
 H       4.3499804       5.4688629       0.7835185
 H       3.9965216       4.0031204      -0.1351313
 H       5.6707451       4.5136120       0.0935761
 C       4.8975619       1.5902751       1.6131287
 H       5.9097590       1.3749560       1.2569173
 H       4.1957431       1.3484156       0.8050860
 H       4.6869731       0.9018212       2.4366326
 C       9.8749311       3.1080014       0.3398969
 C       9.8782080       4.6109361      -0.0122074
 H      10.3202720       4.7654401      -1.0033935
 H      10.4621111       5.1806184       0.7187067
 H       8.8628965       5.0193336      -0.0295254
 C       9.0154827       2.3442464      -0.6918062
 H       7.9827104       2.7056117      -0.6943314
 H       8.9975723       1.2733143      -0.4648433
 H       9.4272514       2.4791619      -1.6990355
 C      11.3177545       2.5860409       0.2544752
 H      11.7062232       2.7513184      -0.7565509
 H      11.3706244       1.5112928       0.4612144
 H      11.9783445       3.1061926       0.9567710
 C      10.2754583       1.3286545       5.0073414
 H       9.7033492       1.0087090       5.8898869
 C      10.6578651       3.8315571       6.7451058
 H      11.3693183       4.5312765       7.2021901
 H      10.0514041       3.4104611       7.5535139
 H       9.9888143       4.4120551       6.1031662
 C      12.6403926       3.3596898       4.4823249
 H      13.2039667       2.6612581       3.8563566
 H      13.3659772       4.0081699       4.9902774
 H      12.0338764       3.9924559       3.8252581
 C      12.6451985       1.5319929       6.9787088
 H      12.0303089       1.0362836       7.7393804
 H      13.3305411       2.2097687       7.5028350
 H      13.2527596       0.7654938       6.4873780
 C      11.0904262      -1.5890431       5.6453908
 H      11.6807299      -1.2353343       6.4974085
 H      11.5675042      -2.5017545       5.2663010
 H      10.0960610      -1.8536820       6.0162074
 C       9.9488541      -0.9519396       2.8445617
 H       8.8715136      -0.9032843       3.0102724
 H      10.2219069      -1.9998702       2.6595450
 H      10.1566559      -0.3953728       1.9249650
 C      12.7300239      -0.0949444       3.5640652
 H      12.7569718       0.5973709       2.7149569
 H      13.0680540      -1.0714613       3.1927293
 H      13.4656091       0.2464505       4.2993286
 C       2.8521121      -0.9116823      12.3626326
 H       3.1975671      -1.8990444      12.0385401
 H       3.7288954      -0.2810717      12.5455072
 H       2.3244233      -1.0394688      13.3142426
 C       0.6934619      -1.2131009      11.1329200
 H       1.0160657      -2.1808132      10.7339774
 H       0.1848264      -1.3857332      12.0886990
 H      -0.0315220      -0.7831128      10.4343582
 C       1.4129843       1.0763301      11.8953794
 H       2.2509166       1.7681876      12.0308793
 H       0.6883863       1.5478710      11.2236615
 H       0.9256820       0.9271273      12.8662266
 N       6.0721154       3.8247613       6.9484341
 S       6.5039934       4.6858761       8.3940219
 C       6.1286431       6.3738727       8.0333750
 C       4.8087856       6.8152640       8.1569634
 C       7.1517632       7.2412511       7.6618293
 C       4.5167485       8.1418218       7.8705241
 H       4.0351691       6.1268306       8.4774098
 C       6.8382494       8.5694978       7.3856513
 H       8.1710137       6.8773983       7.6030837
 C       5.5221063       9.0355993       7.4719849
 H       3.4918173       8.4930281       7.9588727
 H       7.6298965       9.2569232       7.0987547
 C       5.1835622      10.4630300       7.1286208
 H       4.5305008      10.9092498       7.8858114
 H       6.0846840      11.0762429       7.0433663
 H       4.6508173      10.5113337       6.1709123
 O       7.9367198       4.5040050       8.4728032
 O       5.6194517       4.2529328       9.4540401
 N       7.0790045      -1.0199687       4.9374299
 N       7.9064573      -0.4146923       5.5177164
 N       5.8085040      -1.0182241       4.7080387
 S       5.4180593      -1.8939233       3.2511943
 O       3.9884555      -1.7208019       3.1486877
 C       5.7990775      -3.5697560       3.6506917
 C       4.7796931      -4.4295108       4.0520764
 C       7.1211648      -4.0063710       3.5420726
 C       5.1001659      -5.7462398       4.3678767
 H       3.7590010      -4.0684673       4.1005774
 C       7.4201882      -5.3223738       3.8698666
 H       7.8907948      -3.3253521       3.1961033
 C       6.4195540      -6.2080500       4.2952894
 H       4.3118275      -6.4288849       4.6745152
 H       8.4461413      -5.6719220       3.7898098
 O       6.3273247      -1.4576379       2.2148340
 C       6.7633294      -7.6214075       4.6870627
 H       7.1337197      -7.6522138       5.7196394
 H       5.8884920      -8.2747423       4.6284061
 H       7.5495378      -8.0315689       4.0459485
Sb       4.5952245       1.0655715       5.5156830
Sb       7.2376971       1.8776600       6.2112908
-----------------------------------------------------
INT3 (Bi)

Bi       2.8779849      -0.9942947      21.6788173
 C       1.1946236       0.4657188      21.9964297
 C       0.0967201       0.3091274      21.1272586
 C      -1.0968718       0.9735025      21.4191974
 H      -1.9448029       0.8359435      20.7547977
 C      -1.2208845       1.8064874      22.5367071
 C      -0.1027851       1.9845482      23.3470244
 H      -0.1576289       2.6449296      24.2050138
 C       1.1154576       1.3298274      23.1009793
 C       0.1797728      -0.5461637      19.8837810
 H       1.2141895      -0.9317283      19.7704628
Si       0.0862438       0.5545046      18.3201285
 C      -1.6006526       1.3614150      18.0782182
 H      -1.6193588       1.8468787      17.0938000
 H      -2.4325151       0.6507116      18.1103967
 H      -1.7838794       2.1377184      18.8273827
 C       1.3755956       1.9035425      18.5063577
 H       1.3860073       2.5496993      17.6195761
 H       1.1590244       2.5329992      19.3765801
 H       2.3801558       1.4905998      18.6431147
 C       0.4631506      -0.5193949      16.8165504
 H       1.4009994      -1.0736584      16.9389137
 H      -0.3353426      -1.2437920      16.6192477
 H       0.5658283       0.1061950      15.9212524
Si      -0.8781058      -2.1225315      20.0322898
 C      -0.1012465      -3.4763286      18.9748421
 H      -0.1187796      -3.2307323      17.9082029
 H       0.9446968      -3.6484309      19.2577871
 H      -0.6369823      -4.4244519      19.1065698
 C      -2.6700396      -1.8726925      19.5086986
 H      -3.1565638      -1.0677223      20.0698297
 H      -2.7539079      -1.6397999      18.4414246
 H      -3.2415284      -2.7916715      19.6902433
 C      -0.8423972      -2.6697212      21.8371997
 H       0.1781439      -2.9030411      22.1674725
 H      -1.2346032      -1.8890793      22.4982776
 H      -1.4445697      -3.5745254      21.9835418
 C      -2.5604770       2.4872209      22.8252905
 C      -2.9628764       3.3637150      21.6196874
 H      -3.0769072       2.7652700      20.7107343
 H      -3.9194123       3.8615085      21.8182100
 H      -2.2063510       4.1317012      21.4292693
 C      -3.6358783       1.3999023      23.0437572
 H      -3.3786670       0.7666370      23.8993388
 H      -4.6097074       1.8641730      23.2378179
 H      -3.7355720       0.7570006      22.1634016
 C      -2.5055868       3.3777832      24.0760064
 H      -1.7753154       4.1862722      23.9621351
 H      -3.4872996       3.8344856      24.2417404
 H      -2.2476560       2.8018286      24.9712104
 C       2.2841829       1.5734112      24.0176862
 H       3.1921115       1.1564748      23.5490519
Si       2.1070076       0.5385509      25.5854888
 C       2.1747140      -1.2675364      25.0136248
 H       1.3679263      -1.4816440      24.2999602
 H       3.1485186      -1.4728858      24.5416906
 H       2.0718341      -1.9826292      25.8386652
 C       0.4672132       0.8253527      26.4658074
 H       0.3513279       1.8693494      26.7773011
 H      -0.3804518       0.5723908      25.8201805
 H       0.4037226       0.2009506      27.3656871
 C       3.5365006       0.8306826      26.7747806
 H       3.4799071       0.1368551      27.6227071
 H       4.4998717       0.6753365      26.2764831
 H       3.5283753       1.8484712      27.1802795
Si       2.7629074       3.4116858      24.1447474
 C       4.6085456       3.4991375      24.5005353
 H       4.9481985       4.5423978      24.5012768
 H       4.8712087       3.0643829      25.4706733
 H       5.1671253       2.9633297      23.7254484
 C       2.4227854       4.2235087      22.4821074
 H       2.7318355       5.2762546      22.4947829
 H       2.9894171       3.7160695      21.6930655
 H       1.3605266       4.1868873      22.2166828
 C       1.8245847       4.3251464      25.5089723
 H       0.7427248       4.3433485      25.3356494
 H       1.9972648       3.8745673      26.4935606
 H       2.1630794       5.3676439      25.5635466
 N       4.6214752       0.1239420      22.3627211
 S       4.9550963       0.6862719      20.9587648
 C       6.4887845       0.0094662      20.3521124
 C       7.1634495       0.6516385      19.3142240
 C       6.9937037      -1.1637145      20.9104635
 C       8.3424795       0.0970647      18.8243903
 H       6.7685456       1.5776320      18.9107493
 C       8.1756729      -1.7037056      20.4129579
 H       6.4706518      -1.6203614      21.7447884
 C       8.8640807      -1.0877079      19.3593243
 H       8.8733485       0.5968824      18.0177350
 H       8.5772922      -2.6123496      20.8553466
 C      10.1316454      -1.6929918      18.8105267
 H       9.9040343      -2.5454850      18.1583329
 H      10.6959075      -0.9648521      18.2211388
 H      10.7766564      -2.0610246      19.6151600
 O       5.0482829       2.1242902      20.7599451
 O       3.8796235       0.0549940      19.9732223
-----------------------------------------------------
INT3 (Sb)

Sb       2.8391906      -0.9269553      21.6392629
 C       1.2392466       0.4713872      21.9798591
 C       0.1357810       0.3164192      21.1123210
 C      -1.0597287       0.9749702      21.4046545
 H      -1.9052443       0.8377692      20.7372448
 C      -1.1892067       1.8000429      22.5271938
 C      -0.0728558       1.9744061      23.3396830
 H      -0.1310504       2.6276695      24.2027680
 C       1.1493920       1.3283852      23.0930946
 C       0.2196739      -0.5386448      19.8698027
 H       1.2543053      -0.9249600      19.7542482
Si       0.1092553       0.5513096      18.3006323
 C      -1.5841968       1.3452895      18.0600162
 H      -1.6098189       1.8185252      17.0697307
 H      -2.4122783       0.6311351      18.1047171
 H      -1.7677535       2.1301927      18.8001180
 C       1.3846832       1.9177292      18.4614542
 H       1.3563623       2.5714050      17.5805842
 H       1.1867786       2.5360404      19.3440340
 H       2.3983093       1.5180782      18.5622510
 C       0.4860174      -0.5290959      16.8020836
 H       1.4279751      -1.0764782      16.9236119
 H      -0.3085475      -1.2600030      16.6132893
 H       0.5796343       0.0920830      15.9027305
Si      -0.8345077      -2.1196922      20.0284259
 C      -0.0501370      -3.4751154      18.9796497
 H      -0.0610774      -3.2335648      17.9119309
 H       0.9936503      -3.6425608      19.2721783
 H      -0.5853723      -4.4235117      19.1115176
 C      -2.6267471      -1.8762129      19.5000370
 H      -3.1125872      -1.0633782      20.0504607
 H      -2.7136421      -1.6598105      18.4295295
 H      -3.1975675      -2.7924897      19.6973078
 C      -0.8032596      -2.6516652      21.8364926
 H       0.2195537      -2.8612653      22.1738369
 H      -1.2158993      -1.8735604      22.4880816
 H      -1.3905871      -3.5659907      21.9843754
 C      -2.5314820       2.4725973      22.8215609
 C      -2.9431993       3.3501972      21.6200249
 H      -3.0488505       2.7555831      20.7076046
 H      -3.9061133       3.8349059      21.8201191
 H      -2.1961510       4.1287064      21.4348909
 C      -3.5993660       1.3777736      23.0402820
 H      -3.3333488       0.7409497      23.8904634
 H      -4.5743168       1.8358754      23.2432658
 H      -3.7009350       0.7395493      22.1567173
 C      -2.4776003       3.3599528      24.0747838
 H      -1.7501956       4.1711831      23.9618099
 H      -3.4605515       3.8128528      24.2435328
 H      -2.2163829       2.7828374      24.9682671
 C       2.3038348       1.5777943      24.0245468
 H       3.2176443       1.1572272      23.5756505
Si       2.1068282       0.5482873      25.5963461
 C       2.1573377      -1.2600673      25.0412294
 H       1.3415358      -1.4804926      24.3408200
 H       3.1183064      -1.4811398      24.5533756
 H       2.0603257      -1.9599973      25.8801342
 C       0.4692340       0.8600735      26.4737676
 H       0.3587743       1.9081264      26.7730299
 H      -0.3811184       0.6016503      25.8336821
 H       0.4048571       0.2465126      27.3811768
 C       3.5351849       0.8480001      26.7864638
 H       3.4726674       0.1651851      27.6428008
 H       4.4994238       0.6806517      26.2935787
 H       3.5315400       1.8707706      27.1794067
Si       2.7642273       3.4196553      24.1596311
 C       4.6115554       3.5211104      24.5060812
 H       4.9409663       4.5673791      24.5275190
 H       4.8834461       3.0681042      25.4652619
 H       5.1726289       3.0081384      23.7173066
 C       2.4073833       4.2481797      22.5081771
 H       2.7174188       5.3005415      22.5301205
 H       2.9639875       3.7494501      21.7068112
 H       1.3422967       4.2157993      22.2540450
 C       1.8294100       4.3205030      25.5343132
 H       0.7455874       4.3255961      25.3729105
 H       2.0184533       3.8730737      26.5171881
 H       2.1559064       5.3670683      25.5840532
 N       4.5322735       0.0445129      22.3551119
 S       4.8892434       0.6595101      20.9794285
 C       6.4089780      -0.0186535      20.3538567
 C       7.1035722       0.6593940      19.3525721
 C       6.8903611      -1.2214217      20.8692079
 C       8.2836750       0.1124877      18.8574728
 H       6.7247444       1.6059901      18.9831577
 C       8.0747713      -1.7511553      20.3677261
 H       6.3487777      -1.7088104      21.6735044
 C       8.7864733      -1.0973155      19.3525722
 H       8.8313827       0.6393172      18.0800789
 H       8.4601221      -2.6815389      20.7777335
 C      10.0613226      -1.6867821      18.8040458
 H       9.8442891      -2.5350775      18.1431745
 H      10.6222198      -0.9476255      18.2254482
 H      10.7053223      -2.0567233      19.6086704
 O       4.9922717       2.0989070      20.8142838
 O       3.7784433       0.0565232      19.9993081

-----------------------------------------------------
Bi-2a

Bi       1.9018670       5.9529384       6.1792671
Bi       4.5977492       7.0868282       6.7575061
 S       2.4588499       9.0009272       5.1523526
Si       0.3892586       1.8252271       7.3290358
Si      -1.5760209       3.5491879       5.3184858
Si       6.0531701       4.0428758       4.2907874
Si       4.3706518       5.8341306       2.1103283
Si       2.5510163       6.3389594      10.5852210
Si       0.6552204       8.8330938       9.7005677
Si       8.1262013       8.9867557       7.5967913
Si       6.4644719      11.5421516       6.4425668
 O       1.5222254       9.1578652       6.2691630
 O       3.5304311       9.9830222       5.0091068
 N       3.1190925       7.5170428       5.0949083
 C       2.2576801       4.1156371       4.8773033
 C       1.2266985       3.1603143       4.9903435
 C       1.1679255       2.0965456       4.0775156
 H       0.3469595       1.3942593       4.1664302
 C       2.1171479       1.9363229       3.0721931
 C       3.1688840       2.8534207       3.0258226
 H       3.9379490       2.7431816       2.2669686
 C       3.2646745       3.9389849       3.9044619
 C       0.1515243       3.2204438       6.0550910
 H       0.3023643       4.1058391       6.6994029
 C      -0.9151566       1.9819044       8.6816571
 H      -0.9304555       2.9837931       9.1244861
 H      -0.7074467       1.2688463       9.4891748
 H      -1.9213508       1.7643260       8.3052739
 C       0.2851592       0.0984138       6.5839453
 H      -0.6509194      -0.0713816       6.0422846
 H       0.3410946      -0.6444034       7.3902969
 H       1.1162397      -0.0950637       5.8981820
 C       2.1054788       2.0570597       8.0699461
 H       2.8731304       2.0212716       7.2884301
 H       2.3338687       1.2717081       8.8005317
 H       2.1993235       3.0207021       8.5826229
 C      -2.5157175       1.9668962       4.9075104
 H      -3.4943170       2.2155471       4.4777404
 H      -2.6960406       1.3534653       5.7978194
 H      -1.9840949       1.3487359       4.1756221
 C      -2.5634593       4.5489704       6.5753066
 H      -2.7194726       3.9983870       7.5090589
 H      -3.5511983       4.8077907       6.1745419
 H      -2.0536467       5.4880847       6.8238928
 C      -1.3594875       4.5695567       3.7507906
 H      -0.7825854       5.4812827       3.9462208
 H      -2.3326368       4.8701965       3.3431668
 H      -0.8228965       4.0089405       2.9784266
 C       2.0387431       0.8168858       2.0323801
 C       3.3165249      -0.0462759       2.1032706
 H       4.2121050       0.5502883       1.9061128
 H       3.2732096      -0.8487546       1.3571054
 H       3.4222176      -0.5023861       3.0933453
 C       0.8206581      -0.0947027       2.2494220
 H       0.8533211      -0.5876599       3.2267842
 H       0.8053732      -0.8746933       1.4801127
 H      -0.1181784       0.4653173       2.1761204
 C       1.9304969       1.4493056       0.6268113
 H       1.0302461       2.0679176       0.5494083
 H       1.8788321       0.6653468      -0.1381951
 H       2.7954875       2.0829069       0.4079347
 C       4.4342504       4.8737043       3.7580293
 H       4.3086025       5.6912677       4.4817161
 C       5.8354205       3.3931995       6.0488758
 H       5.6376784       4.1911217       6.7734566
 H       6.7328807       2.8583117       6.3835286
 H       4.9915628       2.6954157       6.0945188
 C       6.5405788       2.5704995       3.2198868
 H       5.8426768       1.7361239       3.3460505
 H       7.5339542       2.2158931       3.5235084
 H       6.5890407       2.8158287       2.1540907
 C       7.4481013       5.3140158       4.2461512
 H       7.7341893       5.5628433       3.2176766
 H       8.3405275       4.9264230       4.7523324
 H       7.1621320       6.2480057       4.7434287
 C       5.2387628       4.9283318       0.6966800
 H       6.3134300       4.8161887       0.8807340
 H       5.1259927       5.5032741      -0.2316779
 H       4.8223494       3.9314946       0.5132258
 C       2.5607257       6.0594923       1.6538794
 H       2.0886977       5.0927491       1.4464025
 H       2.4527835       6.6908421       0.7647068
 H       2.0086395       6.5341450       2.4702779
 C       5.2186724       7.4994665       2.3402804
 H       4.7988570       8.0335046       3.1977549
 H       5.0806766       8.1242385       1.4493957
 H       6.2967682       7.3884525       2.4995330
 C       4.4033309       8.7123441       8.3371548
 C       3.4959617       8.7095628       9.4127131
 C       3.7226051       9.5783000      10.4920908
 H       3.0141358       9.5585408      11.3133018
 C       4.7950696      10.4635502      10.5243906
 C       5.6536401      10.4782246       9.4245582
 H       6.4791740      11.1844160       9.3978707
 C       5.4789425       9.6300553       8.3264764
 C       2.2728902       7.8389753       9.4584996
 H       2.1367401       7.4037703       8.4573947
 C       1.0460422       5.2033434      10.4829270
 H       0.1538650       5.6616853      10.9232167
 H       1.2283475       4.2585713      11.0090399
 H       0.8097691       4.9602005       9.4401421
 C       2.8814407       6.8240413      12.3743386
 H       3.7905491       7.4307593      12.4508980
 H       3.0353961       5.9201474      12.9773203
 H       2.0592717       7.3880965      12.8243200
 C       4.0686145       5.3813257       9.9964246
 H       3.9231332       4.9355007       9.0057218
 H       4.3039517       4.5657887      10.6920066
 H       4.9485736       6.0354693       9.9515553
 C      -0.6699925       7.9819015       8.6625119
 H      -0.4083720       8.0491648       7.6009623
 H      -1.6451333       8.4651892       8.8004794
 H      -0.7846172       6.9249113       8.9272328
 C       0.0685776       8.8657602      11.4986774
 H      -0.1374132       7.8671775      11.8992322
 H      -0.8631172       9.4425410      11.5606465
 H       0.7930910       9.3505514      12.1632346
 C       0.8711425      10.6111612       9.1355807
 H       1.5501449      11.1654525       9.7915153
 H      -0.0992819      11.1243323       9.1453118
 H       1.2688775      10.6470924       8.1179871
 C       5.0322478      11.4298542      11.6858288
 C       3.9951222      11.2594760      12.8065695
 H       2.9799252      11.4687061      12.4519650
 H       4.2158112      11.9605957      13.6186791
 H       4.0139309      10.2462167      13.2228196
 C       6.4370679      11.1819603      12.2761656
 H       6.5237824      10.1571161      12.6533196
 H       6.6253351      11.8728141      13.1061891
 H       7.2177921      11.3345048      11.5247738
 C       4.9506307      12.8795686      11.1589994
 H       5.7038349      13.0653995      10.3870070
 H       5.1201446      13.5899894      11.9766784
 H       3.9650031      13.0796098      10.7256628
 C       6.4437926       9.7656093       7.1721378
 H       6.0633110       9.1923142       6.3081576
 C       7.8856139       7.1721181       8.0741513
 H       7.1160293       7.0619063       8.8487683
 H       8.8185395       6.7678357       8.4874581
 H       7.6125837       6.5401751       7.2213441
 C       9.2646160       9.0601543       6.0963143
 H       8.7969650       8.5989804       5.2186709
 H      10.1969204       8.5179237       6.2973274
 H       9.5320538      10.0885287       5.8301184
 C       8.9503105       9.8064854       9.0788096
 H       9.1025817      10.8817128       8.9490231
 H       9.9344051       9.3485123       9.2428718
 H       8.3606556       9.6532661       9.9889880
 C       6.7104419      11.3619067       4.5842632
 H       7.6452833      10.8441438       4.3417154
 H       6.7398365      12.3447286       4.0980018
 H       5.8807394      10.7951672       4.1488412
 C       4.8433466      12.4153207       6.8074497
 H       3.9968861      11.8175200       6.4592520
 H       4.8189557      13.3818520       6.2874537
 H       4.7153086      12.6052817       7.8776971
 C       7.8690462      12.6059942       7.1325675
 H       7.7840979      12.7635051       8.2140071
 H       7.8288066      13.5954004       6.6587434
 H       8.8607875      12.1873222       6.9303838
 C       1.4945433       9.0217441       3.6604624
 C       2.0389659       9.5507213       2.4926664
 H       3.0289937       9.9923267       2.5175984
 C       1.2936932       9.5118772       1.3186124
 H       1.7117516       9.9316020       0.4065922
 C       0.0163181       8.9386625       1.2884230
 C      -0.5145606       8.4288439       2.4798739
 H      -1.5125628       7.9979044       2.4804456
 C       0.2116968       8.4738297       3.6654327
 H      -0.2130940       8.1071782       4.5945686
 C      -0.7598141       8.8501973      -0.0009047
 H      -0.5469283       7.9029766      -0.5131015
 H      -0.4911773       9.6618464      -0.6833756
 H      -1.8381111       8.8905965       0.1796945

-----------------------------------------------------
Sb-4a

Sb       0.1642254      -1.2685733      -1.1031631
 S      -2.1089225      -1.5867796       1.0824672
Si      -2.5801452      -4.9729203      -2.3576384
Si      -0.0109835      -4.0128725      -4.0411132
Si      -2.2686827       3.0230204      -2.1580900
Si      -0.5521120       1.9855711      -4.6567105
 O      -1.9773345      -2.7965222       0.2578171
 O      -2.0760115      -1.7045706       2.5326446
 N      -0.9359344      -0.6231462       0.5624284
 C      -1.3845257      -0.9758503      -2.6045098
 C      -1.9252031      -2.2133233      -3.0504077
 C      -3.0484523      -2.1968115      -3.8828042
 H      -3.4253985      -3.1464119      -4.2504034
 C      -3.7041931      -1.0161866      -4.2342030
 C      -3.1461874       0.1819590      -3.7996417
 H      -3.5972252       1.1229985      -4.0928844
 C      -1.9575176       0.2393676      -3.0539185
 C      -1.3249730      -3.5691277      -2.7255661
 H      -0.7719768      -3.5308010      -1.7745129
 C      -4.1835866      -4.3700789      -1.5798426
 H      -3.9952762      -3.8974149      -0.6129758
 H      -4.8364922      -5.2377112      -1.4147907
 H      -4.7295289      -3.6627651      -2.2104217
 C      -1.7466374      -6.1350950      -1.1331618
 H      -0.8157678      -6.5640534      -1.5166120
 H      -2.4162950      -6.9666435      -0.8809163
 H      -1.5172828      -5.5988065      -0.2055514
 C      -3.0712192      -5.9418114      -3.9094043
 H      -3.6310907      -5.3272145      -4.6244249
 H      -3.7300607      -6.7688871      -3.6147065
 H      -2.2203061      -6.3756163      -4.4431905
 C       0.6587645      -5.7603574      -3.7955823
 H       1.1161908      -5.8677293      -2.8048647
 H       1.4420183      -5.9530124      -4.5397354
 H      -0.0968584      -6.5440518      -3.9023357
 C      -0.7341110      -3.8176264      -5.7672202
 H      -1.5962923      -4.4724047      -5.9302449
 H       0.0205623      -4.0645519      -6.5241350
 H      -1.0592833      -2.7865532      -5.9437992
 C       1.4863892      -2.8732177      -3.8850146
 H       1.2200732      -1.8127918      -3.9413134
 H       2.1805744      -3.0698580      -4.7124469
 H       2.0334884      -3.0492641      -2.9513927
 C      -4.9347680      -1.0666910      -5.1429389
 C      -5.9499040      -2.1067548      -4.6253655
 H      -5.5199790      -3.1118228      -4.5895067
 H      -6.8204660      -2.1391088      -5.2901718
 H      -6.2996479      -1.8541668      -3.6192317
 C      -4.4706836      -1.4861141      -6.5564517
 H      -3.7588827      -0.7599593      -6.9622774
 H      -5.3293908      -1.5449742      -7.2357167
 H      -3.9815664      -2.4651411      -6.5343123
 C      -5.6413010       0.2955520      -5.2386298
 H      -5.9451253       0.6599531      -4.2512839
 H      -6.5409273       0.1985193      -5.8561844
 H      -5.0015857       1.0527748      -5.7028934
 C      -1.2880632       1.5817788      -2.9262490
 H      -0.3960239       1.4883079      -2.2962554
 C      -3.4270639       2.4148157      -0.8106055
 H      -4.2545392       1.8361160      -1.2297631
 H      -3.8523191       3.2690467      -0.2687816
 H      -2.9250781       1.7742070      -0.0790945
 C      -3.3411782       3.9785620      -3.3877459
 H      -2.7518646       4.4661593      -4.1711630
 H      -3.8775792       4.7669917      -2.8438669
 H      -4.0954418       3.3498354      -3.8743372
 C      -1.0436986       4.2439268      -1.4101994
 H      -0.3720123       3.7645158      -0.6908505
 H      -1.5861624       5.0391711      -0.8831062
 H      -0.4120311       4.7190049      -2.1670208
 C       0.5718686       0.5732306      -5.1854513
 H       1.3980415       0.4347296      -4.4836434
 H       0.9983606       0.7815725      -6.1750610
 H       0.0060874      -0.3616085      -5.2576820
 C      -1.8683975       2.1150623      -6.0094943
 H      -2.3251194       1.1440640      -6.2252154
 H      -1.3740973       2.4558819      -6.9291467
 H      -2.6684914       2.8263812      -5.7861080
 C       0.3963393       3.6117867      -4.6308294
 H      -0.2675246       4.4725637      -4.4938085
 H       0.9084226       3.7449209      -5.5925748
 H       1.1533683       3.6224342      -3.8420604
 C      -3.6784142      -0.8523985       0.6934910
 C      -4.2211583      -1.0005867      -0.5811411
 H      -3.6787861      -1.5387205      -1.3480877
 C      -5.4724227      -0.4582699      -0.8466573
 H      -5.9015685      -0.5787707      -1.8371174
 C      -6.1848466       0.2472079       0.1303047
 C      -5.6119623       0.3893261       1.3992601
 H      -6.1527190       0.9259068       2.1748490
 C      -4.3677399      -0.1607389       1.6899139
 H      -3.9390698      -0.0804496       2.6829591
 C      -7.5192228       0.8691012      -0.1910040
 H      -8.0655146       0.2771459      -0.9314990
 H      -7.3836649       1.8751975      -0.6089216
 H      -8.1403436       0.9655232       0.7042777
Sb      -0.1635426       1.2681585       1.1019041
 S       2.1091355       1.5874000      -1.0829420
Si       2.5796307       4.9721451       2.3588986
Si       0.0114605       4.0100034       4.0429990
Si       2.2701684      -3.0238624       2.1529335
Si       0.5551939      -1.9883994       4.6535032
 O       1.9765275       2.7962738      -0.2570801
 O       2.0766511       1.7066340      -2.5330031
 N       0.9364168       0.6228749      -0.5639678
 C       1.3853118       0.9746760       2.6030610
 C       1.9257179       2.2119154       3.0499172
 C       3.0492610       2.1950536       3.8819163
 H       3.4259889       3.1444679       4.2502392
 C       3.7056283       1.0143665       4.2319204
 C       3.1479307      -0.1835773       3.7964108
 H       3.5994772      -1.1247278       4.0885202
 C       1.9589560      -0.2407476       3.0511297
 C       1.3249944       3.5678177       2.7264854
 H       0.7714107       3.5300652       1.7757559
 C       4.1828267       4.3701622       1.5799304
 H       3.9941330       3.8977927       0.6130056
 H       4.8353741       5.2380662       1.4148411
 H       4.7293537       3.6627907       2.2099378
 C       1.7450576       6.1348163       1.1356111
 H       0.8142855       6.5632083       1.5199400
 H       2.4142575       6.9667607       0.8834451
 H       1.5152861       5.5990262       0.2078144
 C       3.0711865       5.9401506       3.9110523
 H       3.6315957       5.3252212       4.6253663
 H       3.7296311       6.7676346       3.6166123
 H       2.2203945       6.3733176       4.4455504
 C      -0.6590272       5.7574522       3.7992470
 H      -1.1169591       5.8655199       2.8088439
 H      -1.4419894       5.9492140       4.5439417
 H       0.0963910       6.5413015       3.9063189
 C       0.7353990       3.8136828       5.7686373
 H       1.5973310       4.4687677       5.9317900
 H      -0.0190511       4.0596488       6.5260874
 H       1.0611581       2.7826355       5.9442587
 C      -1.4853674       2.8697457       3.8862640
 H      -1.2183992       1.8094273       3.9413107
 H      -2.1794431       3.0650800       4.7140985
 H      -2.0328378       3.0465023       2.9529847
 C       4.9365626       1.0644954       5.1401839
 C       5.9509505       2.1056849       4.6234006
 H       5.5205144       3.1106113       4.5890160
 H       6.8217976       2.1376392       5.2878357
 H       6.3003305       1.8545855       3.6167843
 C       4.4728612       1.4820488       6.5543714
 H       3.7616146       0.7550814       6.9596725
 H       5.3318203       1.5406016       7.2333329
 H       3.9832205       2.4608653       6.5335303
 C       5.6438665      -0.2974897       5.2340313
 H       5.9473286      -0.6607039       4.2461329
 H       6.5437521      -0.2006568       5.8512080
 H       5.0047922      -1.0555541       5.6978138
 C       1.2898735      -1.5832801       2.9227713
 H       0.3973461      -1.4895451       2.2934895
 C       3.4274513      -2.4149387       0.8047745
 H       4.2564465      -1.8382709       1.2237209
 H       3.8506001      -3.2689414       0.2609107
 H       2.9254123      -1.7723527       0.0750750
 C       3.3439350      -3.9800800       3.3809417
 H       2.7553960      -4.4685450       4.1643982
 H       3.8801505      -4.7678584       2.8359380
 H       4.0984043      -3.3515306       3.8674423
 C       1.0446674      -4.2446418       1.4056207
 H       0.3710928      -3.7648706       0.6882732
 H       1.5867462      -5.0387418       0.8764186
 H       0.4149102      -4.7212744       2.1630558
 C      -0.5677600      -0.5761804       5.1846865
 H      -1.3948217      -0.4369883       4.4840745
 H      -0.9929729      -0.7851919       6.1747115
 H      -0.0016988       0.3584955       5.2568706
 C       1.8725259      -2.1197108       6.0051036
 H       2.3293363      -1.1489643       6.2217526
 H       1.3788918      -2.4617251       6.9246676
 H       2.6724939      -2.8306950       5.7802438
 C      -0.3939383      -3.6141958       4.6266610
 H       0.2695359      -4.4751392       4.4887872
 H      -0.9058235      -3.7478602       5.5884351
 H      -1.1512112      -3.6239136       3.8381016
 C       3.6789978       0.8536342      -0.6942095
 C       4.2211117       1.0007198       0.5805330
 H       3.6783402       1.5378198       1.3479161
 C       5.4727550       0.4585224       0.8458989
 H       5.9015990       0.5780241       1.8365694
 C       6.1858238      -0.2452639      -0.1313709
 C       5.6134282      -0.3861643      -1.4010288
 H       6.1547063      -0.9214242      -2.1772053
 C       4.3692023       0.1633750      -1.6913489
 H       3.9408207       0.0839840      -2.6845895
 C       7.5203974      -0.8672443       0.1887430
 H       8.0380529      -0.3127282       0.9769549
 H       7.3890251      -1.8983740       0.5418586
 H       8.1661720      -0.9024127      -0.6937074

-----------------------------------------------------
