# Supplementary material for: Azadistibiridines and stabilised-iminobismuthane: reactivity of small inorganic rings in heavy main group chemistry
Source: Chem Sci. 2025 Aug 19;16(36):16894–903. doi: 10.1039/d5sc03416g (PMC12378412; doi:10.1039/d5sc03416g)
Supplement: SC-016-D5SC03416G-s003 [file SC-016-D5SC03416G-s003.cif]

# Supplementary Information (SI) for Chemical Science.
# This journal is © The Royal Society of Chemistry 2025

####################################################################### 
# 
# This file contains crystal structure data downloaded from the 
# Cambridge Structural Database (CSD) hosted by the Cambridge 
# Crystallographic Data Centre (CCDC).
# 
# Full information about CCDC data access policies and citation 
# guidelines are available at http://www.ccdc.cam.ac.uk/access/V1 
# 
# Audit and citation data items may have been added by the CCDC. 
# Please retain this information to preserve the provenance of 
# this file and to allow appropriate attribution of the data. 
# 
#######################################################################

data_2a
_database_code_depnum_ccdc_archive 'CCDC 2440170'
loop_
_audit_author_name
_audit_author_address
'Gregor Schnakenburg'
;University of Bonn
Germany
;
_audit_update_record             
;
2025-04-01 deposited with the CCDC.	2025-08-05 downloaded from the CCDC.
;
_audit_creation_date             2024-07-25
_audit_creation_method           
;
Olex2 1.5
(compiled 2024.02.16 svn.r378c4104 for OlexSys, GUI svn.r6928)
;
_shelx_SHELXL_version_number     2019/1
_chemical_name_common            ?
_chemical_name_systematic        MB043
_chemical_formula_moiety         'C55 H105 N O2 S Sb2 Si8'
_chemical_formula_sum            'C55 H105 N O2 S Sb2 Si8'
_chemical_formula_weight         1312.67
_chemical_melting_point          ?
loop_
_atom_type_symbol
_atom_type_description
_atom_type_scat_dispersion_real
_atom_type_scat_dispersion_imag
_atom_type_scat_source
C C 0.0033 0.0016 'International Tables Vol C Tables 4.2.6.8 and 6.1.1.4'
H H 0.0000 0.0000 'International Tables Vol C Tables 4.2.6.8 and 6.1.1.4'
N N 0.0061 0.0033 'International Tables Vol C Tables 4.2.6.8 and 6.1.1.4'
O O 0.0106 0.0060 'International Tables Vol C Tables 4.2.6.8 and 6.1.1.4'
S S 0.1246 0.1234 'International Tables Vol C Tables 4.2.6.8 and 6.1.1.4'
Sb Sb -0.5866 1.5461 'International Tables Vol C Tables 4.2.6.8 and 6.1.1.4'
Si Si 0.0817 0.0704 'International Tables Vol C Tables 4.2.6.8 and 6.1.1.4'

_shelx_space_group_comment       
;
The symmetry employed for this shelxl refinement is uniquely defined
by the following loop, which should always be used as a source of
symmetry information in preference to the above space-group names.
They are only intended as comments.
;
_space_group_crystal_system      monoclinic
_space_group_IT_number           14
_space_group_name_H-M_alt        'P 1 21/c 1'
_space_group_name_Hall           '-P 2ybc'
loop_
_space_group_symop_operation_xyz
'x, y, z'
'-x, y+1/2, -z+1/2'
'-x, -y, -z'
'x, -y-1/2, z-1/2'

_cell_length_a                   24.2212(7)
_cell_length_b                   13.1556(4)
_cell_length_c                   24.2421(8)
_cell_angle_alpha                90
_cell_angle_beta                 114.608(2)
_cell_angle_gamma                90
_cell_volume                     7023.0(4)
_cell_formula_units_Z            4
_cell_measurement_reflns_used    21160
_cell_measurement_temperature    100
_cell_measurement_theta_max      33.55
_cell_measurement_theta_min      1.99
_shelx_estimated_absorpt_T_max   0.909
_shelx_estimated_absorpt_T_min   0.728
_exptl_absorpt_coefficient_mu    0.970
_exptl_absorpt_correction_T_max  0.9161
_exptl_absorpt_correction_T_min  0.2937
_exptl_absorpt_correction_type   multi-scan
_exptl_absorpt_process_details   
;
STOE LANA, absorption correction by scaling of reflection intensities.
J. Koziskova, F. Hahn, J. Richter, J. Kozisek, "Comparison of different
absorption corrections on the model structure of tetrakis(\m~2~-acetato)-
diaqua-di-copper(II)", Acta Chimica Slovaca, vol. 9, no. 2, 2016, pp. 136 - 140.
Afterwards a spherical absorption correction was performed within STOE LANA.
;
_exptl_absorpt_special_details   ?
_exptl_crystal_colour            'clear greenish yellow'
_exptl_crystal_colour_lustre     clear
_exptl_crystal_colour_modifier   greenish
_exptl_crystal_colour_primary    yellow
_exptl_crystal_density_diffrn    1.241
_exptl_crystal_density_meas      ?
_exptl_crystal_density_method    'not measured'
_exptl_crystal_description       plank
_exptl_crystal_F_000             2752
_exptl_crystal_size_max          0.35
_exptl_crystal_size_mid          0.15
_exptl_crystal_size_min          0.1
_exptl_crystal_size_rad          0.060
_exptl_transmission_factor_max   ?
_exptl_transmission_factor_min   ?
_diffrn_reflns_av_R_equivalents  0.0536
_diffrn_reflns_av_unetI/netI     0.0700
_diffrn_reflns_Laue_measured_fraction_full 0.985
_diffrn_reflns_Laue_measured_fraction_max 0.984
_diffrn_reflns_limit_h_max       31
_diffrn_reflns_limit_h_min       -31
_diffrn_reflns_limit_k_max       17
_diffrn_reflns_limit_k_min       -17
_diffrn_reflns_limit_l_max       32
_diffrn_reflns_limit_l_min       -26
_diffrn_reflns_number            37454
_diffrn_reflns_point_group_measured_fraction_full 0.985
_diffrn_reflns_point_group_measured_fraction_max 0.984
_diffrn_reflns_theta_full        25.242
_diffrn_reflns_theta_max         27.999
_diffrn_reflns_theta_min         1.997
_diffrn_ambient_temperature      100
_diffrn_detector                 'image plate (34 cm diameter)'
_diffrn_detector_area_resol_mean 6.67
_diffrn_detector_type            'STOE Imaging Plate'
_diffrn_measured_fraction_theta_full 0.985
_diffrn_measured_fraction_theta_max 0.984
_diffrn_measurement_details      '73 frames, detector distance = 70 mm'
_diffrn_measurement_device       '2-circle diffractometer'
_diffrn_measurement_device_type  'STOE IPDS 2T'
_diffrn_measurement_method       'rotation method, \w scans'
_diffrn_radiation_collimation    '0.5 mm diameter'
_diffrn_radiation_monochromator  'plane graphite'
_diffrn_radiation_polarisn_norm  0
_diffrn_radiation_probe          x-ray
_diffrn_radiation_type           'Mo K\a'
_diffrn_radiation_wavelength     0.71073
_diffrn_source                   'Anton Paar Primux50'
_diffrn_source_current           0.830
_diffrn_source_power             0.050
_diffrn_source_voltage           60
_reflns_Friedel_coverage         0.000
_reflns_Friedel_fraction_full    .
_reflns_Friedel_fraction_max     .
_reflns_number_gt                11588
_reflns_number_total             16697
_reflns_special_details          
;
 Reflections were merged by SHELXL according to the crystal
 class for the calculation of statistics and refinement.
 
 _reflns_Friedel_fraction is defined as the number of unique
 Friedel pairs measured divided by the number that would be
 possible theoretically, ignoring centric projections and
 systematic absences.
;
_reflns_threshold_expression     'I > 2\s(I)'
_computing_cell_refinement       
;
X-Area Recipe 2.0.1 (STOE, 2023)
;
_computing_data_collection       
;
X-Area WinXpose 2.0.29.0 (STOE, 2023)
;
_computing_data_reduction        
;
X-Area Integrate 2.5.15.0 (STOE, 2023)
X-Area LANA 2.7.12 (STOE, 2023)
;
_computing_molecular_graphics    'Olex2 1.5 (Dolomanov et al., 2009)'
_computing_publication_material  
;
STOE & Cie GmbH, X-Area, software package for collecting single-crystal or
multi-domain crystal data on STOE area-detector diffractometers, for image 
processing, for the correction and scaling of reflection intensities and 
for outlier rejection, version 2.3, Darmstadt 2023
;
_computing_structure_refinement  'XL  (Sheldrick, 2008)'
_computing_structure_solution    'SHELXT 2018/2 (Sheldrick, 2018)'
_refine_diff_density_max         1.185
_refine_diff_density_min         -1.197
_refine_diff_density_rms         0.134
_refine_ls_extinction_coef       .
_refine_ls_extinction_method     none
_refine_ls_goodness_of_fit_ref   1.001
_refine_ls_hydrogen_treatment    constr
_refine_ls_matrix_type           full
_refine_ls_number_parameters     653
_refine_ls_number_reflns         16697
_refine_ls_number_restraints     18
_refine_ls_R_factor_all          0.0878
_refine_ls_R_factor_gt           0.0494
_refine_ls_restrained_S_all      1.003
_refine_ls_shift/su_max          0.001
_refine_ls_shift/su_mean         0.000
_refine_ls_structure_factor_coef Fsqd
_refine_ls_weighting_details     
'w=1/[\s^2^(Fo^2^)+(0.0543P)^2^+18.0200P] where P=(Fo^2^+2Fc^2^)/3'
_refine_ls_weighting_scheme      calc
_refine_ls_wR_factor_gt          0.1072
_refine_ls_wR_factor_ref         0.1235
_refine_special_details          ?
_olex2_refinement_description    
;
1. Fixed Uiso
 At 1.2 times of:
  All C(H) groups
 At 1.5 times of:
  All C(H,H,H) groups
2. Uiso/Uaniso restraints and constraints
C39 \\sim C38 \\sim C41 \\sim C40: within 2A with sigma of 0.001 and sigma for
terminal atoms of 0.002 within 2A
3.a Ternary CH refined with riding coordinates:
 C7(H7), C18(H18), C31(H31), C42(H42)
3.b Aromatic/amide H refined with riding coordinates:
 C3(H3), C5(H5), C27(H27), C29(H29), C50(H50), C51(H51), C53(H53), C54(H54)
3.c Idealised Me refined as rotating group:
 C8(H8A,H8B,H8C), C9(H9A,H9B,H9C), C10(H10A,H10B,H10C), C11(H11A,H11B,H11C),
 C12(H12A,H12B,H12C), C13(H13A,H13B,H13C), C15(H15A,H15B,H15C), C16(H16A,H16B,
 H16C), C17(H17A,H17B,H17C), C19(H19A,H19B,H19C), C20(H20A,H20B,H20C), C21(H21A,
 H21B,H21C), C22(H22A,H22B,H22C), C23(H23A,H23B,H23C), C24(H24A,H24B,H24C),
 C32(H32A,H32B,H32C), C33(H33A,H33B,H33C), C34(H34A,H34B,H34C), C35(H35A,H35B,
 H35C), C36(H36A,H36B,H36C), C37(H37A,H37B,H37C), C39(H39A,H39B,H39C), C40(H40A,
 H40B,H40C), C41(H41A,H41B,H41C), C43(H43A,H43B,H43C), C44(H44A,H44B,H44C),
 C45(H45A,H45B,H45C), C46(H46A,H46B,H46C), C47(H47A,H47B,H47C), C48(H48A,H48B,
 H48C), C55(H55A,H55B,H55C)
;
_atom_sites_solution_hydrogens   geom
_atom_sites_solution_primary     dual
_atom_sites_solution_secondary   ?
loop_
_atom_site_label
_atom_site_type_symbol
_atom_site_fract_x
_atom_site_fract_y
_atom_site_fract_z
_atom_site_U_iso_or_equiv
_atom_site_adp_type
_atom_site_occupancy
_atom_site_site_symmetry_order
_atom_site_calc_flag
_atom_site_refinement_flags_posn
_atom_site_refinement_flags_adp
_atom_site_refinement_flags_occupancy
_atom_site_disorder_assembly
_atom_site_disorder_group
Sb1 Sb 0.19470(2) 0.45366(2) 0.28439(2) 0.01658(7) Uani 1 1 d . . . . .
Sb2 Sb 0.30471(2) 0.55319(2) 0.30321(2) 0.01343(7) Uani 1 1 d . . . . .
S S 0.18094(5) 0.68487(8) 0.23204(5) 0.0194(2) Uani 1 1 d . . . . .
Si1 Si 0.15463(6) 0.13221(10) 0.32885(6) 0.0221(3) Uani 1 1 d . . . . .
Si2 Si 0.03587(6) 0.27144(10) 0.25468(6) 0.0223(3) Uani 1 1 d . . . . .
Si3 Si 0.32980(5) 0.30421(8) 0.20915(5) 0.0165(2) Uani 1 1 d . . . . .
Si4 Si 0.23879(5) 0.44957(8) 0.10352(5) 0.0163(2) Uani 1 1 d . . . . .
Si5 Si 0.30937(6) 0.47667(8) 0.48090(5) 0.0185(2) Uani 1 1 d . . . . .
Si6 Si 0.21469(5) 0.66489(9) 0.45087(5) 0.0176(2) Uani 1 1 d . . . . .
Si7 Si 0.46476(6) 0.69243(9) 0.33138(5) 0.0191(2) Uani 1 1 d . . . . .
Si8 Si 0.37018(5) 0.88308(8) 0.28260(5) 0.0170(2) Uani 1 1 d . . . . .
O1 O 0.14993(15) 0.6930(2) 0.27082(15) 0.0270(7) Uani 1 1 d . . . . .
O2 O 0.22440(15) 0.7628(2) 0.23627(15) 0.0279(7) Uani 1 1 d . . . . .
N N 0.21430(15) 0.5759(3) 0.23841(16) 0.0171(7) Uani 1 1 d . . . . .
C1 C 0.18199(19) 0.3260(3) 0.22403(17) 0.0147(8) Uani 1 1 d . . . . .
C2 C 0.14075(19) 0.2531(3) 0.22763(18) 0.0148(8) Uani 1 1 d . . . . .
C3 C 0.11728(19) 0.1786(3) 0.18246(19) 0.0171(8) Uani 1 1 d . . . . .
H3 H 0.087468 0.132874 0.183702 0.021 Uiso 1 1 calc R U . . .
C4 C 0.13625(18) 0.1696(3) 0.13589(19) 0.0164(8) Uani 1 1 d . . . . .
C5 C 0.18062(19) 0.2366(3) 0.13596(18) 0.0165(8) Uani 1 1 d . . . . .
H5 H 0.195431 0.229111 0.105547 0.020 Uiso 1 1 calc R U . . .
C6 C 0.20461(18) 0.3148(3) 0.17862(18) 0.0147(8) Uani 1 1 d . . . . .
C7 C 0.12024(19) 0.2480(3) 0.27904(18) 0.0164(8) Uani 1 1 d . . . . .
H7 H 0.140507 0.307425 0.305476 0.020 Uiso 1 1 calc R U . . .
C8 C 0.1259(2) 0.1225(4) 0.3894(2) 0.0359(12) Uani 1 1 d . . . . .
H8A H 0.135167 0.185569 0.413112 0.054 Uiso 1 1 calc R U . . .
H8B H 0.145686 0.065227 0.416199 0.054 Uiso 1 1 calc R U . . .
H8C H 0.081892 0.111777 0.370643 0.054 Uiso 1 1 calc R U . . .
C9 C 0.1390(2) 0.0089(4) 0.2869(2) 0.0327(12) Uani 1 1 d . . . . .
H9A H 0.095095 0.000465 0.263974 0.049 Uiso 1 1 calc R U . . .
H9B H 0.155050 -0.047121 0.315841 0.049 Uiso 1 1 calc R U . . .
H9C H 0.158696 0.008774 0.258818 0.049 Uiso 1 1 calc R U . . .
C10 C 0.2385(2) 0.1515(4) 0.3668(2) 0.0333(12) Uani 1 1 d . . . . .
H10A H 0.254415 0.160472 0.335915 0.050 Uiso 1 1 calc R U . . .
H10B H 0.257671 0.092074 0.391781 0.050 Uiso 1 1 calc R U . . .
H10C H 0.247586 0.212203 0.392499 0.050 Uiso 1 1 calc R U . . .
C11 C -0.0086(2) 0.1506(4) 0.2306(3) 0.0368(12) Uani 1 1 d . . . . .
H11A H -0.051191 0.163742 0.222258 0.055 Uiso 1 1 calc R U . . .
H11B H 0.008124 0.100010 0.263015 0.055 Uiso 1 1 calc R U . . .
H11C H -0.006125 0.124690 0.193754 0.055 Uiso 1 1 calc R U . . .
C12 C 0.0234(2) 0.3296(4) 0.3189(2) 0.0310(11) Uani 1 1 d . . . . .
H12A H 0.035359 0.281173 0.352598 0.046 Uiso 1 1 calc R U . . .
H12B H -0.019638 0.346806 0.305356 0.046 Uiso 1 1 calc R U . . .
H12C H 0.047946 0.391481 0.332462 0.046 Uiso 1 1 calc R U . . .
C13 C 0.0092(3) 0.3650(5) 0.1915(3) 0.0468(16) Uani 1 1 d . . . . .
H13A H 0.032003 0.428522 0.205122 0.070 Uiso 1 1 calc R U . . .
H13B H -0.034153 0.378238 0.178934 0.070 Uiso 1 1 calc R U . . .
H13C H 0.015759 0.337538 0.157104 0.070 Uiso 1 1 calc R U . . .
C14 C 0.1143(2) 0.0832(3) 0.0890(2) 0.0218(9) Uani 1 1 d . . . . .
C15 C 0.1660(2) 0.0070(3) 0.1034(2) 0.0323(12) Uani 1 1 d . . . . .
H15A H 0.200393 0.040429 0.099541 0.048 Uiso 1 1 calc R U . . .
H15B H 0.152105 -0.050101 0.074952 0.048 Uiso 1 1 calc R U . . .
H15C H 0.178717 -0.018087 0.144946 0.048 Uiso 1 1 calc R U . . .
C16 C 0.0592(2) 0.0266(4) 0.0903(2) 0.0332(12) Uani 1 1 d . . . . .
H16A H 0.071118 -0.007232 0.129599 0.050 Uiso 1 1 calc R U . . .
H16B H 0.044951 -0.024355 0.057830 0.050 Uiso 1 1 calc R U . . .
H16C H 0.026566 0.075196 0.084246 0.050 Uiso 1 1 calc R U . . .
C17 C 0.0958(2) 0.1240(4) 0.0244(2) 0.0292(11) Uani 1 1 d . . . . .
H17A H 0.059798 0.167149 0.013103 0.044 Uiso 1 1 calc R U . . .
H17B H 0.086667 0.066914 -0.004061 0.044 Uiso 1 1 calc R U . . .
H17C H 0.129295 0.163991 0.022794 0.044 Uiso 1 1 calc R U . . .
C18 C 0.25572(18) 0.3778(3) 0.17669(18) 0.0150(8) Uani 1 1 d . . . . .
H18 H 0.261671 0.432681 0.207214 0.018 Uiso 1 1 calc R U . . .
C19 C 0.3481(2) 0.2638(4) 0.2885(2) 0.0270(10) Uani 1 1 d . . . . .
H19A H 0.356304 0.323989 0.314620 0.041 Uiso 1 1 calc R U . . .
H19B H 0.384032 0.219893 0.303083 0.041 Uiso 1 1 calc R U . . .
H19C H 0.313609 0.226440 0.289687 0.041 Uiso 1 1 calc R U . . .
C20 C 0.3273(2) 0.1855(3) 0.1653(2) 0.0255(10) Uani 1 1 d . . . . .
H20A H 0.298148 0.137649 0.169368 0.038 Uiso 1 1 calc R U . . .
H20B H 0.367670 0.154261 0.181315 0.038 Uiso 1 1 calc R U . . .
H20C H 0.314678 0.202462 0.122437 0.038 Uiso 1 1 calc R U . . .
C21 C 0.3936(2) 0.3878(3) 0.2104(2) 0.0244(10) Uani 1 1 d . . . . .
H21A H 0.389772 0.397524 0.168830 0.037 Uiso 1 1 calc R U . . .
H21B H 0.432650 0.355355 0.234806 0.037 Uiso 1 1 calc R U . . .
H21C H 0.391577 0.453883 0.228060 0.037 Uiso 1 1 calc R U . . .
C22 C 0.2655(2) 0.3835(4) 0.0508(2) 0.0280(10) Uani 1 1 d . . . . .
H22A H 0.309542 0.373168 0.071128 0.042 Uiso 1 1 calc R U . . .
H22B H 0.255842 0.425156 0.014399 0.042 Uiso 1 1 calc R U . . .
H22C H 0.245196 0.317464 0.039107 0.042 Uiso 1 1 calc R U . . .
C23 C 0.1551(2) 0.4689(3) 0.0611(2) 0.0256(10) Uani 1 1 d . . . . .
H23A H 0.135925 0.404663 0.042397 0.038 Uiso 1 1 calc R U . . .
H23B H 0.147422 0.520237 0.029426 0.038 Uiso 1 1 calc R U . . .
H23C H 0.138073 0.492025 0.089187 0.038 Uiso 1 1 calc R U . . .
C24 C 0.2783(2) 0.5747(3) 0.1247(2) 0.0280(10) Uani 1 1 d . . . . .
H24A H 0.263498 0.611811 0.150873 0.042 Uiso 1 1 calc R U . . .
H24B H 0.270124 0.614372 0.087904 0.042 Uiso 1 1 calc R U . . .
H24C H 0.322169 0.563530 0.146456 0.042 Uiso 1 1 calc R U . . .
C25 C 0.33155(18) 0.6662(3) 0.37469(17) 0.0129(8) Uani 1 1 d . . . . .
C26 C 0.31977(18) 0.6605(3) 0.42690(18) 0.0141(8) Uani 1 1 d . . . . .
C27 C 0.3544(2) 0.7218(3) 0.47683(19) 0.0197(9) Uani 1 1 d . . . . .
H27 H 0.347462 0.716621 0.512532 0.024 Uiso 1 1 calc R U . . .
C28 C 0.3978(2) 0.7889(3) 0.47650(18) 0.0197(9) Uani 1 1 d . . . . .
C29 C 0.4067(2) 0.7964(3) 0.42361(18) 0.0179(8) Uani 1 1 d . . . . .
H29 H 0.435733 0.843440 0.421984 0.021 Uiso 1 1 calc R U . . .
C30 C 0.37411(19) 0.7367(3) 0.37279(17) 0.0146(8) Uani 1 1 d . . . . .
C31 C 0.27270(19) 0.5917(3) 0.43293(17) 0.0148(8) Uani 1 1 d . . . . .
H31 H 0.249263 0.563962 0.391208 0.018 Uiso 1 1 calc R U . . .
C32 C 0.2486(3) 0.3882(4) 0.4795(2) 0.0347(12) Uani 1 1 d . . . . .
H32A H 0.229754 0.415410 0.505136 0.052 Uiso 1 1 calc R U . . .
H32B H 0.266365 0.321506 0.494773 0.052 Uiso 1 1 calc R U . . .
H32C H 0.217780 0.381313 0.437726 0.052 Uiso 1 1 calc R U . . .
C33 C 0.3599(2) 0.5106(4) 0.5610(2) 0.0307(11) Uani 1 1 d . . . . .
H33A H 0.393213 0.553555 0.561691 0.046 Uiso 1 1 calc R U . . .
H33B H 0.376541 0.448394 0.584281 0.046 Uiso 1 1 calc R U . . .
H33C H 0.336427 0.547575 0.579132 0.046 Uiso 1 1 calc R U . . .
C34 C 0.3577(3) 0.4090(4) 0.4497(2) 0.0320(11) Uani 1 1 d . . . . .
H34A H 0.332214 0.383410 0.408986 0.048 Uiso 1 1 calc R U . . .
H34B H 0.378341 0.351924 0.476242 0.048 Uiso 1 1 calc R U . . .
H34C H 0.388033 0.456125 0.447367 0.048 Uiso 1 1 calc R U . . .
C35 C 0.1409(2) 0.5934(4) 0.4181(2) 0.0293(11) Uani 1 1 d . . . . .
H35A H 0.129069 0.581853 0.374744 0.044 Uiso 1 1 calc R U . . .
H35B H 0.109387 0.633249 0.423655 0.044 Uiso 1 1 calc R U . . .
H35C H 0.145775 0.527950 0.438895 0.044 Uiso 1 1 calc R U . . .
C36 C 0.2373(2) 0.6796(4) 0.5342(2) 0.0248(10) Uani 1 1 d . . . . .
H36A H 0.240228 0.612451 0.552646 0.037 Uiso 1 1 calc R U . . .
H36B H 0.206774 0.720371 0.540841 0.037 Uiso 1 1 calc R U . . .
H36C H 0.276794 0.713781 0.552670 0.037 Uiso 1 1 calc R U . . .
C37 C 0.2030(3) 0.7931(4) 0.4158(2) 0.0322(11) Uani 1 1 d . . . . .
H37A H 0.240769 0.832235 0.434254 0.048 Uiso 1 1 calc R U . . .
H37B H 0.170736 0.828354 0.422618 0.048 Uiso 1 1 calc R U . . .
H37C H 0.191384 0.786422 0.372147 0.048 Uiso 1 1 calc R U . . .
C38 C 0.4360(3) 0.8547(4) 0.5318(2) 0.0362(8) Uani 1 1 d . U . . .
C39 C 0.4211(3) 0.8354(4) 0.5860(2) 0.0401(10) Uani 1 1 d . U . . .
H39A H 0.378928 0.854792 0.575735 0.060 Uiso 1 1 calc R U . . .
H39B H 0.448284 0.875944 0.620616 0.060 Uiso 1 1 calc R U . . .
H39C H 0.426685 0.763122 0.596651 0.060 Uiso 1 1 calc R U . . .
C40 C 0.5034(3) 0.8301(4) 0.5508(2) 0.0413(11) Uani 1 1 d . U . . .
H40A H 0.510299 0.757387 0.559829 0.062 Uiso 1 1 calc R U . . .
H40B H 0.528115 0.869559 0.587002 0.062 Uiso 1 1 calc R U . . .
H40C H 0.514906 0.847651 0.517689 0.062 Uiso 1 1 calc R U . . .
C41 C 0.4246(3) 0.9664(4) 0.5141(2) 0.0414(11) Uani 1 1 d . U . . .
H41A H 0.435526 0.980149 0.480178 0.062 Uiso 1 1 calc R U . . .
H41B H 0.449381 1.008828 0.548849 0.062 Uiso 1 1 calc R U . . .
H41C H 0.381546 0.982110 0.501905 0.062 Uiso 1 1 calc R U . . .
C42 C 0.38835(19) 0.7504(3) 0.31741(17) 0.0144(8) Uani 1 1 d . . . . .
H42 H 0.358343 0.705441 0.285893 0.017 Uiso 1 1 calc R U . . .
C43 C 0.4699(2) 0.5619(4) 0.3637(3) 0.0344(12) Uani 1 1 d . . . . .
H43A H 0.467751 0.566275 0.403070 0.052 Uiso 1 1 calc R U . . .
H43B H 0.508535 0.530709 0.368922 0.052 Uiso 1 1 calc R U . . .
H43C H 0.436193 0.520423 0.335931 0.052 Uiso 1 1 calc R U . . .
C44 C 0.4700(2) 0.6843(4) 0.2568(2) 0.0307(11) Uani 1 1 d . . . . .
H44A H 0.435993 0.643916 0.228524 0.046 Uiso 1 1 calc R U . . .
H44B H 0.508390 0.651774 0.262473 0.046 Uiso 1 1 calc R U . . .
H44C H 0.468351 0.752799 0.240392 0.046 Uiso 1 1 calc R U . . .
C45 C 0.5316(2) 0.7642(4) 0.3872(2) 0.0249(10) Uani 1 1 d . . . . .
H45A H 0.530290 0.834503 0.373385 0.037 Uiso 1 1 calc R U . . .
H45B H 0.569223 0.731798 0.390462 0.037 Uiso 1 1 calc R U . . .
H45C H 0.530068 0.763787 0.427006 0.037 Uiso 1 1 calc R U . . .
C46 C 0.3346(2) 0.8658(4) 0.19913(19) 0.0264(10) Uani 1 1 d . . . . .
H46A H 0.363143 0.830982 0.186383 0.040 Uiso 1 1 calc R U . . .
H46B H 0.324290 0.932408 0.179314 0.040 Uiso 1 1 calc R U . . .
H46C H 0.297649 0.824978 0.187556 0.040 Uiso 1 1 calc R U . . .
C47 C 0.3169(2) 0.9504(3) 0.3076(2) 0.0277(10) Uani 1 1 d . . . . .
H47A H 0.282372 0.906049 0.301713 0.042 Uiso 1 1 calc R U . . .
H47B H 0.302197 1.012580 0.283667 0.042 Uiso 1 1 calc R U . . .
H47C H 0.338055 0.968093 0.350683 0.042 Uiso 1 1 calc R U . . .
C48 C 0.4386(2) 0.9664(3) 0.3020(2) 0.0290(11) Uani 1 1 d . . . . .
H48A H 0.460303 0.971969 0.346225 0.043 Uiso 1 1 calc R U . . .
H48B H 0.425689 1.034194 0.284611 0.043 Uiso 1 1 calc R U . . .
H48C H 0.465547 0.936728 0.285403 0.043 Uiso 1 1 calc R U . . .
C49 C 0.1249(2) 0.6829(3) 0.15610(19) 0.0201(9) Uani 1 1 d . . . . .
C50 C 0.1374(2) 0.7308(3) 0.1121(2) 0.0226(9) Uani 1 1 d . . . . .
H50 H 0.174258 0.767241 0.122798 0.027 Uiso 1 1 calc R U . . .
C51 C 0.0955(2) 0.7253(3) 0.0521(2) 0.0261(10) Uani 1 1 d . . . . .
H51 H 0.103544 0.760154 0.021915 0.031 Uiso 1 1 calc R U . . .
C52 C 0.0419(2) 0.6696(3) 0.0352(2) 0.0253(10) Uani 1 1 d . . . . .
C53 C 0.0293(2) 0.6248(4) 0.0806(2) 0.0261(10) Uani 1 1 d . . . . .
H53 H -0.007960 0.589636 0.070355 0.031 Uiso 1 1 calc R U . . .
C54 C 0.0709(2) 0.6311(3) 0.1411(2) 0.0228(9) Uani 1 1 d . . . . .
H54 H 0.062125 0.599970 0.171882 0.027 Uiso 1 1 calc R U . . .
C55 C 0.0005(2) 0.6564(4) -0.0307(2) 0.0376(13) Uani 1 1 d . . . . .
H55A H 0.015083 0.600000 -0.047447 0.056 Uiso 1 1 calc R U . . .
H55B H 0.000143 0.719035 -0.052709 0.056 Uiso 1 1 calc R U . . .
H55C H -0.040696 0.641567 -0.034852 0.056 Uiso 1 1 calc R U . . .

loop_
_atom_site_aniso_label
_atom_site_aniso_U_11
_atom_site_aniso_U_22
_atom_site_aniso_U_33
_atom_site_aniso_U_23
_atom_site_aniso_U_13
_atom_site_aniso_U_12
Sb1 0.01997(14) 0.01461(13) 0.01870(13) -0.00718(10) 0.01156(11) -0.00706(11)
Sb2 0.01426(13) 0.01168(12) 0.01408(12) -0.00383(10) 0.00562(10) -0.00230(10)
S 0.0205(5) 0.0165(5) 0.0203(5) -0.0018(4) 0.0074(4) 0.0010(4)
Si1 0.0203(6) 0.0257(6) 0.0200(6) 0.0041(5) 0.0079(5) -0.0023(5)
Si2 0.0208(6) 0.0265(6) 0.0225(6) -0.0009(5) 0.0120(5) 0.0024(5)
Si3 0.0160(6) 0.0144(5) 0.0190(5) -0.0019(4) 0.0073(5) -0.0001(4)
Si4 0.0192(6) 0.0131(5) 0.0189(5) 0.0001(4) 0.0101(4) 0.0009(5)
Si5 0.0241(6) 0.0146(5) 0.0172(5) 0.0033(4) 0.0092(5) 0.0009(5)
Si6 0.0179(6) 0.0196(5) 0.0144(5) -0.0001(4) 0.0059(4) 0.0016(5)
Si7 0.0191(6) 0.0178(5) 0.0215(6) -0.0032(5) 0.0096(5) -0.0019(5)
Si8 0.0206(6) 0.0142(5) 0.0156(5) -0.0002(4) 0.0070(5) -0.0033(5)
O1 0.0278(18) 0.0262(17) 0.0297(17) -0.0044(14) 0.0148(15) 0.0021(14)
O2 0.0292(18) 0.0179(15) 0.0304(18) -0.0008(13) 0.0062(14) -0.0026(14)
N 0.0118(16) 0.0169(16) 0.0218(17) -0.0001(13) 0.0062(14) -0.0005(13)
C1 0.0166(19) 0.0153(18) 0.0127(18) -0.0006(14) 0.0066(15) -0.0028(16)
C2 0.018(2) 0.0107(17) 0.0167(19) -0.0020(14) 0.0077(16) 0.0034(15)
C3 0.016(2) 0.0097(17) 0.024(2) -0.0034(15) 0.0065(17) -0.0041(15)
C4 0.015(2) 0.0129(18) 0.021(2) -0.0027(15) 0.0073(16) -0.0007(16)
C5 0.020(2) 0.0180(19) 0.0155(18) -0.0017(15) 0.0108(16) -0.0006(16)
C6 0.0136(19) 0.0136(18) 0.0171(19) 0.0034(15) 0.0066(16) 0.0032(15)
C7 0.020(2) 0.0155(18) 0.0153(19) -0.0042(15) 0.0083(16) -0.0034(16)
C8 0.033(3) 0.050(3) 0.026(2) 0.013(2) 0.013(2) 0.001(2)
C9 0.037(3) 0.020(2) 0.036(3) 0.009(2) 0.012(2) 0.000(2)
C10 0.019(2) 0.047(3) 0.032(3) 0.001(2) 0.008(2) 0.003(2)
C11 0.020(2) 0.050(3) 0.041(3) -0.011(3) 0.013(2) -0.007(2)
C12 0.034(3) 0.032(3) 0.037(3) -0.004(2) 0.025(2) 0.003(2)
C13 0.045(3) 0.068(4) 0.036(3) 0.023(3) 0.025(3) 0.032(3)
C14 0.021(2) 0.0192(19) 0.028(2) -0.0112(17) 0.0121(19) -0.0091(17)
C15 0.035(3) 0.016(2) 0.043(3) -0.014(2) 0.014(2) -0.003(2)
C16 0.033(3) 0.034(3) 0.038(3) -0.023(2) 0.019(2) -0.021(2)
C17 0.031(3) 0.033(2) 0.023(2) -0.0134(19) 0.010(2) -0.007(2)
C18 0.0138(19) 0.0142(18) 0.0166(19) -0.0045(15) 0.0061(16) -0.0020(15)
C19 0.029(3) 0.026(2) 0.024(2) 0.0031(18) 0.008(2) 0.008(2)
C20 0.024(2) 0.017(2) 0.034(2) -0.0053(18) 0.010(2) 0.0032(18)
C21 0.017(2) 0.023(2) 0.034(2) -0.0012(19) 0.0111(19) -0.0007(18)
C22 0.033(3) 0.035(3) 0.019(2) -0.0020(19) 0.013(2) 0.006(2)
C23 0.023(2) 0.025(2) 0.027(2) 0.0044(18) 0.0092(19) 0.0100(19)
C24 0.034(3) 0.019(2) 0.036(3) 0.0043(19) 0.021(2) -0.002(2)
C25 0.0140(19) 0.0125(17) 0.0111(17) -0.0027(14) 0.0041(15) -0.0041(15)
C26 0.0167(19) 0.0088(16) 0.0167(18) 0.0035(14) 0.0069(16) 0.0001(15)
C27 0.027(2) 0.0165(19) 0.0166(19) 0.0002(15) 0.0097(18) -0.0032(17)
C28 0.022(2) 0.025(2) 0.0119(18) -0.0021(16) 0.0076(16) -0.0066(18)
C29 0.021(2) 0.0181(19) 0.0159(19) -0.0025(15) 0.0096(17) -0.0057(17)
C30 0.019(2) 0.0134(18) 0.0130(18) -0.0014(14) 0.0086(16) -0.0015(16)
C31 0.021(2) 0.0127(17) 0.0108(17) 0.0003(14) 0.0068(16) 0.0014(16)
C32 0.046(3) 0.024(2) 0.039(3) 0.005(2) 0.023(3) -0.005(2)
C33 0.034(3) 0.031(2) 0.023(2) 0.0059(19) 0.007(2) 0.008(2)
C34 0.044(3) 0.023(2) 0.032(3) 0.006(2) 0.019(2) 0.013(2)
C35 0.019(2) 0.045(3) 0.025(2) -0.011(2) 0.0104(19) -0.005(2)
C36 0.022(2) 0.031(2) 0.021(2) -0.0054(18) 0.0089(18) -0.0011(19)
C37 0.041(3) 0.027(2) 0.030(3) 0.006(2) 0.015(2) 0.013(2)
C38 0.0454(18) 0.0434(17) 0.0216(15) -0.0162(14) 0.0157(14) -0.0248(16)
C39 0.051(2) 0.050(2) 0.0224(17) -0.0165(16) 0.0178(17) -0.0299(19)
C40 0.045(2) 0.048(2) 0.0250(18) -0.0154(17) 0.0092(17) -0.0227(19)
C41 0.052(2) 0.041(2) 0.0269(18) -0.0200(17) 0.0129(17) -0.0179(19)
C42 0.019(2) 0.0136(17) 0.0138(18) -0.0019(14) 0.0097(16) -0.0025(16)
C43 0.020(2) 0.023(2) 0.052(3) 0.004(2) 0.007(2) 0.001(2)
C44 0.024(2) 0.040(3) 0.033(3) -0.012(2) 0.016(2) -0.006(2)
C45 0.024(2) 0.027(2) 0.024(2) -0.0037(18) 0.0102(19) -0.0017(19)
C46 0.035(3) 0.026(2) 0.015(2) 0.0037(17) 0.0072(19) -0.003(2)
C47 0.030(3) 0.019(2) 0.036(3) -0.0018(19) 0.016(2) 0.0021(19)
C48 0.029(3) 0.019(2) 0.037(3) -0.0007(19) 0.012(2) -0.0129(19)
C49 0.021(2) 0.0158(19) 0.021(2) -0.0011(16) 0.0073(18) 0.0031(17)
C50 0.024(2) 0.018(2) 0.024(2) 0.0002(17) 0.0080(18) -0.0015(18)
C51 0.027(2) 0.025(2) 0.027(2) 0.0068(18) 0.012(2) 0.0002(19)
C52 0.020(2) 0.025(2) 0.026(2) 0.0012(18) 0.0049(19) 0.0062(19)
C53 0.014(2) 0.027(2) 0.035(3) -0.0054(19) 0.0078(19) -0.0016(18)
C54 0.018(2) 0.030(2) 0.024(2) -0.0003(18) 0.0112(18) 0.0037(18)
C55 0.031(3) 0.046(3) 0.026(3) -0.001(2) 0.002(2) 0.009(2)

_geom_special_details            
;
 All esds (except the esd in the dihedral angle between two l.s. planes)
 are estimated using the full covariance matrix.  The cell esds are taken
 into account individually in the estimation of esds in distances, angles
 and torsion angles; correlations between esds in cell parameters are only
 used when they are defined by crystal symmetry.  An approximate (isotropic)
 treatment of cell esds is used for estimating esds involving l.s. planes.
;
loop_
_geom_bond_atom_site_label_1
_geom_bond_atom_site_label_2
_geom_bond_distance
_geom_bond_site_symmetry_2
_geom_bond_publ_flag
Sb1 Sb2 2.8302(4) . ?
Sb1 N 2.120(4) . ?
Sb1 C1 2.164(4) . ?
Sb2 N 2.118(3) . ?
Sb2 C25 2.168(4) . ?
S O1 1.431(3) . ?
S O2 1.442(3) . ?
S N 1.621(4) . ?
S C49 1.775(4) . ?
Si1 C7 1.907(4) . ?
Si1 C8 1.872(5) . ?
Si1 C9 1.868(5) . ?
Si1 C10 1.867(5) . ?
Si2 C7 1.901(4) . ?
Si2 C11 1.873(5) . ?
Si2 C12 1.869(5) . ?
Si2 C13 1.859(5) . ?
Si3 C18 1.898(4) . ?
Si3 C19 1.863(5) . ?
Si3 C20 1.876(4) . ?
Si3 C21 1.887(5) . ?
Si4 C18 1.897(4) . ?
Si4 C22 1.871(5) . ?
Si4 C23 1.870(5) . ?
Si4 C24 1.865(5) . ?
Si5 C31 1.889(4) . ?
Si5 C32 1.865(5) . ?
Si5 C33 1.868(5) . ?
Si5 C34 1.864(5) . ?
Si6 C31 1.897(4) . ?
Si6 C35 1.878(5) . ?
Si6 C36 1.869(5) . ?
Si6 C37 1.856(5) . ?
Si7 C42 1.897(4) . ?
Si7 C43 1.869(5) . ?
Si7 C44 1.866(5) . ?
Si7 C45 1.876(5) . ?
Si8 C42 1.908(4) . ?
Si8 C46 1.854(4) . ?
Si8 C47 1.863(5) . ?
Si8 C48 1.877(5) . ?
C1 C2 1.414(6) . ?
C1 C6 1.427(6) . ?
C2 C3 1.401(5) . ?
C2 C7 1.523(6) . ?
C3 H3 0.9500 . ?
C3 C4 1.390(6) . ?
C4 C5 1.390(6) . ?
C4 C14 1.538(6) . ?
C5 H5 0.9500 . ?
C5 C6 1.401(5) . ?
C6 C18 1.507(6) . ?
C7 H7 1.0000 . ?
C8 H8A 0.9800 . ?
C8 H8B 0.9800 . ?
C8 H8C 0.9800 . ?
C9 H9A 0.9800 . ?
C9 H9B 0.9800 . ?
C9 H9C 0.9800 . ?
C10 H10A 0.9800 . ?
C10 H10B 0.9800 . ?
C10 H10C 0.9800 . ?
C11 H11A 0.9800 . ?
C11 H11B 0.9800 . ?
C11 H11C 0.9800 . ?
C12 H12A 0.9800 . ?
C12 H12B 0.9800 . ?
C12 H12C 0.9800 . ?
C13 H13A 0.9800 . ?
C13 H13B 0.9800 . ?
C13 H13C 0.9800 . ?
C14 C15 1.527(7) . ?
C14 C16 1.539(6) . ?
C14 C17 1.536(7) . ?
C15 H15A 0.9800 . ?
C15 H15B 0.9800 . ?
C15 H15C 0.9800 . ?
C16 H16A 0.9800 . ?
C16 H16B 0.9800 . ?
C16 H16C 0.9800 . ?
C17 H17A 0.9800 . ?
C17 H17B 0.9800 . ?
C17 H17C 0.9800 . ?
C18 H18 1.0000 . ?
C19 H19A 0.9800 . ?
C19 H19B 0.9800 . ?
C19 H19C 0.9800 . ?
C20 H20A 0.9800 . ?
C20 H20B 0.9800 . ?
C20 H20C 0.9800 . ?
C21 H21A 0.9800 . ?
C21 H21B 0.9800 . ?
C21 H21C 0.9800 . ?
C22 H22A 0.9800 . ?
C22 H22B 0.9800 . ?
C22 H22C 0.9800 . ?
C23 H23A 0.9800 . ?
C23 H23B 0.9800 . ?
C23 H23C 0.9800 . ?
C24 H24A 0.9800 . ?
C24 H24B 0.9800 . ?
C24 H24C 0.9800 . ?
C25 C26 1.411(5) . ?
C25 C30 1.401(5) . ?
C26 C27 1.404(6) . ?
C26 C31 1.510(6) . ?
C27 H27 0.9500 . ?
C27 C28 1.376(6) . ?
C28 C29 1.389(6) . ?
C28 C38 1.539(6) . ?
C29 H29 0.9500 . ?
C29 C30 1.396(5) . ?
C30 C42 1.530(5) . ?
C31 H31 1.0000 . ?
C32 H32A 0.9800 . ?
C32 H32B 0.9800 . ?
C32 H32C 0.9800 . ?
C33 H33A 0.9800 . ?
C33 H33B 0.9800 . ?
C33 H33C 0.9800 . ?
C34 H34A 0.9800 . ?
C34 H34B 0.9800 . ?
C34 H34C 0.9800 . ?
C35 H35A 0.9800 . ?
C35 H35B 0.9800 . ?
C35 H35C 0.9800 . ?
C36 H36A 0.9800 . ?
C36 H36B 0.9800 . ?
C36 H36C 0.9800 . ?
C37 H37A 0.9800 . ?
C37 H37B 0.9800 . ?
C37 H37C 0.9800 . ?
C38 C39 1.522(7) . ?
C38 C40 1.536(8) . ?
C38 C41 1.523(8) . ?
C39 H39A 0.9800 . ?
C39 H39B 0.9800 . ?
C39 H39C 0.9800 . ?
C40 H40A 0.9800 . ?
C40 H40B 0.9800 . ?
C40 H40C 0.9800 . ?
C41 H41A 0.9800 . ?
C41 H41B 0.9800 . ?
C41 H41C 0.9800 . ?
C42 H42 1.0000 . ?
C43 H43A 0.9800 . ?
C43 H43B 0.9800 . ?
C43 H43C 0.9800 . ?
C44 H44A 0.9800 . ?
C44 H44B 0.9800 . ?
C44 H44C 0.9800 . ?
C45 H45A 0.9800 . ?
C45 H45B 0.9800 . ?
C45 H45C 0.9800 . ?
C46 H46A 0.9800 . ?
C46 H46B 0.9800 . ?
C46 H46C 0.9800 . ?
C47 H47A 0.9800 . ?
C47 H47B 0.9800 . ?
C47 H47C 0.9800 . ?
C48 H48A 0.9800 . ?
C48 H48B 0.9800 . ?
C48 H48C 0.9800 . ?
C49 C50 1.375(6) . ?
C49 C54 1.383(6) . ?
C50 H50 0.9500 . ?
C50 C51 1.386(6) . ?
C51 H51 0.9500 . ?
C51 C52 1.397(7) . ?
C52 C53 1.391(7) . ?
C52 C55 1.500(6) . ?
C53 H53 0.9500 . ?
C53 C54 1.393(6) . ?
C54 H54 0.9500 . ?
C55 H55A 0.9800 . ?
C55 H55B 0.9800 . ?
C55 H55C 0.9800 . ?

loop_
_geom_angle_atom_site_label_1
_geom_angle_atom_site_label_2
_geom_angle_atom_site_label_3
_geom_angle
_geom_angle_site_symmetry_1
_geom_angle_site_symmetry_3
_geom_angle_publ_flag
N Sb1 Sb2 48.08(9) . . ?
N Sb1 C1 103.49(14) . . ?
C1 Sb1 Sb2 109.11(11) . . ?
N Sb2 Sb1 48.14(10) . . ?
N Sb2 C25 111.67(14) . . ?
C25 Sb2 Sb1 113.28(11) . . ?
O1 S O2 117.9(2) . . ?
O1 S N 112.35(19) . . ?
O1 S C49 107.4(2) . . ?
O2 S N 107.57(19) . . ?
O2 S C49 107.7(2) . . ?
N S C49 102.82(19) . . ?
C8 Si1 C7 110.1(2) . . ?
C9 Si1 C7 114.4(2) . . ?
C9 Si1 C8 108.1(3) . . ?
C9 Si1 C10 108.6(3) . . ?
C10 Si1 C7 107.6(2) . . ?
C10 Si1 C8 107.9(2) . . ?
C11 Si2 C7 111.3(2) . . ?
C12 Si2 C7 109.5(2) . . ?
C12 Si2 C11 109.7(2) . . ?
C13 Si2 C7 108.8(2) . . ?
C13 Si2 C11 110.3(3) . . ?
C13 Si2 C12 107.1(3) . . ?
C19 Si3 C18 110.5(2) . . ?
C19 Si3 C20 106.6(2) . . ?
C19 Si3 C21 108.0(2) . . ?
C20 Si3 C18 112.83(19) . . ?
C20 Si3 C21 109.1(2) . . ?
C21 Si3 C18 109.63(19) . . ?
C22 Si4 C18 114.0(2) . . ?
C23 Si4 C18 110.2(2) . . ?
C23 Si4 C22 107.0(2) . . ?
C24 Si4 C18 107.2(2) . . ?
C24 Si4 C22 108.3(2) . . ?
C24 Si4 C23 110.3(2) . . ?
C32 Si5 C31 108.8(2) . . ?
C32 Si5 C33 109.8(2) . . ?
C33 Si5 C31 112.7(2) . . ?
C34 Si5 C31 110.3(2) . . ?
C34 Si5 C32 108.6(2) . . ?
C34 Si5 C33 106.6(2) . . ?
C35 Si6 C31 108.3(2) . . ?
C36 Si6 C31 112.85(19) . . ?
C36 Si6 C35 107.9(2) . . ?
C37 Si6 C31 110.0(2) . . ?
C37 Si6 C35 108.9(2) . . ?
C37 Si6 C36 108.7(2) . . ?
C43 Si7 C42 109.5(2) . . ?
C43 Si7 C45 105.8(2) . . ?
C44 Si7 C42 107.7(2) . . ?
C44 Si7 C43 109.4(3) . . ?
C44 Si7 C45 110.0(2) . . ?
C45 Si7 C42 114.2(2) . . ?
C46 Si8 C42 106.72(19) . . ?
C46 Si8 C47 110.1(2) . . ?
C46 Si8 C48 107.8(2) . . ?
C47 Si8 C42 110.7(2) . . ?
C47 Si8 C48 107.4(2) . . ?
C48 Si8 C42 114.0(2) . . ?
Sb2 N Sb1 83.78(12) . . ?
S N Sb1 120.6(2) . . ?
S N Sb2 121.06(19) . . ?
C2 C1 Sb1 113.0(3) . . ?
C2 C1 C6 119.1(3) . . ?
C6 C1 Sb1 127.6(3) . . ?
C1 C2 C7 124.0(3) . . ?
C3 C2 C1 119.6(4) . . ?
C3 C2 C7 116.4(4) . . ?
C2 C3 H3 119.0 . . ?
C4 C3 C2 122.0(4) . . ?
C4 C3 H3 119.0 . . ?
C3 C4 C5 117.5(4) . . ?
C3 C4 C14 122.3(4) . . ?
C5 C4 C14 120.0(4) . . ?
C4 C5 H5 118.3 . . ?
C4 C5 C6 123.3(4) . . ?
C6 C5 H5 118.3 . . ?
C1 C6 C18 123.5(3) . . ?
C5 C6 C1 118.1(4) . . ?
C5 C6 C18 118.3(4) . . ?
Si1 C7 H7 104.5 . . ?
Si2 C7 Si1 117.1(2) . . ?
Si2 C7 H7 104.5 . . ?
C2 C7 Si1 110.3(3) . . ?
C2 C7 Si2 114.4(3) . . ?
C2 C7 H7 104.5 . . ?
Si1 C8 H8A 109.5 . . ?
Si1 C8 H8B 109.5 . . ?
Si1 C8 H8C 109.5 . . ?
H8A C8 H8B 109.5 . . ?
H8A C8 H8C 109.5 . . ?
H8B C8 H8C 109.5 . . ?
Si1 C9 H9A 109.5 . . ?
Si1 C9 H9B 109.5 . . ?
Si1 C9 H9C 109.5 . . ?
H9A C9 H9B 109.5 . . ?
H9A C9 H9C 109.5 . . ?
H9B C9 H9C 109.5 . . ?
Si1 C10 H10A 109.5 . . ?
Si1 C10 H10B 109.5 . . ?
Si1 C10 H10C 109.5 . . ?
H10A C10 H10B 109.5 . . ?
H10A C10 H10C 109.5 . . ?
H10B C10 H10C 109.5 . . ?
Si2 C11 H11A 109.5 . . ?
Si2 C11 H11B 109.5 . . ?
Si2 C11 H11C 109.5 . . ?
H11A C11 H11B 109.5 . . ?
H11A C11 H11C 109.5 . . ?
H11B C11 H11C 109.5 . . ?
Si2 C12 H12A 109.5 . . ?
Si2 C12 H12B 109.5 . . ?
Si2 C12 H12C 109.5 . . ?
H12A C12 H12B 109.5 . . ?
H12A C12 H12C 109.5 . . ?
H12B C12 H12C 109.5 . . ?
Si2 C13 H13A 109.5 . . ?
Si2 C13 H13B 109.5 . . ?
Si2 C13 H13C 109.5 . . ?
H13A C13 H13B 109.5 . . ?
H13A C13 H13C 109.5 . . ?
H13B C13 H13C 109.5 . . ?
C4 C14 C16 112.3(4) . . ?
C15 C14 C4 108.5(4) . . ?
C15 C14 C16 108.3(4) . . ?
C15 C14 C17 109.0(4) . . ?
C17 C14 C4 111.1(4) . . ?
C17 C14 C16 107.7(4) . . ?
C14 C15 H15A 109.5 . . ?
C14 C15 H15B 109.5 . . ?
C14 C15 H15C 109.5 . . ?
H15A C15 H15B 109.5 . . ?
H15A C15 H15C 109.5 . . ?
H15B C15 H15C 109.5 . . ?
C14 C16 H16A 109.5 . . ?
C14 C16 H16B 109.5 . . ?
C14 C16 H16C 109.5 . . ?
H16A C16 H16B 109.5 . . ?
H16A C16 H16C 109.5 . . ?
H16B C16 H16C 109.5 . . ?
C14 C17 H17A 109.5 . . ?
C14 C17 H17B 109.5 . . ?
C14 C17 H17C 109.5 . . ?
H17A C17 H17B 109.5 . . ?
H17A C17 H17C 109.5 . . ?
H17B C17 H17C 109.5 . . ?
Si3 C18 H18 104.0 . . ?
Si4 C18 Si3 116.1(2) . . ?
Si4 C18 H18 104.0 . . ?
C6 C18 Si3 110.7(3) . . ?
C6 C18 Si4 116.3(3) . . ?
C6 C18 H18 104.0 . . ?
Si3 C19 H19A 109.5 . . ?
Si3 C19 H19B 109.5 . . ?
Si3 C19 H19C 109.5 . . ?
H19A C19 H19B 109.5 . . ?
H19A C19 H19C 109.5 . . ?
H19B C19 H19C 109.5 . . ?
Si3 C20 H20A 109.5 . . ?
Si3 C20 H20B 109.5 . . ?
Si3 C20 H20C 109.5 . . ?
H20A C20 H20B 109.5 . . ?
H20A C20 H20C 109.5 . . ?
H20B C20 H20C 109.5 . . ?
Si3 C21 H21A 109.5 . . ?
Si3 C21 H21B 109.5 . . ?
Si3 C21 H21C 109.5 . . ?
H21A C21 H21B 109.5 . . ?
H21A C21 H21C 109.5 . . ?
H21B C21 H21C 109.5 . . ?
Si4 C22 H22A 109.5 . . ?
Si4 C22 H22B 109.5 . . ?
Si4 C22 H22C 109.5 . . ?
H22A C22 H22B 109.5 . . ?
H22A C22 H22C 109.5 . . ?
H22B C22 H22C 109.5 . . ?
Si4 C23 H23A 109.5 . . ?
Si4 C23 H23B 109.5 . . ?
Si4 C23 H23C 109.5 . . ?
H23A C23 H23B 109.5 . . ?
H23A C23 H23C 109.5 . . ?
H23B C23 H23C 109.5 . . ?
Si4 C24 H24A 109.5 . . ?
Si4 C24 H24B 109.5 . . ?
Si4 C24 H24C 109.5 . . ?
H24A C24 H24B 109.5 . . ?
H24A C24 H24C 109.5 . . ?
H24B C24 H24C 109.5 . . ?
C26 C25 Sb2 125.1(3) . . ?
C30 C25 Sb2 114.0(3) . . ?
C30 C25 C26 119.4(3) . . ?
C25 C26 C31 124.2(3) . . ?
C27 C26 C25 118.1(4) . . ?
C27 C26 C31 117.7(4) . . ?
C26 C27 H27 118.4 . . ?
C28 C27 C26 123.1(4) . . ?
C28 C27 H27 118.4 . . ?
C27 C28 C29 117.6(4) . . ?
C27 C28 C38 122.7(4) . . ?
C29 C28 C38 119.7(4) . . ?
C28 C29 H29 119.1 . . ?
C28 C29 C30 121.8(4) . . ?
C30 C29 H29 119.1 . . ?
C25 C30 C42 123.0(3) . . ?
C29 C30 C25 119.8(4) . . ?
C29 C30 C42 117.2(4) . . ?
Si5 C31 Si6 117.9(2) . . ?
Si5 C31 H31 104.7 . . ?
Si6 C31 H31 104.7 . . ?
C26 C31 Si5 111.1(3) . . ?
C26 C31 Si6 112.3(3) . . ?
C26 C31 H31 104.7 . . ?
Si5 C32 H32A 109.5 . . ?
Si5 C32 H32B 109.5 . . ?
Si5 C32 H32C 109.5 . . ?
H32A C32 H32B 109.5 . . ?
H32A C32 H32C 109.5 . . ?
H32B C32 H32C 109.5 . . ?
Si5 C33 H33A 109.5 . . ?
Si5 C33 H33B 109.5 . . ?
Si5 C33 H33C 109.5 . . ?
H33A C33 H33B 109.5 . . ?
H33A C33 H33C 109.5 . . ?
H33B C33 H33C 109.5 . . ?
Si5 C34 H34A 109.5 . . ?
Si5 C34 H34B 109.5 . . ?
Si5 C34 H34C 109.5 . . ?
H34A C34 H34B 109.5 . . ?
H34A C34 H34C 109.5 . . ?
H34B C34 H34C 109.5 . . ?
Si6 C35 H35A 109.5 . . ?
Si6 C35 H35B 109.5 . . ?
Si6 C35 H35C 109.5 . . ?
H35A C35 H35B 109.5 . . ?
H35A C35 H35C 109.5 . . ?
H35B C35 H35C 109.5 . . ?
Si6 C36 H36A 109.5 . . ?
Si6 C36 H36B 109.5 . . ?
Si6 C36 H36C 109.5 . . ?
H36A C36 H36B 109.5 . . ?
H36A C36 H36C 109.5 . . ?
H36B C36 H36C 109.5 . . ?
Si6 C37 H37A 109.5 . . ?
Si6 C37 H37B 109.5 . . ?
Si6 C37 H37C 109.5 . . ?
H37A C37 H37B 109.5 . . ?
H37A C37 H37C 109.5 . . ?
H37B C37 H37C 109.5 . . ?
C39 C38 C28 112.7(4) . . ?
C39 C38 C40 108.0(5) . . ?
C40 C38 C28 108.7(4) . . ?
C41 C38 C28 109.0(4) . . ?
C41 C38 C39 108.9(5) . . ?
C41 C38 C40 109.5(5) . . ?
C38 C39 H39A 109.5 . . ?
C38 C39 H39B 109.5 . . ?
C38 C39 H39C 109.5 . . ?
H39A C39 H39B 109.5 . . ?
H39A C39 H39C 109.5 . . ?
H39B C39 H39C 109.5 . . ?
C38 C40 H40A 109.5 . . ?
C38 C40 H40B 109.5 . . ?
C38 C40 H40C 109.5 . . ?
H40A C40 H40B 109.5 . . ?
H40A C40 H40C 109.5 . . ?
H40B C40 H40C 109.5 . . ?
C38 C41 H41A 109.5 . . ?
C38 C41 H41B 109.5 . . ?
C38 C41 H41C 109.5 . . ?
H41A C41 H41B 109.5 . . ?
H41A C41 H41C 109.5 . . ?
H41B C41 H41C 109.5 . . ?
Si7 C42 Si8 118.3(2) . . ?
Si7 C42 H42 104.1 . . ?
Si8 C42 H42 104.1 . . ?
C30 C42 Si7 110.8(3) . . ?
C30 C42 Si8 113.7(3) . . ?
C30 C42 H42 104.1 . . ?
Si7 C43 H43A 109.5 . . ?
Si7 C43 H43B 109.5 . . ?
Si7 C43 H43C 109.5 . . ?
H43A C43 H43B 109.5 . . ?
H43A C43 H43C 109.5 . . ?
H43B C43 H43C 109.5 . . ?
Si7 C44 H44A 109.5 . . ?
Si7 C44 H44B 109.5 . . ?
Si7 C44 H44C 109.5 . . ?
H44A C44 H44B 109.5 . . ?
H44A C44 H44C 109.5 . . ?
H44B C44 H44C 109.5 . . ?
Si7 C45 H45A 109.5 . . ?
Si7 C45 H45B 109.5 . . ?
Si7 C45 H45C 109.5 . . ?
H45A C45 H45B 109.5 . . ?
H45A C45 H45C 109.5 . . ?
H45B C45 H45C 109.5 . . ?
Si8 C46 H46A 109.5 . . ?
Si8 C46 H46B 109.5 . . ?
Si8 C46 H46C 109.5 . . ?
H46A C46 H46B 109.5 . . ?
H46A C46 H46C 109.5 . . ?
H46B C46 H46C 109.5 . . ?
Si8 C47 H47A 109.5 . . ?
Si8 C47 H47B 109.5 . . ?
Si8 C47 H47C 109.5 . . ?
H47A C47 H47B 109.5 . . ?
H47A C47 H47C 109.5 . . ?
H47B C47 H47C 109.5 . . ?
Si8 C48 H48A 109.5 . . ?
Si8 C48 H48B 109.5 . . ?
Si8 C48 H48C 109.5 . . ?
H48A C48 H48B 109.5 . . ?
H48A C48 H48C 109.5 . . ?
H48B C48 H48C 109.5 . . ?
C50 C49 S 118.5(3) . . ?
C50 C49 C54 120.7(4) . . ?
C54 C49 S 120.8(3) . . ?
C49 C50 H50 120.4 . . ?
C49 C50 C51 119.3(4) . . ?
C51 C50 H50 120.4 . . ?
C50 C51 H51 119.3 . . ?
C50 C51 C52 121.4(5) . . ?
C52 C51 H51 119.3 . . ?
C51 C52 C55 120.1(5) . . ?
C53 C52 C51 118.3(4) . . ?
C53 C52 C55 121.6(5) . . ?
C52 C53 H53 119.8 . . ?
C52 C53 C54 120.5(4) . . ?
C54 C53 H53 119.8 . . ?
C49 C54 C53 119.8(4) . . ?
C49 C54 H54 120.1 . . ?
C53 C54 H54 120.1 . . ?
C52 C55 H55A 109.5 . . ?
C52 C55 H55B 109.5 . . ?
C52 C55 H55C 109.5 . . ?
H55A C55 H55B 109.5 . . ?
H55A C55 H55C 109.5 . . ?
H55B C55 H55C 109.5 . . ?

loop_
_geom_torsion_atom_site_label_1
_geom_torsion_atom_site_label_2
_geom_torsion_atom_site_label_3
_geom_torsion_atom_site_label_4
_geom_torsion
_geom_torsion_site_symmetry_1
_geom_torsion_site_symmetry_2
_geom_torsion_site_symmetry_3
_geom_torsion_site_symmetry_4
_geom_torsion_publ_flag
Sb1 C1 C2 C3 165.6(3) . . . . ?
Sb1 C1 C2 C7 -15.6(5) . . . . ?
Sb1 C1 C6 C5 -166.5(3) . . . . ?
Sb1 C1 C6 C18 17.7(6) . . . . ?
Sb2 C25 C26 C27 161.5(3) . . . . ?
Sb2 C25 C26 C31 -17.7(5) . . . . ?
Sb2 C25 C30 C29 -163.6(3) . . . . ?
Sb2 C25 C30 C42 14.8(5) . . . . ?
S C49 C50 C51 176.5(4) . . . . ?
S C49 C54 C53 -175.7(4) . . . . ?
O1 S N Sb1 12.8(3) . . . . ?
O1 S N Sb2 -89.3(3) . . . . ?
O1 S C49 C50 143.9(4) . . . . ?
O1 S C49 C54 -38.6(4) . . . . ?
O2 S N Sb1 144.1(2) . . . . ?
O2 S N Sb2 42.0(3) . . . . ?
O2 S C49 C50 16.0(4) . . . . ?
O2 S C49 C54 -166.5(3) . . . . ?
N S C49 C50 -97.5(4) . . . . ?
N S C49 C54 80.1(4) . . . . ?
C1 C2 C3 C4 4.3(6) . . . . ?
C1 C2 C7 Si1 -109.0(4) . . . . ?
C1 C2 C7 Si2 116.4(4) . . . . ?
C1 C6 C18 Si3 100.2(4) . . . . ?
C1 C6 C18 Si4 -124.4(4) . . . . ?
C2 C1 C6 C5 5.7(6) . . . . ?
C2 C1 C6 C18 -170.1(4) . . . . ?
C2 C3 C4 C5 1.0(6) . . . . ?
C2 C3 C4 C14 175.3(4) . . . . ?
C3 C2 C7 Si1 69.8(4) . . . . ?
C3 C2 C7 Si2 -64.8(4) . . . . ?
C3 C4 C5 C6 -3.1(6) . . . . ?
C3 C4 C14 C15 -105.8(5) . . . . ?
C3 C4 C14 C16 13.8(6) . . . . ?
C3 C4 C14 C17 134.5(4) . . . . ?
C4 C5 C6 C1 -0.3(6) . . . . ?
C4 C5 C6 C18 175.7(4) . . . . ?
C5 C4 C14 C15 68.3(5) . . . . ?
C5 C4 C14 C16 -172.1(4) . . . . ?
C5 C4 C14 C17 -51.4(5) . . . . ?
C5 C6 C18 Si3 -75.5(4) . . . . ?
C5 C6 C18 Si4 59.8(4) . . . . ?
C6 C1 C2 C3 -7.7(6) . . . . ?
C6 C1 C2 C7 171.1(4) . . . . ?
C7 C2 C3 C4 -174.5(4) . . . . ?
C14 C4 C5 C6 -177.5(4) . . . . ?
C19 Si3 C18 Si4 166.9(2) . . . . ?
C19 Si3 C18 C6 -57.7(3) . . . . ?
C20 Si3 C18 Si4 -73.9(3) . . . . ?
C20 Si3 C18 C6 61.5(3) . . . . ?
C21 Si3 C18 Si4 47.9(3) . . . . ?
C21 Si3 C18 C6 -176.7(3) . . . . ?
C22 Si4 C18 Si3 35.3(3) . . . . ?
C22 Si4 C18 C6 -97.6(3) . . . . ?
C23 Si4 C18 Si3 155.5(2) . . . . ?
C23 Si4 C18 C6 22.6(4) . . . . ?
C24 Si4 C18 Si3 -84.5(3) . . . . ?
C24 Si4 C18 C6 142.6(3) . . . . ?
C25 C26 C27 C28 1.9(6) . . . . ?
C25 C26 C31 Si5 103.0(4) . . . . ?
C25 C26 C31 Si6 -122.5(4) . . . . ?
C25 C30 C42 Si7 -105.6(4) . . . . ?
C25 C30 C42 Si8 118.2(4) . . . . ?
C26 C25 C30 C29 3.5(6) . . . . ?
C26 C25 C30 C42 -178.1(4) . . . . ?
C26 C27 C28 C29 0.9(7) . . . . ?
C26 C27 C28 C38 -179.2(4) . . . . ?
C27 C26 C31 Si5 -76.2(4) . . . . ?
C27 C26 C31 Si6 58.2(4) . . . . ?
C27 C28 C29 C30 -1.5(7) . . . . ?
C27 C28 C38 C39 1.2(7) . . . . ?
C27 C28 C38 C40 120.9(5) . . . . ?
C27 C28 C38 C41 -119.8(5) . . . . ?
C28 C29 C30 C25 -0.6(6) . . . . ?
C28 C29 C30 C42 -179.2(4) . . . . ?
C29 C28 C38 C39 -178.9(5) . . . . ?
C29 C28 C38 C40 -59.2(6) . . . . ?
C29 C28 C38 C41 60.1(6) . . . . ?
C29 C30 C42 Si7 72.9(4) . . . . ?
C29 C30 C42 Si8 -63.3(4) . . . . ?
C30 C25 C26 C27 -4.0(6) . . . . ?
C30 C25 C26 C31 176.7(4) . . . . ?
C31 C26 C27 C28 -178.8(4) . . . . ?
C32 Si5 C31 Si6 54.6(3) . . . . ?
C32 Si5 C31 C26 -173.8(3) . . . . ?
C33 Si5 C31 Si6 -67.4(3) . . . . ?
C33 Si5 C31 C26 64.2(3) . . . . ?
C34 Si5 C31 Si6 173.6(2) . . . . ?
C34 Si5 C31 C26 -54.8(3) . . . . ?
C35 Si6 C31 Si5 -78.5(3) . . . . ?
C35 Si6 C31 C26 150.4(3) . . . . ?
C36 Si6 C31 Si5 40.9(3) . . . . ?
C36 Si6 C31 C26 -90.1(3) . . . . ?
C37 Si6 C31 Si5 162.5(2) . . . . ?
C37 Si6 C31 C26 31.5(3) . . . . ?
C38 C28 C29 C30 178.6(4) . . . . ?
C43 Si7 C42 Si8 -178.6(2) . . . . ?
C43 Si7 C42 C30 47.5(3) . . . . ?
C44 Si7 C42 Si8 -59.6(3) . . . . ?
C44 Si7 C42 C30 166.5(3) . . . . ?
C45 Si7 C42 Si8 62.9(3) . . . . ?
C45 Si7 C42 C30 -71.0(3) . . . . ?
C49 S N Sb1 -102.3(2) . . . . ?
C49 S N Sb2 155.6(2) . . . . ?
C49 C50 C51 C52 -2.0(7) . . . . ?
C50 C49 C54 C53 1.8(7) . . . . ?
C50 C51 C52 C53 4.1(7) . . . . ?
C50 C51 C52 C55 -173.8(5) . . . . ?
C51 C52 C53 C54 -3.3(7) . . . . ?
C52 C53 C54 C49 0.4(7) . . . . ?
C54 C49 C50 C51 -1.1(7) . . . . ?
C55 C52 C53 C54 174.6(5) . . . . ?

_shelx_res_file                  
;
TITL 8332_a.res in P2(1)/c
    8332.res
    created by SHELXL-2019/1 at 15:36:56 on 25-Jul-2024
REM Old TITL 8331 in P21/c #14
REM SHELXT solution in P2(1)/c: R1 0.115, Rweak 0.006, Alpha 0.037
REM <I/s> 0.000 for 0 systematic absences, Orientation as input
REM Formula found by SHELXT: C53 N3 O2 S Sb2 Si8
CELL 0.71073 24.2212 13.1556 24.2421 90 114.608 90
ZERR 4 0.0007 0.0004 0.0008 0 0.002 0
LATT 1
SYMM -X,0.5+Y,0.5-Z
SFAC C H N O S Sb Si
UNIT 220 420 4 8 4 8 32
SIMU 0.001 0.002 2 C39 C38 C41 C40

L.S. 50
PLAN  10
SIZE 0.35 0.15 0.1
TEMP -173.15
CONF
BOND
list 4
fmap 2
MORE -1
BOND $H
ACTA
OMIT -2 56
OMIT -25 9 4
OMIT -14 0 24
OMIT -12 9 17
OMIT -12 12 12
OMIT -10 5 19
OMIT -10 6 17
OMIT -4 0 18
OMIT -4 3 13
OMIT -4 3 15
OMIT 0 1 4
OMIT 2 0 18
OMIT 2 3 22
OMIT 3 5 8
OMIT 6 7 3
REM <olex2.extras>
REM <HklSrc "%.\\8332.hkl">
REM </olex2.extras>

WGHT    0.054300   18.020000
FVAR       0.18432
SB1   6    0.194698    0.453662    0.284390    11.00000    0.01997    0.01461 =
         0.01870   -0.00718    0.01156   -0.00706
SB2   6    0.304708    0.553194    0.303211    11.00000    0.01426    0.01168 =
         0.01408   -0.00383    0.00562   -0.00230
S     5    0.180942    0.684875    0.232040    11.00000    0.02046    0.01649 =
         0.02028   -0.00178    0.00742    0.00102
SI1   7    0.154632    0.132214    0.328851    11.00000    0.02026    0.02572 =
         0.01997    0.00414    0.00792   -0.00232
SI2   7    0.035874    0.271436    0.254677    11.00000    0.02082    0.02648 =
         0.02253   -0.00089    0.01199    0.00237
SI3   7    0.329802    0.304211    0.209151    11.00000    0.01599    0.01445 =
         0.01899   -0.00186    0.00734   -0.00011
SI4   7    0.238785    0.449573    0.103521    11.00000    0.01921    0.01312 =
         0.01891    0.00008    0.01013    0.00092
SI5   7    0.309367    0.476673    0.480900    11.00000    0.02410    0.01461 =
         0.01723    0.00328    0.00916    0.00087
SI6   7    0.214692    0.664893    0.450870    11.00000    0.01789    0.01963 =
         0.01435   -0.00009    0.00586    0.00159
SI7   7    0.464763    0.692432    0.331382    11.00000    0.01911    0.01783 =
         0.02145   -0.00319    0.00962   -0.00194
SI8   7    0.370179    0.883075    0.282597    11.00000    0.02057    0.01422 =
         0.01559   -0.00021    0.00702   -0.00334
O1    4    0.149927    0.692957    0.270821    11.00000    0.02783    0.02625 =
         0.02969   -0.00442    0.01485    0.00211
O2    4    0.224398    0.762839    0.236266    11.00000    0.02921    0.01786 =
         0.03043   -0.00083    0.00625   -0.00256
N     3    0.214298    0.575940    0.238415    11.00000    0.01180    0.01694 =
         0.02184   -0.00012    0.00619   -0.00050
C1    1    0.181992    0.325992    0.224029    11.00000    0.01656    0.01526 =
         0.01267   -0.00061    0.00661   -0.00276
C2    1    0.140753    0.253062    0.227632    11.00000    0.01764    0.01069 =
         0.01673   -0.00201    0.00767    0.00336
C3    1    0.117278    0.178619    0.182460    11.00000    0.01613    0.00970 =
         0.02376   -0.00340    0.00652   -0.00408
AFIX  43
H3    2    0.087468    0.132874    0.183702    11.00000   -1.20000
AFIX   0
C4    1    0.136248    0.169615    0.135886    11.00000    0.01487    0.01287 =
         0.02111   -0.00271    0.00725   -0.00065
C5    1    0.180617    0.236641    0.135961    11.00000    0.01952    0.01799 =
         0.01554   -0.00175    0.01076   -0.00055
AFIX  43
H5    2    0.195431    0.229111    0.105547    11.00000   -1.20000
AFIX   0
C6    1    0.204614    0.314776    0.178623    11.00000    0.01355    0.01359 =
         0.01712    0.00340    0.00664    0.00324
C7    1    0.120236    0.248041    0.279042    11.00000    0.01953    0.01553 =
         0.01530   -0.00423    0.00832   -0.00340
AFIX  13
H7    2    0.140507    0.307425    0.305476    11.00000   -1.20000
AFIX   0
C8    1    0.125924    0.122545    0.389417    11.00000    0.03265    0.04981 =
         0.02595    0.01266    0.01279    0.00100
AFIX 137
H8A   2    0.135167    0.185569    0.413112    11.00000   -1.50000
H8B   2    0.145686    0.065227    0.416199    11.00000   -1.50000
H8C   2    0.081892    0.111777    0.370643    11.00000   -1.50000
AFIX   0
C9    1    0.139012    0.008936    0.286885    11.00000    0.03739    0.02042 =
         0.03643    0.00947    0.01152    0.00019
AFIX 137
H9A   2    0.095095    0.000465    0.263974    11.00000   -1.50000
H9B   2    0.155050   -0.047121    0.315841    11.00000   -1.50000
H9C   2    0.158696    0.008774    0.258818    11.00000   -1.50000
AFIX   0
C10   1    0.238540    0.151535    0.366763    11.00000    0.01872    0.04656 =
         0.03193    0.00075    0.00785    0.00321
AFIX 137
H10A  2    0.254415    0.160472    0.335915    11.00000   -1.50000
H10B  2    0.257671    0.092074    0.391781    11.00000   -1.50000
H10C  2    0.247586    0.212203    0.392499    11.00000   -1.50000
AFIX   0
C11   1   -0.008634    0.150563    0.230551    11.00000    0.01981    0.05019 =
         0.04073   -0.01150    0.01297   -0.00687
AFIX 137
H11A  2   -0.051191    0.163742    0.222258    11.00000   -1.50000
H11B  2    0.008124    0.100010    0.263015    11.00000   -1.50000
H11C  2   -0.006125    0.124690    0.193754    11.00000   -1.50000
AFIX   0
C12   1    0.023402    0.329648    0.318913    11.00000    0.03390    0.03212 =
         0.03732   -0.00367    0.02518    0.00261
AFIX 137
H12A  2    0.035359    0.281173    0.352598    11.00000   -1.50000
H12B  2   -0.019638    0.346806    0.305356    11.00000   -1.50000
H12C  2    0.047946    0.391481    0.332462    11.00000   -1.50000
AFIX   0
C13   1    0.009221    0.364989    0.191492    11.00000    0.04463    0.06760 =
         0.03612    0.02314    0.02484    0.03235
AFIX 137
H13A  2    0.032003    0.428522    0.205122    11.00000   -1.50000
H13B  2   -0.034153    0.378238    0.178934    11.00000   -1.50000
H13C  2    0.015759    0.337538    0.157104    11.00000   -1.50000
AFIX   0
C14   1    0.114265    0.083161    0.088970    11.00000    0.02063    0.01918 =
         0.02766   -0.01119    0.01212   -0.00911
C15   1    0.166001    0.007036    0.103393    11.00000    0.03546    0.01608 =
         0.04321   -0.01416    0.01430   -0.00321
AFIX 137
H15A  2    0.200393    0.040429    0.099541    11.00000   -1.50000
H15B  2    0.152105   -0.050101    0.074952    11.00000   -1.50000
H15C  2    0.178717   -0.018087    0.144946    11.00000   -1.50000
AFIX   0
C16   1    0.059229    0.026553    0.090280    11.00000    0.03260    0.03404 =
         0.03784   -0.02333    0.01938   -0.02076
AFIX 137
H16A  2    0.071118   -0.007232    0.129599    11.00000   -1.50000
H16B  2    0.044951   -0.024355    0.057830    11.00000   -1.50000
H16C  2    0.026566    0.075196    0.084246    11.00000   -1.50000
AFIX   0
C17   1    0.095839    0.123999    0.024354    11.00000    0.03126    0.03262 =
         0.02275   -0.01343    0.01036   -0.00712
AFIX 137
H17A  2    0.059798    0.167149    0.013103    11.00000   -1.50000
H17B  2    0.086667    0.066914   -0.004061    11.00000   -1.50000
H17C  2    0.129295    0.163991    0.022794    11.00000   -1.50000
AFIX   0
C18   1    0.255720    0.377839    0.176691    11.00000    0.01385    0.01425 =
         0.01663   -0.00451    0.00610   -0.00197
AFIX  13
H18   2    0.261671    0.432681    0.207214    11.00000   -1.20000
AFIX   0
C19   1    0.348106    0.263850    0.288545    11.00000    0.02880    0.02571 =
         0.02368    0.00313    0.00808    0.00784
AFIX 137
H19A  2    0.356304    0.323989    0.314620    11.00000   -1.50000
H19B  2    0.384032    0.219893    0.303083    11.00000   -1.50000
H19C  2    0.313609    0.226440    0.289687    11.00000   -1.50000
AFIX   0
C20   1    0.327273    0.185471    0.165337    11.00000    0.02382    0.01706 =
         0.03376   -0.00525    0.01019    0.00315
AFIX 137
H20A  2    0.298148    0.137649    0.169368    11.00000   -1.50000
H20B  2    0.367670    0.154261    0.181315    11.00000   -1.50000
H20C  2    0.314678    0.202462    0.122437    11.00000   -1.50000
AFIX   0
C21   1    0.393620    0.387787    0.210357    11.00000    0.01676    0.02254 =
         0.03449   -0.00117    0.01115   -0.00067
AFIX 137
H21A  2    0.389772    0.397524    0.168830    11.00000   -1.50000
H21B  2    0.432650    0.355355    0.234806    11.00000   -1.50000
H21C  2    0.391577    0.453883    0.228060    11.00000   -1.50000
AFIX   0
C22   1    0.265526    0.383469    0.050755    11.00000    0.03264    0.03451 =
         0.01913   -0.00197    0.01311    0.00596
AFIX 137
H22A  2    0.309542    0.373168    0.071128    11.00000   -1.50000
H22B  2    0.255842    0.425156    0.014399    11.00000   -1.50000
H22C  2    0.245196    0.317464    0.039107    11.00000   -1.50000
AFIX   0
C23   1    0.155096    0.468927    0.061085    11.00000    0.02282    0.02534 =
         0.02743    0.00438    0.00924    0.00997
AFIX 137
H23A  2    0.135925    0.404663    0.042397    11.00000   -1.50000
H23B  2    0.147422    0.520237    0.029426    11.00000   -1.50000
H23C  2    0.138073    0.492025    0.089187    11.00000   -1.50000
AFIX   0
C24   1    0.278337    0.574666    0.124702    11.00000    0.03427    0.01932 =
         0.03633    0.00428    0.02066   -0.00194
AFIX 137
H24A  2    0.263498    0.611811    0.150873    11.00000   -1.50000
H24B  2    0.270124    0.614372    0.087904    11.00000   -1.50000
H24C  2    0.322169    0.563530    0.146456    11.00000   -1.50000
AFIX   0
C25   1    0.331554    0.666241    0.374694    11.00000    0.01395    0.01252 =
         0.01114   -0.00267    0.00409   -0.00407
C26   1    0.319774    0.660506    0.426902    11.00000    0.01669    0.00883 =
         0.01672    0.00348    0.00692    0.00011
C27   1    0.354371    0.721769    0.476826    11.00000    0.02662    0.01654 =
         0.01655    0.00017    0.00971   -0.00316
AFIX  43
H27   2    0.347462    0.716621    0.512532    11.00000   -1.20000
AFIX   0
C28   1    0.397800    0.788902    0.476503    11.00000    0.02237    0.02546 =
         0.01186   -0.00214    0.00761   -0.00657
C29   1    0.406690    0.796394    0.423607    11.00000    0.02145    0.01811 =
         0.01593   -0.00246    0.00960   -0.00571
AFIX  43
H29   2    0.435733    0.843440    0.421984    11.00000   -1.20000
AFIX   0
C30   1    0.374112    0.736680    0.372792    11.00000    0.01938    0.01343 =
         0.01296   -0.00140    0.00855   -0.00147
C31   1    0.272702    0.591662    0.432933    11.00000    0.02094    0.01275 =
         0.01075    0.00027    0.00676    0.00144
AFIX  13
H31   2    0.249263    0.563962    0.391208    11.00000   -1.20000
AFIX   0
C32   1    0.248609    0.388234    0.479463    11.00000    0.04630    0.02412 =
         0.03891    0.00498    0.02293   -0.00450
AFIX 137
H32A  2    0.229754    0.415410    0.505136    11.00000   -1.50000
H32B  2    0.266365    0.321506    0.494773    11.00000   -1.50000
H32C  2    0.217780    0.381313    0.437726    11.00000   -1.50000
AFIX   0
C33   1    0.359892    0.510579    0.561024    11.00000    0.03384    0.03060 =
         0.02265    0.00593    0.00674    0.00766
AFIX 137
H33A  2    0.393213    0.553555    0.561691    11.00000   -1.50000
H33B  2    0.376541    0.448394    0.584281    11.00000   -1.50000
H33C  2    0.336427    0.547575    0.579132    11.00000   -1.50000
AFIX   0
C34   1    0.357723    0.409009    0.449670    11.00000    0.04430    0.02282 =
         0.03191    0.00562    0.01883    0.01349
AFIX 137
H34A  2    0.332214    0.383410    0.408986    11.00000   -1.50000
H34B  2    0.378341    0.351924    0.476242    11.00000   -1.50000
H34C  2    0.388033    0.456125    0.447367    11.00000   -1.50000
AFIX   0
C35   1    0.140913    0.593447    0.418128    11.00000    0.01867    0.04545 =
         0.02521   -0.01096    0.01044   -0.00542
AFIX 137
H35A  2    0.129069    0.581853    0.374744    11.00000   -1.50000
H35B  2    0.109387    0.633249    0.423655    11.00000   -1.50000
H35C  2    0.145775    0.527950    0.438895    11.00000   -1.50000
AFIX   0
C36   1    0.237312    0.679626    0.534162    11.00000    0.02208    0.03056 =
         0.02147   -0.00537    0.00888   -0.00115
AFIX 137
H36A  2    0.240228    0.612451    0.552646    11.00000   -1.50000
H36B  2    0.206774    0.720371    0.540841    11.00000   -1.50000
H36C  2    0.276794    0.713781    0.552670    11.00000   -1.50000
AFIX   0
C37   1    0.203018    0.793109    0.415838    11.00000    0.04053    0.02688 =
         0.02958    0.00583    0.01494    0.01345
AFIX 137
H37A  2    0.240769    0.832235    0.434254    11.00000   -1.50000
H37B  2    0.170736    0.828354    0.422618    11.00000   -1.50000
H37C  2    0.191384    0.786422    0.372147    11.00000   -1.50000
AFIX   0
C38   1    0.435967    0.854718    0.531759    11.00000    0.04542    0.04336 =
         0.02156   -0.01616    0.01570   -0.02481
C39   1    0.421146    0.835426    0.586022    11.00000    0.05078    0.04955 =
         0.02244   -0.01645    0.01783   -0.02988
AFIX 137
H39A  2    0.378928    0.854792    0.575735    11.00000   -1.50000
H39B  2    0.448284    0.875944    0.620616    11.00000   -1.50000
H39C  2    0.426685    0.763122    0.596651    11.00000   -1.50000
AFIX   0
C40   1    0.503428    0.830101    0.550793    11.00000    0.04526    0.04801 =
         0.02502   -0.01538    0.00917   -0.02272
AFIX 137
H40A  2    0.510299    0.757387    0.559829    11.00000   -1.50000
H40B  2    0.528115    0.869559    0.587002    11.00000   -1.50000
H40C  2    0.514906    0.847651    0.517689    11.00000   -1.50000
AFIX   0
C41   1    0.424591    0.966409    0.514098    11.00000    0.05216    0.04138 =
         0.02694   -0.02002    0.01288   -0.01793
AFIX 137
H41A  2    0.435526    0.980149    0.480178    11.00000   -1.50000
H41B  2    0.449381    1.008828    0.548849    11.00000   -1.50000
H41C  2    0.381546    0.982110    0.501905    11.00000   -1.50000
AFIX   0
C42   1    0.388351    0.750434    0.317415    11.00000    0.01876    0.01358 =
         0.01375   -0.00191    0.00966   -0.00248
AFIX  13
H42   2    0.358343    0.705441    0.285893    11.00000   -1.20000
AFIX   0
C43   1    0.469924    0.561941    0.363666    11.00000    0.01972    0.02318 =
         0.05224    0.00367    0.00709    0.00095
AFIX 137
H43A  2    0.467751    0.566275    0.403070    11.00000   -1.50000
H43B  2    0.508535    0.530709    0.368922    11.00000   -1.50000
H43C  2    0.436193    0.520423    0.335931    11.00000   -1.50000
AFIX   0
C44   1    0.469995    0.684260    0.256842    11.00000    0.02396    0.04021 =
         0.03263   -0.01235    0.01639   -0.00606
AFIX 137
H44A  2    0.435993    0.643916    0.228524    11.00000   -1.50000
H44B  2    0.508390    0.651774    0.262473    11.00000   -1.50000
H44C  2    0.468351    0.752799    0.240392    11.00000   -1.50000
AFIX   0
C45   1    0.531559    0.764196    0.387225    11.00000    0.02409    0.02681 =
         0.02412   -0.00366    0.01023   -0.00172
AFIX 137
H45A  2    0.530290    0.834503    0.373385    11.00000   -1.50000
H45B  2    0.569223    0.731798    0.390462    11.00000   -1.50000
H45C  2    0.530068    0.763787    0.427006    11.00000   -1.50000
AFIX   0
C46   1    0.334626    0.865828    0.199127    11.00000    0.03470    0.02617 =
         0.01508    0.00365    0.00718   -0.00332
AFIX 137
H46A  2    0.363143    0.830982    0.186383    11.00000   -1.50000
H46B  2    0.324290    0.932408    0.179314    11.00000   -1.50000
H46C  2    0.297649    0.824978    0.187556    11.00000   -1.50000
AFIX   0
C47   1    0.316884    0.950433    0.307632    11.00000    0.02979    0.01927 =
         0.03618   -0.00180    0.01585    0.00210
AFIX 137
H47A  2    0.282372    0.906049    0.301713    11.00000   -1.50000
H47B  2    0.302197    1.012580    0.283667    11.00000   -1.50000
H47C  2    0.338055    0.968093    0.350683    11.00000   -1.50000
AFIX   0
C48   1    0.438602    0.966450    0.302030    11.00000    0.02915    0.01859 =
         0.03718   -0.00074    0.01180   -0.01294
AFIX 137
H48A  2    0.460303    0.971969    0.346225    11.00000   -1.50000
H48B  2    0.425689    1.034194    0.284611    11.00000   -1.50000
H48C  2    0.465547    0.936728    0.285403    11.00000   -1.50000
AFIX   0
C49   1    0.124892    0.682943    0.156097    11.00000    0.02131    0.01582 =
         0.02144   -0.00111    0.00727    0.00310
C50   1    0.137369    0.730812    0.112140    11.00000    0.02370    0.01787 =
         0.02425    0.00019    0.00799   -0.00149
AFIX  43
H50   2    0.174258    0.767241    0.122798    11.00000   -1.20000
AFIX   0
C51   1    0.095544    0.725323    0.052138    11.00000    0.02675    0.02539 =
         0.02689    0.00675    0.01203    0.00024
AFIX  43
H51   2    0.103544    0.760154    0.021915    11.00000   -1.20000
AFIX   0
C52   1    0.041859    0.669628    0.035171    11.00000    0.02012    0.02462 =
         0.02631    0.00122    0.00491    0.00622
C53   1    0.029272    0.624817    0.080618    11.00000    0.01423    0.02684 =
         0.03486   -0.00539    0.00781   -0.00158
AFIX  43
H53   2   -0.007960    0.589636    0.070355    11.00000   -1.20000
AFIX   0
C54   1    0.070851    0.631141    0.141063    11.00000    0.01755    0.02954 =
         0.02377   -0.00032    0.01115    0.00373
AFIX  43
H54   2    0.062125    0.599970    0.171882    11.00000   -1.20000
AFIX   0
C55   1    0.000515    0.656413   -0.030663    11.00000    0.03138    0.04574 =
         0.02586   -0.00136    0.00229    0.00925
AFIX 137
H55A  2    0.015083    0.600000   -0.047447    11.00000   -1.50000
H55B  2    0.000143    0.719035   -0.052709    11.00000   -1.50000
H55C  2   -0.040696    0.641567   -0.034852    11.00000   -1.50000
AFIX   0
HKLF 4


REM  8332_a.res in P2(1)/c
REM wR2 = 0.1235, GooF = S = 1.001, Restrained GooF = 1.003 for all data
REM R1 = 0.0494 for 11588 Fo > 4sig(Fo) and 0.0878 for all 16697 data
REM 653 parameters refined using 18 restraints

END

WGHT      0.0472     19.4228

REM Highest difference peak  1.185,  deepest hole -1.197,  1-sigma level  0.134
Q1    1   0.2138  0.4128  0.3096  11.00000  0.05    1.18
Q2    1   0.3205  0.5965  0.2895  11.00000  0.05    1.03
Q3    1   0.1580  0.6372  0.2380  11.00000  0.05    0.85
Q4    1   0.2657  0.6285  0.2818  11.00000  0.05    0.81
Q5    1   0.2856  0.5938  0.3135  11.00000  0.05    0.81
Q6    1   0.2811  0.5093  0.3217  11.00000  0.05    0.80
Q7    1   0.3990  0.8710  0.5703  11.00000  0.05    0.61
Q8    1   0.2799  0.2791  0.1596  11.00000  0.05    0.60
Q9    1   0.3504  0.5519  0.3495  11.00000  0.05    0.59
Q10   1   0.2840  0.5501  0.2695  11.00000  0.05    0.59
;
_shelx_res_checksum              37036
_olex2_submission_special_instructions 'No special instructions were received'
_STOE_detector_distance          '70.0 mm'
_STOE_evaluation_LANA_completeness 95.9
_STOE_evaluation_LANA_max_2theta_available 66.9
_STOE_evaluation_LANA_max_2theta_desired 66.9
_STOE_evaluation_LANA_mean_redundancy 2.1
_STOE_evaluation_LANA_number_refls_after_OR 54177
_STOE_evaluation_LANA_number_refls_outliers 7051
_STOE_evaluation_LANA_number_refls_total 61228
_STOE_evaluation_LANA_number_refls_unique 26314
_STOE_evaluation_LANA_number_refls_written 54177
_STOE_evaluation_LANA_OR_c1      0.035
_STOE_evaluation_LANA_OR_c2      0
_STOE_evaluation_LANA_OR_c3      0
_STOE_evaluation_LANA_OR_c4      0.7
_STOE_evaluation_LANA_table      
;
#----------------------------------------------------------------------------
2Theta           6.6   13.8   21.0   28.2   35.4   42.6   49.8   57.0   64.2
#----------------------------------------------------------------------------
<Resolution>    4.90   2.82   1.91   1.44   1.16   0.97   0.84   0.74   0.67
N(total)         220   1163   2630   4563   6854   8689  10783  13276  13050
<Redundancy>     1.9    2.2    2.1    2.2    2.2    2.1    2.0    2.0    2.1
Complet. [%%]    88.9   93.6   95.4   96.5   97.7   97.2   98.1   97.1   91.8
<I/sigma>      120.4   73.2   43.1   27.6   15.7    8.9    5.2    2.3    0.8
R(int)         0.038  0.033  0.032  0.033  0.046  0.070  0.104  0.208  0.419
#----------------------------------------------------------------------------
;
_STOE_measurement_identifier     8332
_STOE_measurement_max_exposure_per_frame '120.0 s'
_STOE_measurement_mean_exposure_per_frame '120.0 s'
_STOE_measurement_min_exposure_per_frame '120.0 s'
_STOE_measurement_total_exposure_time '2.4 h'
_STOE_measurement_total_frame_number 73
_STOE_measurement_total_run_number 1
####################################################################### 
# 
# This file contains crystal structure data downloaded from the 
# Cambridge Structural Database (CSD) hosted by the Cambridge 
# Crystallographic Data Centre (CCDC).
# 
# Full information about CCDC data access policies and citation 
# guidelines are available at http://www.ccdc.cam.ac.uk/access/V1 
# 
# Audit and citation data items may have been added by the CCDC. 
# Please retain this information to preserve the provenance of 
# this file and to allow appropriate attribution of the data. 
# 
#######################################################################

data_2b
_database_code_depnum_ccdc_archive 'CCDC 2440175'
loop_
_audit_author_name
_audit_author_address
'Gregor Schnakenburg'
;University of Bonn
Germany
;
_audit_update_record             
;
2025-04-01 deposited with the CCDC.	2025-08-05 downloaded from the CCDC.
;
_audit_creation_date             2023-10-31
_audit_creation_method           
;
Olex2 1.5
(compiled 2023.08.24 svn.re1ec1418 for OlexSys, GUI svn.r6817)
;
_shelx_SHELXL_version_number     2019/1
_chemical_name_common            ?
_chemical_name_systematic        PP-TR75
_chemical_formula_moiety         'C51 H107 N Sb2 Si9'
_chemical_formula_sum            'C51 H107 N Sb2 Si9'
_chemical_formula_weight         1230.68
_chemical_melting_point          ?
loop_
_atom_type_symbol
_atom_type_description
_atom_type_scat_dispersion_real
_atom_type_scat_dispersion_imag
_atom_type_scat_source
C C 0.0033 0.0016 'International Tables Vol C Tables 4.2.6.8 and 6.1.1.4'
H H 0.0000 0.0000 'International Tables Vol C Tables 4.2.6.8 and 6.1.1.4'
N N 0.0061 0.0033 'International Tables Vol C Tables 4.2.6.8 and 6.1.1.4'
Si Si 0.0817 0.0704 'International Tables Vol C Tables 4.2.6.8 and 6.1.1.4'
Sb Sb -0.5866 1.5461 'International Tables Vol C Tables 4.2.6.8 and 6.1.1.4'

_shelx_space_group_comment       
;
The symmetry employed for this shelxl refinement is uniquely defined
by the following loop, which should always be used as a source of
symmetry information in preference to the above space-group names.
They are only intended as comments.
;
_space_group_crystal_system      monoclinic
_space_group_IT_number           14
_space_group_name_H-M_alt        'P 1 21/c 1'
_space_group_name_Hall           '-P 2ybc'
loop_
_space_group_symop_operation_xyz
'x, y, z'
'-x, y+1/2, -z+1/2'
'-x, -y, -z'
'x, -y-1/2, z-1/2'

_cell_length_a                   24.8225(13)
_cell_length_b                   13.0211(6)
_cell_length_c                   24.1973(12)
_cell_angle_alpha                90
_cell_angle_beta                 116.486(2)
_cell_angle_gamma                90
_cell_volume                     7000.1(6)
_cell_formula_units_Z            4
_cell_measurement_reflns_used    9590
_cell_measurement_temperature    100.00
_cell_measurement_theta_max      30.140
_cell_measurement_theta_min      2.223
_shelx_estimated_absorpt_T_max   0.926
_shelx_estimated_absorpt_T_min   0.838
_exptl_absorpt_coefficient_mu    0.954
_exptl_absorpt_correction_T_max  0.7461
_exptl_absorpt_correction_T_min  0.6628
_exptl_absorpt_correction_type   multi-scan
_exptl_absorpt_process_details   
;
SADABS-2016/2 (Bruker,2016/2) was used for absorption correction.
wR2(int) was 0.0788 before and 0.0582 after correction.
The Ratio of minimum to maximum transmission is 0.8884.
The \l/2 correction factor is Not present.
;
_exptl_absorpt_special_details   ?
_exptl_crystal_colour            'clear yellow'
_exptl_crystal_colour_lustre     clear
_exptl_crystal_colour_modifier   .
_exptl_crystal_colour_primary    yellow
_exptl_crystal_density_diffrn    1.168
_exptl_crystal_density_meas      ?
_exptl_crystal_density_method    ?
_exptl_crystal_description       prismatic
_exptl_crystal_F_000             2592
_exptl_crystal_size_max          0.192
_exptl_crystal_size_mid          0.153
_exptl_crystal_size_min          0.082
_exptl_transmission_factor_max   ?
_exptl_transmission_factor_min   ?
_diffrn_reflns_av_R_equivalents  0.0500
_diffrn_reflns_av_unetI/netI     0.0306
_diffrn_reflns_Laue_measured_fraction_full 0.999
_diffrn_reflns_Laue_measured_fraction_max 0.999
_diffrn_reflns_limit_h_max       34
_diffrn_reflns_limit_h_min       -34
_diffrn_reflns_limit_k_max       17
_diffrn_reflns_limit_k_min       -17
_diffrn_reflns_limit_l_max       33
_diffrn_reflns_limit_l_min       -33
_diffrn_reflns_number            120851
_diffrn_reflns_point_group_measured_fraction_full 0.999
_diffrn_reflns_point_group_measured_fraction_max 0.999
_diffrn_reflns_theta_full        25.242
_diffrn_reflns_theta_max         29.250
_diffrn_reflns_theta_min         1.813
_diffrn_ambient_temperature      100.00
_diffrn_detector                 'Bruker Photon100 detector'
_diffrn_detector_area_resol_mean 7.9
_diffrn_detector_type            'CMOS area detector'
_diffrn_measured_fraction_theta_full 0.999
_diffrn_measured_fraction_theta_max 0.999
_diffrn_measurement_device       'three-circle diffractometer'
_diffrn_measurement_device_type  'Bruker D8 Venture'
_diffrn_measurement_method       '\w and \f scans'
_diffrn_radiation_monochromator  'mirror optics'
_diffrn_radiation_probe          x-ray
_diffrn_radiation_type           MoK\a
_diffrn_radiation_wavelength     0.71073
_diffrn_source                   'microfocus sealed X-ray tube'
_diffrn_source_current           1.0
_diffrn_source_power             0.05
_diffrn_source_type              'Incoatec I\ms'
_diffrn_source_voltage           50.0
_reflns_Friedel_coverage         0.000
_reflns_Friedel_fraction_full    .
_reflns_Friedel_fraction_max     .
_reflns_number_gt                16181
_reflns_number_total             19047
_reflns_special_details          
;
 Reflections were merged by SHELXL according to the crystal
 class for the calculation of statistics and refinement.
 
 _reflns_Friedel_fraction is defined as the number of unique
 Friedel pairs measured divided by the number that would be
 possible theoretically, ignoring centric projections and
 systematic absences.
;
_reflns_threshold_expression     'I > 2\s(I)'
_computing_cell_refinement       'SAINT V8.40B (?, 2016)'
_computing_data_collection       ?
_computing_data_reduction        'SAINT V8.40B (?, 2016)'
_computing_molecular_graphics    'Olex2 1.5 (Dolomanov et al., 2009)'
_computing_publication_material  'Olex2 1.5 (Dolomanov et al., 2009)'
_computing_structure_refinement  'XL  (Sheldrick, 2008)'
_computing_structure_solution    'SHELXT 2018/2 (Sheldrick, 2018)'
_refine_diff_density_max         1.344
_refine_diff_density_min         -0.709
_refine_diff_density_rms         0.087
_refine_ls_extinction_coef       .
_refine_ls_extinction_method     none
_refine_ls_goodness_of_fit_ref   1.044
_refine_ls_hydrogen_treatment    constr
_refine_ls_matrix_type           full
_refine_ls_number_parameters     671
_refine_ls_number_reflns         19047
_refine_ls_number_restraints     592
_refine_ls_R_factor_all          0.0425
_refine_ls_R_factor_gt           0.0338
_refine_ls_restrained_S_all      1.086
_refine_ls_shift/su_max          0.002
_refine_ls_shift/su_mean         0.000
_refine_ls_structure_factor_coef Fsqd
_refine_ls_weighting_details     
'w=1/[\s^2^(Fo^2^)+(0.0436P)^2^+6.2762P] where P=(Fo^2^+2Fc^2^)/3'
_refine_ls_weighting_scheme      calc
_refine_ls_wR_factor_gt          0.0857
_refine_ls_wR_factor_ref         0.0922
_refine_special_details          ?
_olex2_refinement_description    
;
1. Fixed Uiso
 At 1.2 times of:
  All C(H) groups
 At 1.5 times of:
  All C(H,H,H) groups
2. Restrained distances
 C41-C42 \\sim C41-C42A
 with sigma of 0.02
 C41-C43 \\sim C41-C43A
 with sigma of 0.02
 C41-C44 \\sim C41-C44A
 with sigma of 0.02
 Sb1-Sb1A \\sim Sb2-Sb2A
 with sigma of 0.001
 Sb1-Sb1B \\sim Sb2-Sb2B
 with sigma of 0.001
 Sb2B-Sb1B \\sim Sb2-Sb1 \\sim Sb2A-Sb1A
 with sigma of 0.01
3. Uiso/Uaniso restraints and constraints
Sb2B \\sim Sb2 \\sim Sb2A \\sim Sb1A \\sim Sb1 \\sim Sb1B: within 2A with sigma
of 0.001 and sigma for terminal atoms of 0.002 within 2A
4. Rigid body (RIGU) restrains
 All non-hydrogen atoms
 with sigma for 1-2 distances of 0.001 and sigma for 1-3 distances of 0.001
5. Others
 1*[Sof(Sb1)+Sof(Sb2)]+1*[Sof(Sb1A)+Sof(Sb2A)]+1*[Sof(Sb1B)+Sof(Sb2B)]=1 with
 esd of 0.0001
 Sof(C43A)=Sof(H43D)=Sof(H43E)=Sof(H43F)=Sof(C44A)=Sof(H44D)=Sof(H44E)=
 Sof(H44F)=Sof(C42A)=Sof(H42D)=Sof(H42E)=Sof(H42F)=1-FVAR(1)
 Sof(C42)=Sof(H42A)=Sof(H42B)=Sof(H42C)=Sof(C43)=Sof(H43A)=Sof(H43B)=Sof(H43C)=
 Sof(C44)=Sof(H44A)=Sof(H44B)=Sof(H44C)=FVAR(1)
 Sof(Sb1)=Sof(Sb2)=FVAR(2)
 Sof(Sb1A)=Sof(Sb2A)=FVAR(3)
 Sof(Sb1B)=Sof(Sb2B)=FVAR(4)
6.a Ternary CH refined with riding coordinates:
 C10(H10), C21(H21), C34(H34), C45(H45)
6.b Aromatic/amide H refined with riding coordinates:
 C6(H6), C8(H8), C30(H30), C32(H32)
6.c Idealised Me refined as rotating group:
 C1(H1A,H1B,H1C), C2(H2A,H2B,H2C), C3(H3A,H3B,H3C), C11(H11A,H11B,H11C),
 C12(H12A,H12B,H12C), C13(H13A,H13B,H13C), C14(H14A,H14B,H14C), C15(H15A,H15B,
 H15C), C16(H16A,H16B,H16C), C18(H18A,H18B,H18C), C19(H19A,H19B,H19C), C20(H20A,
 H20B,H20C), C22(H22A,H22B,H22C), C23(H23A,H23B,H23C), C24(H24A,H24B,H24C),
 C25(H25A,H25B,H25C), C26(H26A,H26B,H26C), C27(H27A,H27B,H27C), C35(H35A,H35B,
 H35C), C36(H36A,H36B,H36C), C37(H37A,H37B,H37C), C38(H38A,H38B,H38C), C39(H39A,
 H39B,H39C), C40(H40A,H40B,H40C), C42(H42A,H42B,H42C), C43(H43A,H43B,H43C),
 C44(H44A,H44B,H44C), C46(H46A,H46B,H46C), C47(H47A,H47B,H47C), C48(H48A,H48B,
 H48C), C49(H49A,H49B,H49C), C50(H50A,H50B,H50C), C51(H51A,H51B,H51C),
 C43A(H43D,H43E,H43F), C44A(H44D,H44E,H44F), C42A(H42D,H42E,H42F)
;
_atom_sites_solution_hydrogens   geom
_atom_sites_solution_primary     dual
_atom_sites_solution_secondary   ?
loop_
_atom_site_label
_atom_site_type_symbol
_atom_site_fract_x
_atom_site_fract_y
_atom_site_fract_z
_atom_site_U_iso_or_equiv
_atom_site_adp_type
_atom_site_occupancy
_atom_site_site_symmetry_order
_atom_site_calc_flag
_atom_site_refinement_flags_posn
_atom_site_refinement_flags_adp
_atom_site_refinement_flags_occupancy
_atom_site_disorder_assembly
_atom_site_disorder_group
Sb1 Sb 0.21426(2) 0.59583(2) 0.46745(2) 0.02139(6) Uani 0.9498(8) 1 d D U P A 1
Sb2 Sb 0.29388(2) 0.44206(2) 0.54023(2) 0.01911(6) Uani 0.9498(8) 1 d D U P A 1
Si1 Si 0.35768(3) 0.68658(6) 0.53502(4) 0.03754(17) Uani 1 1 d . . . B 1
Si2 Si 0.28485(3) 0.63798(5) 0.69320(3) 0.02450(12) Uani 1 1 d . . . . .
Si3 Si 0.17751(3) 0.47212(5) 0.62761(3) 0.02679(13) Uani 1 1 d . . . . .
Si4 Si 0.12413(3) 0.90178(5) 0.39023(3) 0.02663(13) Uani 1 1 d . . . . .
Si5 Si 0.03478(3) 0.70362(5) 0.35718(3) 0.02478(12) Uani 1 1 d . . . . .
Si6 Si 0.26853(3) 0.46657(5) 0.31834(3) 0.02781(13) Uani 1 1 d . . . . .
Si7 Si 0.17989(3) 0.32279(5) 0.34920(3) 0.02527(12) Uani 1 1 d . . . . .
Si8 Si 0.48676(3) 0.33487(6) 0.62802(3) 0.03640(17) Uani 1 1 d . . . . .
Si9 Si 0.39002(4) 0.16624(6) 0.63434(3) 0.03825(17) Uani 1 1 d . . . . .
N N 0.30496(9) 0.59497(16) 0.52790(12) 0.0365(5) Uani 1 1 d . . . . .
C1 C 0.31962(18) 0.8146(2) 0.52000(18) 0.0605(8) Uani 1 1 d . . . B 1
H1A H 0.292257 0.821130 0.475908 0.091 Uiso 1 1 calc R U . B 1
H1B H 0.349981 0.869149 0.532273 0.091 Uiso 1 1 calc R U . B 1
H1C H 0.296685 0.820707 0.543945 0.091 Uiso 1 1 calc R U . B 1
C2 C 0.38874(15) 0.6715(3) 0.47828(16) 0.0620(9) Uani 1 1 d . . . B 1
H2A H 0.404288 0.601601 0.480804 0.093 Uiso 1 1 calc R U . B 1
H2B H 0.421429 0.720959 0.487629 0.093 Uiso 1 1 calc R U . B 1
H2C H 0.356860 0.684042 0.436531 0.093 Uiso 1 1 calc R U . B 1
C3 C 0.42100(14) 0.6864(3) 0.61469(14) 0.0507(7) Uani 1 1 d . . . B 1
H3A H 0.406052 0.707899 0.644157 0.076 Uiso 1 1 calc R U . B 1
H3B H 0.452326 0.734107 0.616644 0.076 Uiso 1 1 calc R U . B 1
H3C H 0.437866 0.617014 0.625112 0.076 Uiso 1 1 calc R U . B 1
C4 C 0.16987(8) 0.67684(15) 0.51481(8) 0.0164(3) Uani 1 1 d . . . . .
C5 C 0.17988(9) 0.66397(15) 0.57666(9) 0.0184(3) Uani 1 1 d . . . . .
C6 C 0.14667(10) 0.72253(17) 0.59942(9) 0.0231(4) Uani 1 1 d . . . . .
H6 H 0.154543 0.714314 0.641354 0.028 Uiso 1 1 calc R U . . .
C7 C 0.10274(10) 0.79199(17) 0.56298(9) 0.0238(4) Uani 1 1 d . . . . .
C8 C 0.09288(9) 0.80310(16) 0.50166(9) 0.0215(4) Uani 1 1 d . . . . .
H8 H 0.062991 0.850111 0.475811 0.026 Uiso 1 1 calc R U . . .
C9 C 0.12525(9) 0.74779(15) 0.47700(9) 0.0178(3) Uani 1 1 d . . . . .
C10 C 0.22250(10) 0.58480(16) 0.61969(9) 0.0218(4) Uani 1 1 d . . . . .
H10 H 0.243767 0.556143 0.596426 0.026 Uiso 1 1 calc R U . . .
C11 C 0.35334(11) 0.5577(2) 0.71101(11) 0.0337(5) Uani 1 1 d . . . . .
H11A H 0.345414 0.486597 0.718422 0.051 Uiso 1 1 calc R U . . .
H11B H 0.387315 0.584704 0.747929 0.051 Uiso 1 1 calc R U . . .
H11C H 0.363109 0.559960 0.676003 0.051 Uiso 1 1 calc R U . . .
C12 C 0.30080(12) 0.7746(2) 0.68112(12) 0.0366(5) Uani 1 1 d . . . . .
H12A H 0.310022 0.778508 0.645784 0.055 Uiso 1 1 calc R U . . .
H12B H 0.335289 0.799738 0.718215 0.055 Uiso 1 1 calc R U . . .
H12C H 0.265443 0.817004 0.673029 0.055 Uiso 1 1 calc R U . . .
C13 C 0.26865(11) 0.6342(2) 0.76192(10) 0.0318(5) Uani 1 1 d . . . . .
H13A H 0.232156 0.673876 0.753015 0.048 Uiso 1 1 calc R U . . .
H13B H 0.302643 0.663809 0.797758 0.048 Uiso 1 1 calc R U . . .
H13C H 0.262699 0.562801 0.770851 0.048 Uiso 1 1 calc R U . . .
C14 C 0.12478(14) 0.4234(2) 0.54913(12) 0.0428(6) Uani 1 1 d . . . . .
H14A H 0.098280 0.479263 0.524969 0.064 Uiso 1 1 calc R U . . .
H14B H 0.100468 0.367342 0.553224 0.064 Uiso 1 1 calc R U . . .
H14C H 0.147996 0.398128 0.528114 0.064 Uiso 1 1 calc R U . . .
C15 C 0.23004(13) 0.3657(2) 0.67063(13) 0.0389(6) Uani 1 1 d . . . . .
H15A H 0.257245 0.351896 0.652076 0.058 Uiso 1 1 calc R U . . .
H15B H 0.206815 0.303722 0.668476 0.058 Uiso 1 1 calc R U . . .
H15C H 0.253619 0.385801 0.713900 0.058 Uiso 1 1 calc R U . . .
C16 C 0.13091(13) 0.5053(2) 0.66799(13) 0.0387(6) Uani 1 1 d . . . . .
H16A H 0.156677 0.535388 0.708391 0.058 Uiso 1 1 calc R U . . .
H16B H 0.111758 0.443011 0.673627 0.058 Uiso 1 1 calc R U . . .
H16C H 0.099836 0.554943 0.643149 0.058 Uiso 1 1 calc R U . . .
C17 C 0.06503(11) 0.8535(2) 0.58712(11) 0.0315(5) Uani 1 1 d . . . . .
C18 C 0.08261(16) 0.8321(3) 0.65485(13) 0.0536(8) Uani 1 1 d . . . . .
H18A H 0.076642 0.759037 0.660245 0.080 Uiso 1 1 calc R U . . .
H18B H 0.057492 0.873411 0.668123 0.080 Uiso 1 1 calc R U . . .
H18C H 0.125031 0.849952 0.679807 0.080 Uiso 1 1 calc R U . . .
C19 C 0.07346(15) 0.9682(2) 0.57952(15) 0.0478(7) Uani 1 1 d . . . . .
H19A H 0.115812 0.986673 0.604275 0.072 Uiso 1 1 calc R U . . .
H19B H 0.048332 1.008042 0.593479 0.072 Uiso 1 1 calc R U . . .
H19C H 0.061629 0.983248 0.535946 0.072 Uiso 1 1 calc R U . . .
C20 C -0.00135(13) 0.8246(3) 0.54921(14) 0.0452(6) Uani 1 1 d . . . . .
H20A H -0.014211 0.842252 0.505774 0.068 Uiso 1 1 calc R U . . .
H20B H -0.025898 0.862386 0.564782 0.068 Uiso 1 1 calc R U . . .
H20C H -0.006371 0.750622 0.552847 0.068 Uiso 1 1 calc R U . . .
C21 C 0.10894(9) 0.76613(16) 0.40923(9) 0.0210(4) Uani 1 1 d . . . . .
H21 H 0.139056 0.723684 0.402474 0.025 Uiso 1 1 calc R U . . .
C22 C 0.17327(14) 0.9742(2) 0.46217(14) 0.0453(6) Uani 1 1 d . . . . .
H22A H 0.150269 0.990695 0.485044 0.068 Uiso 1 1 calc R U . . .
H22B H 0.187133 1.037827 0.451065 0.068 Uiso 1 1 calc R U . . .
H22C H 0.208094 0.931811 0.488023 0.068 Uiso 1 1 calc R U . . .
C23 C 0.05477(13) 0.9807(2) 0.34805(13) 0.0389(6) Uani 1 1 d . . . . .
H23A H 0.028904 0.947621 0.308672 0.058 Uiso 1 1 calc R U . . .
H23B H 0.066078 1.049356 0.340238 0.058 Uiso 1 1 calc R U . . .
H23C H 0.032962 0.986600 0.373140 0.058 Uiso 1 1 calc R U . . .
C24 C 0.16286(15) 0.8894(2) 0.33964(15) 0.0465(7) Uani 1 1 d . . . . .
H24A H 0.200597 0.851451 0.361659 0.070 Uiso 1 1 calc R U . . .
H24B H 0.171550 0.957939 0.328900 0.070 Uiso 1 1 calc R U . . .
H24C H 0.136728 0.852350 0.301863 0.070 Uiso 1 1 calc R U . . .
C25 C 0.03719(12) 0.5672(2) 0.38219(13) 0.0369(5) Uani 1 1 d . . . . .
H25A H 0.074303 0.534736 0.385987 0.055 Uiso 1 1 calc R U . . .
H25B H 0.002344 0.530080 0.351500 0.055 Uiso 1 1 calc R U . . .
H25C H 0.036189 0.565256 0.422212 0.055 Uiso 1 1 calc R U . . .
C26 C -0.03252(10) 0.76537(19) 0.35924(11) 0.0306(5) Uani 1 1 d . . . . .
H26A H -0.030348 0.756902 0.400423 0.046 Uiso 1 1 calc R U . . .
H26B H -0.069279 0.732792 0.328500 0.046 Uiso 1 1 calc R U . . .
H26C H -0.033110 0.838700 0.349863 0.046 Uiso 1 1 calc R U . . .
C27 C 0.02670(13) 0.7056(2) 0.27638(11) 0.0385(6) Uani 1 1 d . . . . .
H27A H 0.025071 0.776879 0.262742 0.058 Uiso 1 1 calc R U . . .
H27B H -0.010452 0.670050 0.248841 0.058 Uiso 1 1 calc R U . . .
H27C H 0.061248 0.670858 0.275316 0.058 Uiso 1 1 calc R U . . .
C28 C 0.32916(9) 0.34549(16) 0.48976(9) 0.0198(4) Uani 1 1 d . . . . .
C29 C 0.30490(9) 0.33448(16) 0.42489(9) 0.0192(4) Uani 1 1 d . . . . .
C30 C 0.32888(9) 0.26018(17) 0.40043(9) 0.0235(4) Uani 1 1 d . . . . .
H30 H 0.312472 0.253647 0.356841 0.028 Uiso 1 1 calc R U . . .
C31 C 0.37591(10) 0.19525(18) 0.43739(10) 0.0263(4) Uani 1 1 d . . . . .
C32 C 0.39836(10) 0.20590(18) 0.50095(10) 0.0272(4) Uani 1 1 d . . . . .
H32 H 0.429918 0.161675 0.527030 0.033 Uiso 1 1 calc R U . . .
C33 C 0.37645(9) 0.27892(17) 0.52806(9) 0.0227(4) Uani 1 1 d . . . . .
C34 C 0.25319(9) 0.39781(16) 0.37927(9) 0.0201(4) Uani 1 1 d . . . . .
H34 H 0.248126 0.454266 0.404575 0.024 Uiso 1 1 calc R U . . .
C35 C 0.35117(13) 0.4832(2) 0.34503(15) 0.0445(6) Uani 1 1 d . . . . .
H35A H 0.370011 0.506519 0.388060 0.067 Uiso 1 1 calc R U . . .
H35B H 0.357952 0.534411 0.319091 0.067 Uiso 1 1 calc R U . . .
H35C H 0.368896 0.417545 0.341936 0.067 Uiso 1 1 calc R U . . .
C36 C 0.23307(15) 0.5967(2) 0.30679(13) 0.0419(6) Uani 1 1 d . . . . .
H36A H 0.189688 0.589274 0.293065 0.063 Uiso 1 1 calc R U . . .
H36B H 0.240030 0.634240 0.275453 0.063 Uiso 1 1 calc R U . . .
H36C H 0.250940 0.634782 0.345817 0.063 Uiso 1 1 calc R U . . .
C37 C 0.23883(14) 0.3998(2) 0.24160(12) 0.0410(6) Uani 1 1 d . . . . .
H37A H 0.260438 0.334948 0.246190 0.062 Uiso 1 1 calc R U . . .
H37B H 0.244767 0.443815 0.211910 0.062 Uiso 1 1 calc R U . . .
H37C H 0.195797 0.385865 0.226654 0.062 Uiso 1 1 calc R U . . .
C38 C 0.16414(12) 0.2826(2) 0.41490(12) 0.0368(5) Uani 1 1 d . . . . .
H38A H 0.198866 0.245029 0.445445 0.055 Uiso 1 1 calc R U . . .
H38B H 0.128561 0.238130 0.399376 0.055 Uiso 1 1 calc R U . . .
H38C H 0.156751 0.343604 0.434244 0.055 Uiso 1 1 calc R U . . .
C39 C 0.11670(11) 0.4072(2) 0.29666(12) 0.0362(5) Uani 1 1 d . . . . .
H39A H 0.118373 0.472742 0.317250 0.054 Uiso 1 1 calc R U . . .
H39B H 0.078187 0.373312 0.286625 0.054 Uiso 1 1 calc R U . . .
H39C H 0.120473 0.419658 0.258592 0.054 Uiso 1 1 calc R U . . .
C40 C 0.18180(12) 0.20259(19) 0.30765(12) 0.0329(5) Uani 1 1 d . . . . .
H40A H 0.189486 0.220157 0.272427 0.049 Uiso 1 1 calc R U . . .
H40B H 0.143019 0.167159 0.292887 0.049 Uiso 1 1 calc R U . . .
H40C H 0.213897 0.157538 0.335904 0.049 Uiso 1 1 calc R U . . .
C41 C 0.40169(12) 0.1141(2) 0.41024(11) 0.0371(5) Uani 1 1 d D . . . .
C42 C 0.46930(18) 0.1240(4) 0.4390(2) 0.0460(10) Uani 0.784(5) 1 d D . P C 1
H42A H 0.480093 0.192669 0.430643 0.069 Uiso 0.784(5) 1 calc R U P C 1
H42B H 0.485726 0.072143 0.421352 0.069 Uiso 0.784(5) 1 calc R U P C 1
H42C H 0.485990 0.113677 0.483718 0.069 Uiso 0.784(5) 1 calc R U P C 1
C43 C 0.3750(2) 0.1188(4) 0.34042(16) 0.0534(11) Uani 0.784(5) 1 d D . P C 1
H43A H 0.331367 0.108207 0.322580 0.080 Uiso 0.784(5) 1 calc R U P C 1
H43B H 0.393020 0.065117 0.325649 0.080 Uiso 0.784(5) 1 calc R U P C 1
H43C H 0.383267 0.186248 0.327896 0.080 Uiso 0.784(5) 1 calc R U P C 1
C44 C 0.38519(18) 0.0055(3) 0.42698(18) 0.0469(9) Uani 0.784(5) 1 d D . P C 1
H44A H 0.403942 -0.002645 0.471961 0.070 Uiso 0.784(5) 1 calc R U P C 1
H44B H 0.399973 -0.048247 0.408837 0.070 Uiso 0.784(5) 1 calc R U P C 1
H44C H 0.341387 -0.000288 0.410575 0.070 Uiso 0.784(5) 1 calc R U P C 1
C45 C 0.40697(10) 0.28339(19) 0.59838(9) 0.0284(4) Uani 1 1 d . . . . .
H45 H 0.385131 0.339960 0.607853 0.034 Uiso 1 1 calc R U . . .
C46 C 0.48511(14) 0.4364(3) 0.57255(15) 0.0501(7) Uani 1 1 d . . . . .
H46A H 0.480969 0.404069 0.534288 0.075 Uiso 1 1 calc R U . . .
H46B H 0.522607 0.476003 0.590942 0.075 Uiso 1 1 calc R U . . .
H46C H 0.450900 0.482381 0.563379 0.075 Uiso 1 1 calc R U . . .
C47 C 0.54391(13) 0.2376(3) 0.63345(14) 0.0502(7) Uani 1 1 d . . . . .
H47A H 0.545901 0.183488 0.662429 0.075 Uiso 1 1 calc R U . . .
H47B H 0.583362 0.270720 0.648142 0.075 Uiso 1 1 calc R U . . .
H47C H 0.532552 0.207520 0.592630 0.075 Uiso 1 1 calc R U . . .
C48 C 0.51032(15) 0.3929(3) 0.70614(15) 0.0602(9) Uani 1 1 d . . . . .
H48A H 0.479997 0.442753 0.704274 0.090 Uiso 1 1 calc R U . . .
H48B H 0.549148 0.427537 0.719303 0.090 Uiso 1 1 calc R U . . .
H48C H 0.514168 0.338658 0.735781 0.090 Uiso 1 1 calc R U . . .
C49 C 0.4069(2) 0.1958(3) 0.71600(15) 0.0692(10) Uani 1 1 d . . . . .
H49A H 0.450578 0.200242 0.741151 0.104 Uiso 1 1 calc R U . . .
H49B H 0.390640 0.141255 0.732111 0.104 Uiso 1 1 calc R U . . .
H49C H 0.388361 0.261508 0.717569 0.104 Uiso 1 1 calc R U . . .
C50 C 0.30816(16) 0.1394(3) 0.59064(17) 0.0579(8) Uani 1 1 d . . . . .
H50A H 0.285302 0.201309 0.589611 0.087 Uiso 1 1 calc R U . . .
H50B H 0.297119 0.083713 0.610888 0.087 Uiso 1 1 calc R U . . .
H50C H 0.298895 0.118935 0.548359 0.087 Uiso 1 1 calc R U . . .
C51 C 0.43275(18) 0.0482(3) 0.63392(18) 0.0613(9) Uani 1 1 d . . . . .
H51A H 0.423427 0.030257 0.591263 0.092 Uiso 1 1 calc R U . . .
H51B H 0.421189 -0.008724 0.652927 0.092 Uiso 1 1 calc R U . . .
H51C H 0.476020 0.061122 0.657352 0.092 Uiso 1 1 calc R U . . .
C43A C 0.4079(6) 0.1702(11) 0.3513(5) 0.0393(18) Uani 0.216(5) 1 d D . P C 2
H43D H 0.368823 0.198912 0.322622 0.059 Uiso 0.216(5) 1 calc R U P C 2
H43E H 0.420640 0.119303 0.329735 0.059 Uiso 0.216(5) 1 calc R U P C 2
H43F H 0.437759 0.225456 0.366960 0.059 Uiso 0.216(5) 1 calc R U P C 2
C44A C 0.3580(6) 0.0319(10) 0.3813(7) 0.0467(19) Uani 0.216(5) 1 d D . P C 2
H44D H 0.375617 -0.020574 0.365249 0.070 Uiso 0.216(5) 1 calc R U P C 2
H44E H 0.321820 0.060220 0.347266 0.070 Uiso 0.216(5) 1 calc R U P C 2
H44F H 0.347213 0.000936 0.411919 0.070 Uiso 0.216(5) 1 calc R U P C 2
C42A C 0.4677(6) 0.0883(14) 0.4508(8) 0.041(2) Uani 0.216(5) 1 d D . P C 2
H42D H 0.491699 0.151415 0.460470 0.062 Uiso 0.216(5) 1 calc R U P C 2
H42E H 0.481905 0.040687 0.428734 0.062 Uiso 0.216(5) 1 calc R U P C 2
H42F H 0.471939 0.056242 0.489139 0.062 Uiso 0.216(5) 1 calc R U P C 2
Sb1A Sb 0.1941(2) 0.5506(5) 0.46674(19) 0.0219(5) Uani 0.0334(6) 1 d D U P A 2
Sb1B Sb 0.2371(4) 0.6317(7) 0.4930(5) 0.0222(5) Uani 0.0169(5) 1 d D U P A 3
Sb2B Sb 0.3143(5) 0.4678(7) 0.5398(4) 0.0194(6) Uani 0.0169(5) 1 d D U P A 3
Sb2A Sb 0.2860(4) 0.4211(6) 0.5403(5) 0.0197(6) Uani 0.0334(6) 1 d D U P A 2

loop_
_atom_site_aniso_label
_atom_site_aniso_U_11
_atom_site_aniso_U_22
_atom_site_aniso_U_33
_atom_site_aniso_U_23
_atom_site_aniso_U_13
_atom_site_aniso_U_12
Sb1 0.02459(9) 0.02573(11) 0.01523(8) 0.00375(6) 0.01012(7) 0.01054(8)
Sb2 0.02286(11) 0.01911(12) 0.01479(7) 0.00015(9) 0.00789(8) 0.00544(9)
Si1 0.0367(4) 0.0411(4) 0.0434(4) -0.0149(3) 0.0255(3) -0.0152(3)
Si2 0.0252(3) 0.0290(3) 0.0170(3) 0.0013(2) 0.0073(2) 0.0036(2)
Si3 0.0341(3) 0.0241(3) 0.0226(3) 0.0041(2) 0.0130(3) 0.0010(2)
Si4 0.0323(3) 0.0257(3) 0.0238(3) 0.0067(2) 0.0143(3) 0.0046(2)
Si5 0.0266(3) 0.0262(3) 0.0173(3) -0.0023(2) 0.0060(2) 0.0057(2)
Si6 0.0386(3) 0.0241(3) 0.0208(3) -0.0020(2) 0.0134(3) -0.0019(3)
Si7 0.0231(3) 0.0264(3) 0.0213(3) -0.0043(2) 0.0054(2) 0.0001(2)
Si8 0.0248(3) 0.0506(4) 0.0231(3) -0.0086(3) 0.0011(2) 0.0102(3)
Si9 0.0459(4) 0.0453(4) 0.0230(3) 0.0049(3) 0.0149(3) 0.0127(3)
N 0.0245(9) 0.0265(9) 0.0555(12) -0.0002(7) 0.0152(8) 0.0027(6)
C1 0.082(2) 0.0395(14) 0.071(2) -0.0056(13) 0.0444(18) -0.0118(14)
C2 0.0443(16) 0.100(3) 0.0465(15) -0.0181(16) 0.0250(14) -0.0169(17)
C3 0.0462(14) 0.0659(19) 0.0448(14) -0.0173(12) 0.0248(12) -0.0236(13)
C4 0.0186(7) 0.0167(7) 0.0137(7) 0.0003(6) 0.0070(6) 0.0025(6)
C5 0.0218(8) 0.0184(8) 0.0143(7) 0.0011(6) 0.0074(6) 0.0039(6)
C6 0.0293(9) 0.0255(9) 0.0144(8) 0.0024(7) 0.0098(7) 0.0083(7)
C7 0.0299(9) 0.0252(9) 0.0161(8) 0.0008(6) 0.0102(7) 0.0092(7)
C8 0.0256(9) 0.0226(9) 0.0153(7) 0.0023(6) 0.0082(7) 0.0087(7)
C9 0.0204(8) 0.0184(8) 0.0135(7) 0.0012(6) 0.0067(6) 0.0029(6)
C10 0.0254(8) 0.0239(8) 0.0151(8) 0.0032(6) 0.0082(7) 0.0067(7)
C11 0.0269(10) 0.0431(13) 0.0266(11) 0.0033(9) 0.0079(9) 0.0082(9)
C12 0.0367(12) 0.0372(12) 0.0325(12) 0.0007(9) 0.0123(10) -0.0026(9)
C13 0.0364(12) 0.0387(13) 0.0194(9) -0.0014(8) 0.0116(9) 0.0031(10)
C14 0.0522(15) 0.0419(14) 0.0310(12) -0.0006(10) 0.0158(11) -0.0156(12)
C15 0.0520(14) 0.0296(11) 0.0365(13) 0.0112(10) 0.0211(11) 0.0078(11)
C16 0.0419(13) 0.0401(14) 0.0396(13) 0.0013(11) 0.0231(11) -0.0022(11)
C17 0.0394(10) 0.0367(11) 0.0218(9) 0.0017(7) 0.0168(8) 0.0172(8)
C18 0.0685(18) 0.0708(19) 0.0295(10) 0.0091(11) 0.0292(11) 0.0392(15)
C19 0.0627(17) 0.0395(11) 0.0486(16) -0.0045(10) 0.0313(14) 0.0145(10)
C20 0.0427(11) 0.0588(16) 0.0401(13) -0.0024(11) 0.0238(10) 0.0136(10)
C21 0.0247(9) 0.0245(9) 0.0139(7) 0.0024(6) 0.0087(6) 0.0084(7)
C22 0.0519(15) 0.0376(13) 0.0408(13) -0.0001(11) 0.0157(11) -0.0068(12)
C23 0.0461(13) 0.0306(12) 0.0393(13) 0.0088(10) 0.0183(11) 0.0116(10)
C24 0.0616(17) 0.0427(15) 0.0521(15) 0.0114(12) 0.0407(15) 0.0071(13)
C25 0.0333(12) 0.0307(11) 0.0395(13) -0.0003(9) 0.0097(10) 0.0019(9)
C26 0.0274(10) 0.0352(12) 0.0243(10) -0.0030(9) 0.0071(8) 0.0049(9)
C27 0.0446(14) 0.0472(15) 0.0198(10) -0.0054(9) 0.0108(9) 0.0067(11)
C28 0.0185(8) 0.0247(8) 0.0145(7) -0.0027(6) 0.0058(6) 0.0035(7)
C29 0.0187(8) 0.0218(8) 0.0148(7) -0.0019(6) 0.0052(6) 0.0015(6)
C30 0.0244(9) 0.0286(9) 0.0139(8) -0.0035(7) 0.0052(7) 0.0060(7)
C31 0.0263(9) 0.0320(9) 0.0167(8) -0.0043(6) 0.0062(7) 0.0099(7)
C32 0.0261(10) 0.0339(10) 0.0170(8) -0.0034(7) 0.0055(7) 0.0121(8)
C33 0.0222(8) 0.0285(9) 0.0144(7) -0.0024(6) 0.0055(6) 0.0065(7)
C34 0.0212(8) 0.0208(8) 0.0142(7) -0.0024(6) 0.0043(6) 0.0024(6)
C35 0.0449(14) 0.0453(15) 0.0489(15) -0.0068(12) 0.0258(11) -0.0104(11)
C36 0.0628(17) 0.0290(11) 0.0363(13) 0.0056(9) 0.0242(12) 0.0047(11)
C37 0.0611(17) 0.0385(13) 0.0241(11) -0.0052(9) 0.0195(11) -0.0041(12)
C38 0.0381(13) 0.0389(13) 0.0340(11) -0.0082(9) 0.0166(10) -0.0113(10)
C39 0.0260(10) 0.0391(12) 0.0315(11) -0.0047(9) 0.0022(9) 0.0054(9)
C40 0.0352(12) 0.0284(11) 0.0316(11) -0.0081(9) 0.0118(10) -0.0041(9)
C41 0.0380(10) 0.0443(11) 0.0242(9) -0.0101(8) 0.0096(8) 0.0187(9)
C42 0.0412(13) 0.060(3) 0.037(2) -0.0105(16) 0.0178(11) 0.0179(12)
C43 0.064(2) 0.062(2) 0.0267(12) -0.0100(11) 0.0133(12) 0.0310(19)
C44 0.0501(19) 0.0410(14) 0.0427(18) -0.0114(11) 0.0146(15) 0.0157(12)
C45 0.0277(9) 0.0378(10) 0.0140(7) -0.0036(7) 0.0042(6) 0.0147(8)
C46 0.0383(14) 0.0597(16) 0.0466(15) -0.0018(13) 0.0137(12) 0.0022(12)
C47 0.0347(13) 0.0664(17) 0.0429(15) 0.0013(13) 0.0114(11) 0.0178(13)
C48 0.0417(15) 0.091(2) 0.0362(13) -0.0240(14) 0.0071(11) -0.0019(15)
C49 0.103(3) 0.072(2) 0.0359(14) 0.0057(13) 0.0339(15) 0.007(2)
C50 0.0597(17) 0.0575(19) 0.0565(17) 0.0090(14) 0.0259(13) 0.0027(13)
C51 0.075(2) 0.0485(16) 0.064(2) 0.0092(14) 0.0341(18) 0.0184(15)
C43A 0.040(4) 0.048(4) 0.028(2) -0.007(2) 0.014(3) 0.021(3)
C44A 0.048(3) 0.050(3) 0.039(4) -0.015(2) 0.016(3) 0.011(2)
C42A 0.0384(19) 0.049(5) 0.031(3) -0.005(3) 0.0111(17) 0.020(2)
Sb1A 0.0249(7) 0.0254(8) 0.0160(7) 0.0024(7) 0.0097(6) 0.0091(7)
Sb1B 0.0246(8) 0.0267(8) 0.0170(8) 0.0018(7) 0.0110(7) 0.0083(7)
Sb2B 0.0229(8) 0.0199(8) 0.0148(8) -0.0004(7) 0.0079(7) 0.0045(7)
Sb2A 0.0234(8) 0.0201(8) 0.0149(7) -0.0002(7) 0.0078(7) 0.0059(7)

_geom_special_details            
;
 All esds (except the esd in the dihedral angle between two l.s. planes)
 are estimated using the full covariance matrix.  The cell esds are taken
 into account individually in the estimation of esds in distances, angles
 and torsion angles; correlations between esds in cell parameters are only
 used when they are defined by crystal symmetry.  An approximate (isotropic)
 treatment of cell esds is used for estimating esds involving l.s. planes.
;
loop_
_geom_bond_atom_site_label_1
_geom_bond_atom_site_label_2
_geom_bond_distance
_geom_bond_site_symmetry_2
_geom_bond_publ_flag
Sb1 Sb2 2.8130(3) . ?
Sb1 N 2.067(2) . ?
Sb1 C4 2.1833(19) . ?
Sb2 N 2.050(2) . ?
Sb2 C28 2.189(2) . ?
Si1 N 1.722(2) . ?
Si1 C1 1.870(4) . ?
Si1 C2 1.861(3) . ?
Si1 C3 1.867(3) . ?
Si2 C10 1.893(2) . ?
Si2 C11 1.875(2) . ?
Si2 C12 1.873(3) . ?
Si2 C13 1.878(2) . ?
Si3 C10 1.904(2) . ?
Si3 C14 1.872(3) . ?
Si3 C15 1.869(3) . ?
Si3 C16 1.868(3) . ?
Si4 C21 1.905(2) . ?
Si4 C22 1.874(3) . ?
Si4 C23 1.870(3) . ?
Si4 C24 1.870(3) . ?
Si5 C21 1.889(2) . ?
Si5 C25 1.869(3) . ?
Si5 C26 1.874(2) . ?
Si5 C27 1.874(2) . ?
Si6 C34 1.903(2) . ?
Si6 C35 1.868(3) . ?
Si6 C36 1.872(3) . ?
Si6 C37 1.878(3) . ?
Si7 C34 1.901(2) . ?
Si7 C38 1.873(3) . ?
Si7 C39 1.872(2) . ?
Si7 C40 1.872(2) . ?
Si8 C45 1.902(3) . ?
Si8 C46 1.872(3) . ?
Si8 C47 1.862(3) . ?
Si8 C48 1.871(3) . ?
Si9 C45 1.894(3) . ?
Si9 C49 1.868(3) . ?
Si9 C50 1.858(4) . ?
Si9 C51 1.870(3) . ?
N Sb1A 2.543(6) . ?
N Sb1B 1.584(9) . ?
N Sb2B 1.679(9) . ?
N Sb2A 2.358(9) . ?
C1 H1A 0.9800 . ?
C1 H1B 0.9800 . ?
C1 H1C 0.9800 . ?
C2 H2A 0.9800 . ?
C2 H2B 0.9800 . ?
C2 H2C 0.9800 . ?
C3 H3A 0.9800 . ?
C3 H3B 0.9800 . ?
C3 H3C 0.9800 . ?
C4 C5 1.414(3) . ?
C4 C9 1.419(3) . ?
C4 Sb1A 2.245(5) . ?
C4 Sb1B 2.049(8) . ?
C5 C6 1.403(3) . ?
C5 C10 1.511(3) . ?
C6 H6 0.9500 . ?
C6 C7 1.388(3) . ?
C7 C8 1.400(3) . ?
C7 C17 1.532(3) . ?
C8 H8 0.9500 . ?
C8 C9 1.396(3) . ?
C9 C21 1.523(3) . ?
C10 H10 1.0000 . ?
C11 H11A 0.9800 . ?
C11 H11B 0.9800 . ?
C11 H11C 0.9800 . ?
C12 H12A 0.9800 . ?
C12 H12B 0.9800 . ?
C12 H12C 0.9800 . ?
C13 H13A 0.9800 . ?
C13 H13B 0.9800 . ?
C13 H13C 0.9800 . ?
C14 H14A 0.9800 . ?
C14 H14B 0.9800 . ?
C14 H14C 0.9800 . ?
C15 H15A 0.9800 . ?
C15 H15B 0.9800 . ?
C15 H15C 0.9800 . ?
C16 H16A 0.9800 . ?
C16 H16B 0.9800 . ?
C16 H16C 0.9800 . ?
C17 C18 1.522(3) . ?
C17 C19 1.531(4) . ?
C17 C20 1.533(4) . ?
C18 H18A 0.9800 . ?
C18 H18B 0.9800 . ?
C18 H18C 0.9800 . ?
C19 H19A 0.9800 . ?
C19 H19B 0.9800 . ?
C19 H19C 0.9800 . ?
C20 H20A 0.9800 . ?
C20 H20B 0.9800 . ?
C20 H20C 0.9800 . ?
C21 H21 1.0000 . ?
C22 H22A 0.9800 . ?
C22 H22B 0.9800 . ?
C22 H22C 0.9800 . ?
C23 H23A 0.9800 . ?
C23 H23B 0.9800 . ?
C23 H23C 0.9800 . ?
C24 H24A 0.9800 . ?
C24 H24B 0.9800 . ?
C24 H24C 0.9800 . ?
C25 H25A 0.9800 . ?
C25 H25B 0.9800 . ?
C25 H25C 0.9800 . ?
C26 H26A 0.9800 . ?
C26 H26B 0.9800 . ?
C26 H26C 0.9800 . ?
C27 H27A 0.9800 . ?
C27 H27B 0.9800 . ?
C27 H27C 0.9800 . ?
C28 C29 1.416(3) . ?
C28 C33 1.420(3) . ?
C28 Sb2B 2.131(9) . ?
C28 Sb2A 2.186(11) . ?
C29 C30 1.398(3) . ?
C29 C34 1.511(3) . ?
C30 H30 0.9500 . ?
C30 C31 1.395(3) . ?
C31 C32 1.390(3) . ?
C31 C41 1.528(3) . ?
C32 H32 0.9500 . ?
C32 C33 1.396(3) . ?
C33 C45 1.524(3) . ?
C34 H34 1.0000 . ?
C35 H35A 0.9800 . ?
C35 H35B 0.9800 . ?
C35 H35C 0.9800 . ?
C36 H36A 0.9800 . ?
C36 H36B 0.9800 . ?
C36 H36C 0.9800 . ?
C37 H37A 0.9800 . ?
C37 H37B 0.9800 . ?
C37 H37C 0.9800 . ?
C38 H38A 0.9800 . ?
C38 H38B 0.9800 . ?
C38 H38C 0.9800 . ?
C39 H39A 0.9800 . ?
C39 H39B 0.9800 . ?
C39 H39C 0.9800 . ?
C40 H40A 0.9800 . ?
C40 H40B 0.9800 . ?
C40 H40C 0.9800 . ?
C41 C42 1.508(5) . ?
C41 C43 1.516(4) . ?
C41 C44 1.575(5) . ?
C41 C43A 1.669(12) . ?
C41 C44A 1.461(12) . ?
C41 C42A 1.525(12) . ?
C42 H42A 0.9800 . ?
C42 H42B 0.9800 . ?
C42 H42C 0.9800 . ?
C43 H43A 0.9800 . ?
C43 H43B 0.9800 . ?
C43 H43C 0.9800 . ?
C44 H44A 0.9800 . ?
C44 H44B 0.9800 . ?
C44 H44C 0.9800 . ?
C45 H45 1.0000 . ?
C46 H46A 0.9800 . ?
C46 H46B 0.9800 . ?
C46 H46C 0.9800 . ?
C47 H47A 0.9800 . ?
C47 H47B 0.9800 . ?
C47 H47C 0.9800 . ?
C48 H48A 0.9800 . ?
C48 H48B 0.9800 . ?
C48 H48C 0.9800 . ?
C49 H49A 0.9800 . ?
C49 H49B 0.9800 . ?
C49 H49C 0.9800 . ?
C50 H50A 0.9800 . ?
C50 H50B 0.9800 . ?
C50 H50C 0.9800 . ?
C51 H51A 0.9800 . ?
C51 H51B 0.9800 . ?
C51 H51C 0.9800 . ?
C43A H43D 0.9800 . ?
C43A H43E 0.9800 . ?
C43A H43F 0.9800 . ?
C44A H44D 0.9800 . ?
C44A H44E 0.9800 . ?
C44A H44F 0.9800 . ?
C42A H42D 0.9800 . ?
C42A H42E 0.9800 . ?
C42A H42F 0.9800 . ?
Sb1A Sb2A 2.756(7) . ?
Sb1B Sb2B 2.751(7) . ?

loop_
_geom_angle_atom_site_label_1
_geom_angle_atom_site_label_2
_geom_angle_atom_site_label_3
_geom_angle
_geom_angle_site_symmetry_1
_geom_angle_site_symmetry_3
_geom_angle_publ_flag
N Sb1 Sb2 46.65(6) . . ?
N Sb1 C4 106.06(8) . . ?
C4 Sb1 Sb2 113.17(5) . . ?
N Sb2 Sb1 47.15(6) . . ?
N Sb2 C28 111.32(9) . . ?
C28 Sb2 Sb1 113.81(5) . . ?
N Si1 C1 107.62(14) . . ?
N Si1 C2 113.56(15) . . ?
N Si1 C3 110.77(13) . . ?
C2 Si1 C1 106.87(19) . . ?
C2 Si1 C3 109.08(15) . . ?
C3 Si1 C1 108.76(17) . . ?
C11 Si2 C10 106.85(11) . . ?
C11 Si2 C13 108.18(11) . . ?
C12 Si2 C10 109.99(11) . . ?
C12 Si2 C11 109.39(12) . . ?
C12 Si2 C13 107.88(12) . . ?
C13 Si2 C10 114.47(11) . . ?
C14 Si3 C10 109.57(11) . . ?
C15 Si3 C10 109.41(11) . . ?
C15 Si3 C14 108.20(14) . . ?
C16 Si3 C10 113.72(11) . . ?
C16 Si3 C14 107.05(14) . . ?
C16 Si3 C15 108.74(13) . . ?
C22 Si4 C21 111.04(11) . . ?
C23 Si4 C21 114.10(11) . . ?
C23 Si4 C22 106.85(14) . . ?
C23 Si4 C24 107.89(14) . . ?
C24 Si4 C21 107.03(12) . . ?
C24 Si4 C22 109.86(15) . . ?
C25 Si5 C21 108.21(11) . . ?
C25 Si5 C26 107.42(12) . . ?
C25 Si5 C27 108.90(13) . . ?
C26 Si5 C21 114.36(10) . . ?
C27 Si5 C21 107.98(11) . . ?
C27 Si5 C26 109.87(12) . . ?
C35 Si6 C34 110.79(12) . . ?
C35 Si6 C36 108.48(14) . . ?
C35 Si6 C37 106.37(14) . . ?
C36 Si6 C34 107.36(11) . . ?
C36 Si6 C37 108.69(13) . . ?
C37 Si6 C34 114.99(11) . . ?
C38 Si7 C34 110.19(10) . . ?
C39 Si7 C34 109.11(11) . . ?
C39 Si7 C38 108.16(13) . . ?
C40 Si7 C34 112.70(10) . . ?
C40 Si7 C38 106.68(12) . . ?
C40 Si7 C39 109.89(12) . . ?
C46 Si8 C45 107.01(12) . . ?
C47 Si8 C45 114.79(14) . . ?
C47 Si8 C46 107.65(16) . . ?
C47 Si8 C48 108.55(15) . . ?
C48 Si8 C45 109.09(13) . . ?
C48 Si8 C46 109.67(18) . . ?
C49 Si9 C45 109.20(15) . . ?
C49 Si9 C51 108.36(18) . . ?
C50 Si9 C45 107.50(13) . . ?
C50 Si9 C49 108.27(19) . . ?
C50 Si9 C51 108.72(18) . . ?
C51 Si9 C45 114.62(14) . . ?
Sb2 N Sb1 86.20(8) . . ?
Si1 N Sb1 127.34(13) . . ?
Si1 N Sb2 143.49(12) . . ?
Sb1B N Sb2B 114.9(6) . . ?
Sb2A N Sb1A 68.3(2) . . ?
Si1 C1 H1A 109.5 . . ?
Si1 C1 H1B 109.5 . . ?
Si1 C1 H1C 109.5 . . ?
H1A C1 H1B 109.5 . . ?
H1A C1 H1C 109.5 . . ?
H1B C1 H1C 109.5 . . ?
Si1 C2 H2A 109.5 . . ?
Si1 C2 H2B 109.5 . . ?
Si1 C2 H2C 109.5 . . ?
H2A C2 H2B 109.5 . . ?
H2A C2 H2C 109.5 . . ?
H2B C2 H2C 109.5 . . ?
Si1 C3 H3A 109.5 . . ?
Si1 C3 H3B 109.5 . . ?
Si1 C3 H3C 109.5 . . ?
H3A C3 H3B 109.5 . . ?
H3A C3 H3C 109.5 . . ?
H3B C3 H3C 109.5 . . ?
C5 C4 Sb1 127.37(14) . . ?
C5 C4 C9 118.56(17) . . ?
C5 C4 Sb1A 120.03(18) . . ?
C5 C4 Sb1B 117.4(3) . . ?
C9 C4 Sb1 114.05(13) . . ?
C9 C4 Sb1A 117.06(17) . . ?
C9 C4 Sb1B 120.8(3) . . ?
C4 C5 C10 123.30(17) . . ?
C6 C5 C4 119.62(18) . . ?
C6 C5 C10 116.97(17) . . ?
C5 C6 H6 118.7 . . ?
C7 C6 C5 122.51(18) . . ?
C7 C6 H6 118.7 . . ?
C6 C7 C8 117.20(19) . . ?
C6 C7 C17 122.62(19) . . ?
C8 C7 C17 120.18(18) . . ?
C7 C8 H8 118.7 . . ?
C9 C8 C7 122.56(18) . . ?
C9 C8 H8 118.7 . . ?
C4 C9 C21 123.56(17) . . ?
C8 C9 C4 119.53(17) . . ?
C8 C9 C21 116.89(17) . . ?
Si2 C10 Si3 117.24(11) . . ?
Si2 C10 H10 104.5 . . ?
Si3 C10 H10 104.5 . . ?
C5 C10 Si2 115.19(15) . . ?
C5 C10 Si3 109.47(15) . . ?
C5 C10 H10 104.5 . . ?
Si2 C11 H11A 109.5 . . ?
Si2 C11 H11B 109.5 . . ?
Si2 C11 H11C 109.5 . . ?
H11A C11 H11B 109.5 . . ?
H11A C11 H11C 109.5 . . ?
H11B C11 H11C 109.5 . . ?
Si2 C12 H12A 109.5 . . ?
Si2 C12 H12B 109.5 . . ?
Si2 C12 H12C 109.5 . . ?
H12A C12 H12B 109.5 . . ?
H12A C12 H12C 109.5 . . ?
H12B C12 H12C 109.5 . . ?
Si2 C13 H13A 109.5 . . ?
Si2 C13 H13B 109.5 . . ?
Si2 C13 H13C 109.5 . . ?
H13A C13 H13B 109.5 . . ?
H13A C13 H13C 109.5 . . ?
H13B C13 H13C 109.5 . . ?
Si3 C14 H14A 109.5 . . ?
Si3 C14 H14B 109.5 . . ?
Si3 C14 H14C 109.5 . . ?
H14A C14 H14B 109.5 . . ?
H14A C14 H14C 109.5 . . ?
H14B C14 H14C 109.5 . . ?
Si3 C15 H15A 109.5 . . ?
Si3 C15 H15B 109.5 . . ?
Si3 C15 H15C 109.5 . . ?
H15A C15 H15B 109.5 . . ?
H15A C15 H15C 109.5 . . ?
H15B C15 H15C 109.5 . . ?
Si3 C16 H16A 109.5 . . ?
Si3 C16 H16B 109.5 . . ?
Si3 C16 H16C 109.5 . . ?
H16A C16 H16B 109.5 . . ?
H16A C16 H16C 109.5 . . ?
H16B C16 H16C 109.5 . . ?
C7 C17 C20 108.7(2) . . ?
C18 C17 C7 112.60(19) . . ?
C18 C17 C19 108.6(2) . . ?
C18 C17 C20 108.4(2) . . ?
C19 C17 C7 108.9(2) . . ?
C19 C17 C20 109.6(2) . . ?
C17 C18 H18A 109.5 . . ?
C17 C18 H18B 109.5 . . ?
C17 C18 H18C 109.5 . . ?
H18A C18 H18B 109.5 . . ?
H18A C18 H18C 109.5 . . ?
H18B C18 H18C 109.5 . . ?
C17 C19 H19A 109.5 . . ?
C17 C19 H19B 109.5 . . ?
C17 C19 H19C 109.5 . . ?
H19A C19 H19B 109.5 . . ?
H19A C19 H19C 109.5 . . ?
H19B C19 H19C 109.5 . . ?
C17 C20 H20A 109.5 . . ?
C17 C20 H20B 109.5 . . ?
C17 C20 H20C 109.5 . . ?
H20A C20 H20B 109.5 . . ?
H20A C20 H20C 109.5 . . ?
H20B C20 H20C 109.5 . . ?
Si4 C21 H21 103.3 . . ?
Si5 C21 Si4 118.52(10) . . ?
Si5 C21 H21 103.3 . . ?
C9 C21 Si4 114.78(14) . . ?
C9 C21 Si5 111.25(14) . . ?
C9 C21 H21 103.3 . . ?
Si4 C22 H22A 109.5 . . ?
Si4 C22 H22B 109.5 . . ?
Si4 C22 H22C 109.5 . . ?
H22A C22 H22B 109.5 . . ?
H22A C22 H22C 109.5 . . ?
H22B C22 H22C 109.5 . . ?
Si4 C23 H23A 109.5 . . ?
Si4 C23 H23B 109.5 . . ?
Si4 C23 H23C 109.5 . . ?
H23A C23 H23B 109.5 . . ?
H23A C23 H23C 109.5 . . ?
H23B C23 H23C 109.5 . . ?
Si4 C24 H24A 109.5 . . ?
Si4 C24 H24B 109.5 . . ?
Si4 C24 H24C 109.5 . . ?
H24A C24 H24B 109.5 . . ?
H24A C24 H24C 109.5 . . ?
H24B C24 H24C 109.5 . . ?
Si5 C25 H25A 109.5 . . ?
Si5 C25 H25B 109.5 . . ?
Si5 C25 H25C 109.5 . . ?
H25A C25 H25B 109.5 . . ?
H25A C25 H25C 109.5 . . ?
H25B C25 H25C 109.5 . . ?
Si5 C26 H26A 109.5 . . ?
Si5 C26 H26B 109.5 . . ?
Si5 C26 H26C 109.5 . . ?
H26A C26 H26B 109.5 . . ?
H26A C26 H26C 109.5 . . ?
H26B C26 H26C 109.5 . . ?
Si5 C27 H27A 109.5 . . ?
Si5 C27 H27B 109.5 . . ?
Si5 C27 H27C 109.5 . . ?
H27A C27 H27B 109.5 . . ?
H27A C27 H27C 109.5 . . ?
H27B C27 H27C 109.5 . . ?
C29 C28 Sb2 126.76(14) . . ?
C29 C28 C33 118.73(18) . . ?
C29 C28 Sb2B 127.6(3) . . ?
C29 C28 Sb2A 126.4(3) . . ?
C33 C28 Sb2 113.97(14) . . ?
C33 C28 Sb2B 112.8(3) . . ?
C33 C28 Sb2A 112.2(2) . . ?
C28 C29 C34 123.89(18) . . ?
C30 C29 C28 119.25(18) . . ?
C30 C29 C34 116.86(17) . . ?
C29 C30 H30 118.6 . . ?
C31 C30 C29 122.71(19) . . ?
C31 C30 H30 118.6 . . ?
C30 C31 C41 122.34(19) . . ?
C32 C31 C30 117.19(19) . . ?
C32 C31 C41 120.5(2) . . ?
C31 C32 H32 118.7 . . ?
C31 C32 C33 122.7(2) . . ?
C33 C32 H32 118.7 . . ?
C28 C33 C45 124.04(18) . . ?
C32 C33 C28 119.40(18) . . ?
C32 C33 C45 116.53(18) . . ?
Si6 C34 H34 104.6 . . ?
Si7 C34 Si6 115.68(10) . . ?
Si7 C34 H34 104.6 . . ?
C29 C34 Si6 115.13(15) . . ?
C29 C34 Si7 110.83(14) . . ?
C29 C34 H34 104.6 . . ?
Si6 C35 H35A 109.5 . . ?
Si6 C35 H35B 109.5 . . ?
Si6 C35 H35C 109.5 . . ?
H35A C35 H35B 109.5 . . ?
H35A C35 H35C 109.5 . . ?
H35B C35 H35C 109.5 . . ?
Si6 C36 H36A 109.5 . . ?
Si6 C36 H36B 109.5 . . ?
Si6 C36 H36C 109.5 . . ?
H36A C36 H36B 109.5 . . ?
H36A C36 H36C 109.5 . . ?
H36B C36 H36C 109.5 . . ?
Si6 C37 H37A 109.5 . . ?
Si6 C37 H37B 109.5 . . ?
Si6 C37 H37C 109.5 . . ?
H37A C37 H37B 109.5 . . ?
H37A C37 H37C 109.5 . . ?
H37B C37 H37C 109.5 . . ?
Si7 C38 H38A 109.5 . . ?
Si7 C38 H38B 109.5 . . ?
Si7 C38 H38C 109.5 . . ?
H38A C38 H38B 109.5 . . ?
H38A C38 H38C 109.5 . . ?
H38B C38 H38C 109.5 . . ?
Si7 C39 H39A 109.5 . . ?
Si7 C39 H39B 109.5 . . ?
Si7 C39 H39C 109.5 . . ?
H39A C39 H39B 109.5 . . ?
H39A C39 H39C 109.5 . . ?
H39B C39 H39C 109.5 . . ?
Si7 C40 H40A 109.5 . . ?
Si7 C40 H40B 109.5 . . ?
Si7 C40 H40C 109.5 . . ?
H40A C40 H40B 109.5 . . ?
H40A C40 H40C 109.5 . . ?
H40B C40 H40C 109.5 . . ?
C31 C41 C44 107.7(2) . . ?
C31 C41 C43A 106.3(4) . . ?
C42 C41 C31 109.6(3) . . ?
C42 C41 C43 110.8(3) . . ?
C42 C41 C44 108.8(3) . . ?
C43 C41 C31 113.1(2) . . ?
C43 C41 C44 106.8(3) . . ?
C44A C41 C31 110.4(6) . . ?
C44A C41 C43A 104.0(8) . . ?
C44A C41 C42A 120.1(9) . . ?
C42A C41 C31 114.3(7) . . ?
C42A C41 C43A 99.4(9) . . ?
C41 C42 H42A 109.5 . . ?
C41 C42 H42B 109.5 . . ?
C41 C42 H42C 109.5 . . ?
H42A C42 H42B 109.5 . . ?
H42A C42 H42C 109.5 . . ?
H42B C42 H42C 109.5 . . ?
C41 C43 H43A 109.5 . . ?
C41 C43 H43B 109.5 . . ?
C41 C43 H43C 109.5 . . ?
H43A C43 H43B 109.5 . . ?
H43A C43 H43C 109.5 . . ?
H43B C43 H43C 109.5 . . ?
C41 C44 H44A 109.5 . . ?
C41 C44 H44B 109.5 . . ?
C41 C44 H44C 109.5 . . ?
H44A C44 H44B 109.5 . . ?
H44A C44 H44C 109.5 . . ?
H44B C44 H44C 109.5 . . ?
Si8 C45 H45 103.5 . . ?
Si9 C45 Si8 121.19(12) . . ?
Si9 C45 H45 103.5 . . ?
C33 C45 Si8 110.49(16) . . ?
C33 C45 Si9 112.36(17) . . ?
C33 C45 H45 103.5 . . ?
Si8 C46 H46A 109.5 . . ?
Si8 C46 H46B 109.5 . . ?
Si8 C46 H46C 109.5 . . ?
H46A C46 H46B 109.5 . . ?
H46A C46 H46C 109.5 . . ?
H46B C46 H46C 109.5 . . ?
Si8 C47 H47A 109.5 . . ?
Si8 C47 H47B 109.5 . . ?
Si8 C47 H47C 109.5 . . ?
H47A C47 H47B 109.5 . . ?
H47A C47 H47C 109.5 . . ?
H47B C47 H47C 109.5 . . ?
Si8 C48 H48A 109.5 . . ?
Si8 C48 H48B 109.5 . . ?
Si8 C48 H48C 109.5 . . ?
H48A C48 H48B 109.5 . . ?
H48A C48 H48C 109.5 . . ?
H48B C48 H48C 109.5 . . ?
Si9 C49 H49A 109.5 . . ?
Si9 C49 H49B 109.5 . . ?
Si9 C49 H49C 109.5 . . ?
H49A C49 H49B 109.5 . . ?
H49A C49 H49C 109.5 . . ?
H49B C49 H49C 109.5 . . ?
Si9 C50 H50A 109.5 . . ?
Si9 C50 H50B 109.5 . . ?
Si9 C50 H50C 109.5 . . ?
H50A C50 H50B 109.5 . . ?
H50A C50 H50C 109.5 . . ?
H50B C50 H50C 109.5 . . ?
Si9 C51 H51A 109.5 . . ?
Si9 C51 H51B 109.5 . . ?
Si9 C51 H51C 109.5 . . ?
H51A C51 H51B 109.5 . . ?
H51A C51 H51C 109.5 . . ?
H51B C51 H51C 109.5 . . ?
C41 C43A H43D 109.5 . . ?
C41 C43A H43E 109.5 . . ?
C41 C43A H43F 109.5 . . ?
H43D C43A H43E 109.5 . . ?
H43D C43A H43F 109.5 . . ?
H43E C43A H43F 109.5 . . ?
C41 C44A H44D 109.5 . . ?
C41 C44A H44E 109.5 . . ?
C41 C44A H44F 109.5 . . ?
H44D C44A H44E 109.5 . . ?
H44D C44A H44F 109.5 . . ?
H44E C44A H44F 109.5 . . ?
C41 C42A H42D 109.5 . . ?
C41 C42A H42E 109.5 . . ?
C41 C42A H42F 109.5 . . ?
H42D C42A H42E 109.5 . . ?
H42D C42A H42F 109.5 . . ?
H42E C42A H42F 109.5 . . ?
N Sb1A Sb2A 52.7(2) . . ?
C4 Sb1A N 90.1(2) . . ?
C4 Sb1A Sb2A 116.7(3) . . ?
N Sb1B C4 138.1(6) . . ?
N Sb1B Sb2B 33.6(3) . . ?
C4 Sb1B Sb2B 127.9(4) . . ?
N Sb2B C28 133.2(6) . . ?
N Sb2B Sb1B 31.5(3) . . ?
C28 Sb2B Sb1B 127.7(4) . . ?
N Sb2A Sb1A 59.0(2) . . ?
C28 Sb2A N 100.7(4) . . ?
C28 Sb2A Sb1A 112.7(4) . . ?

loop_
_geom_torsion_atom_site_label_1
_geom_torsion_atom_site_label_2
_geom_torsion_atom_site_label_3
_geom_torsion_atom_site_label_4
_geom_torsion
_geom_torsion_site_symmetry_1
_geom_torsion_site_symmetry_2
_geom_torsion_site_symmetry_3
_geom_torsion_site_symmetry_4
_geom_torsion_publ_flag
Sb1 C4 C5 C6 -179.52(16) . . . . ?
Sb1 C4 C5 C10 -3.3(3) . . . . ?
Sb1 C4 C9 C8 178.87(15) . . . . ?
Sb1 C4 C9 C21 0.4(3) . . . . ?
Sb2 C28 C29 C30 -172.39(16) . . . . ?
Sb2 C28 C29 C34 6.7(3) . . . . ?
Sb2 C28 C33 C32 173.24(18) . . . . ?
Sb2 C28 C33 C45 -8.5(3) . . . . ?
C1 Si1 N Sb1 34.8(2) . . . . ?
C1 Si1 N Sb2 -172.3(2) . . . . ?
C2 Si1 N Sb1 -83.3(2) . . . . ?
C2 Si1 N Sb2 69.7(3) . . . . ?
C3 Si1 N Sb1 153.56(17) . . . . ?
C3 Si1 N Sb2 -53.5(3) . . . . ?
C4 C5 C6 C7 1.5(3) . . . . ?
C4 C5 C10 Si2 122.10(19) . . . . ?
C4 C5 C10 Si3 -103.3(2) . . . . ?
C4 C9 C21 Si4 -117.22(19) . . . . ?
C4 C9 C21 Si5 104.7(2) . . . . ?
C5 C4 C9 C8 0.4(3) . . . . ?
C5 C4 C9 C21 -178.07(19) . . . . ?
C5 C6 C7 C8 -0.8(3) . . . . ?
C5 C6 C7 C17 178.0(2) . . . . ?
C6 C5 C10 Si2 -61.6(2) . . . . ?
C6 C5 C10 Si3 73.0(2) . . . . ?
C6 C7 C8 C9 -0.1(3) . . . . ?
C6 C7 C17 C18 1.8(4) . . . . ?
C6 C7 C17 C19 122.4(3) . . . . ?
C6 C7 C17 C20 -118.3(3) . . . . ?
C7 C8 C9 C4 0.3(3) . . . . ?
C7 C8 C9 C21 178.9(2) . . . . ?
C8 C7 C17 C18 -179.4(3) . . . . ?
C8 C7 C17 C19 -58.9(3) . . . . ?
C8 C7 C17 C20 60.5(3) . . . . ?
C8 C9 C21 Si4 64.3(2) . . . . ?
C8 C9 C21 Si5 -73.8(2) . . . . ?
C9 C4 C5 C6 -1.2(3) . . . . ?
C9 C4 C5 C10 174.93(19) . . . . ?
C10 C5 C6 C7 -174.9(2) . . . . ?
C11 Si2 C10 Si3 85.09(14) . . . . ?
C11 Si2 C10 C5 -143.89(16) . . . . ?
C12 Si2 C10 Si3 -156.27(13) . . . . ?
C12 Si2 C10 C5 -25.26(19) . . . . ?
C13 Si2 C10 Si3 -34.64(16) . . . . ?
C13 Si2 C10 C5 96.38(17) . . . . ?
C17 C7 C8 C9 -179.0(2) . . . . ?
C25 Si5 C21 Si4 173.41(13) . . . . ?
C25 Si5 C21 C9 -50.26(17) . . . . ?
C26 Si5 C21 Si4 -66.93(15) . . . . ?
C26 Si5 C21 C9 69.40(17) . . . . ?
C27 Si5 C21 Si4 55.69(15) . . . . ?
C27 Si5 C21 C9 -167.98(15) . . . . ?
C28 C29 C30 C31 0.4(3) . . . . ?
C28 C29 C34 Si6 125.98(19) . . . . ?
C28 C29 C34 Si7 -100.3(2) . . . . ?
C28 C33 C45 Si8 -109.0(2) . . . . ?
C28 C33 C45 Si9 112.2(2) . . . . ?
C29 C28 C33 C32 1.1(3) . . . . ?
C29 C28 C33 C45 179.3(2) . . . . ?
C29 C30 C31 C32 0.8(4) . . . . ?
C29 C30 C31 C41 179.8(2) . . . . ?
C30 C29 C34 Si6 -54.9(2) . . . . ?
C30 C29 C34 Si7 78.8(2) . . . . ?
C30 C31 C32 C33 -1.1(4) . . . . ?
C30 C31 C41 C42 129.4(3) . . . . ?
C30 C31 C41 C43 5.3(4) . . . . ?
C30 C31 C41 C44 -112.5(3) . . . . ?
C30 C31 C41 C43A 43.0(6) . . . . ?
C30 C31 C41 C44A -69.3(7) . . . . ?
C30 C31 C41 C42A 151.6(8) . . . . ?
C31 C32 C33 C28 0.2(4) . . . . ?
C31 C32 C33 C45 -178.2(2) . . . . ?
C32 C31 C41 C42 -51.6(4) . . . . ?
C32 C31 C41 C43 -175.8(3) . . . . ?
C32 C31 C41 C44 66.5(3) . . . . ?
C32 C31 C41 C43A -138.1(6) . . . . ?
C32 C31 C41 C44A 109.7(7) . . . . ?
C32 C31 C41 C42A -29.4(9) . . . . ?
C32 C33 C45 Si8 69.2(2) . . . . ?
C32 C33 C45 Si9 -69.5(2) . . . . ?
C33 C28 C29 C30 -1.3(3) . . . . ?
C33 C28 C29 C34 177.8(2) . . . . ?
C34 C29 C30 C31 -178.8(2) . . . . ?
C41 C31 C32 C33 179.9(2) . . . . ?
C49 Si9 C45 Si8 64.6(2) . . . . ?
C49 Si9 C45 C33 -161.7(2) . . . . ?
C50 Si9 C45 Si8 -178.15(16) . . . . ?
C50 Si9 C45 C33 -44.4(2) . . . . ?
C51 Si9 C45 Si8 -57.2(2) . . . . ?
C51 Si9 C45 C33 76.6(2) . . . . ?
Sb1A C4 C5 C6 -157.2(2) . . . . ?
Sb1A C4 C5 C10 19.0(3) . . . . ?
Sb1A C4 C9 C8 157.0(3) . . . . ?
Sb1A C4 C9 C21 -21.4(3) . . . . ?
Sb1B N Sb2B C28 94.1(9) . . . . ?
Sb1B C4 C5 C6 158.6(4) . . . . ?
Sb1B C4 C5 C10 -25.3(4) . . . . ?
Sb1B C4 C9 C8 -158.7(4) . . . . ?
Sb1B C4 C9 C21 22.8(5) . . . . ?
Sb2B N Sb1B C4 89.1(10) . . . . ?
Sb2B C28 C29 C30 167.3(5) . . . . ?
Sb2B C28 C29 C34 -13.6(5) . . . . ?
Sb2B C28 C33 C32 -169.2(4) . . . . ?
Sb2B C28 C33 C45 9.1(5) . . . . ?
Sb2A C28 C29 C30 -161.4(3) . . . . ?
Sb2A C28 C29 C34 17.6(4) . . . . ?
Sb2A C28 C33 C32 163.9(3) . . . . ?
Sb2A C28 C33 C45 -17.9(4) . . . . ?

_shelx_res_file                  
;
TITL 7870_3rd_g_a.res in P2(1)/c
    7870_3rd_g.res
    created by SHELXL-2019/1 at 11:04:44 on 31-Oct-2023
REM Old TITL 7870_3rd_g in P2(1)/c
REM SHELXT solution in P2(1)/c: R1 0.132, Rweak 0.004, Alpha 0.033
REM <I/s> 0.577 for 665 systematic absences, Orientation as input
REM Formula found by SHELXT: C50 N2 Si9 Sb2
CELL 0.71073 24.8225 13.0211 24.1973 90 116.486 90
ZERR 4 0.0013 0.0006 0.0012 0 0.002 0
LATT 1
SYMM -X,0.5+Y,0.5-Z
SFAC C H N Si Sb
UNIT 204 428 4 36 8
RIGU 0.001 0.001
SADI C41 C42 C41 C42A
SADI C41 C43 C41 C43A
SADI C41 C44 C41 C44A
SADI 0.001 Sb1 Sb1A Sb2 Sb2A
SADI 0.001 Sb1 Sb1B Sb2 Sb2B
SIMU 0.001 0.002 2 Sb2B Sb2 Sb2A Sb1A Sb1 Sb1B
SADI 0.01 Sb2B Sb1B Sb2 Sb1 Sb2A Sb1A
SUMP 1 0.0001 1 3 1 4 1 5

L.S. 10
PLAN  10
SIZE 0.082 0.153 0.192
TEMP -173.15
CONF
BOND
list 4
MORE -1
BOND $H
fmap 2 53
acta
OMIT -2 58.5
OMIT -2 0 2
OMIT -2 1 1
OMIT -2 1 2
OMIT 2 1 0
REM <olex2.extras>
REM <HklSrc "%.\\7870_3rd_g.hkl">
REM </olex2.extras>

WGHT    0.043600    6.276200
FVAR       0.17577   0.78353   0.94980   0.03343   0.01690
PART 1
SB1   5    0.214257    0.595833    0.467445    31.00000    0.02459    0.02573 =
         0.01523    0.00375    0.01012    0.01054
SB2   5    0.293885    0.442059    0.540234    31.00000    0.02286    0.01911 =
         0.01479    0.00015    0.00789    0.00544
SI1   4    0.357682    0.686584    0.535022    11.00000    0.03670    0.04108 =
         0.04335   -0.01495    0.02548   -0.01524
PART 0
SI2   4    0.284847    0.637982    0.693197    11.00000    0.02521    0.02899 =
         0.01699    0.00133    0.00732    0.00355
SI3   4    0.177509    0.472124    0.627613    11.00000    0.03414    0.02406 =
         0.02258    0.00408    0.01301    0.00099
SI4   4    0.124132    0.901783    0.390230    11.00000    0.03230    0.02574 =
         0.02383    0.00673    0.01428    0.00455
SI5   4    0.034775    0.703624    0.357175    11.00000    0.02665    0.02616 =
         0.01732   -0.00231    0.00602    0.00573
SI6   4    0.268525    0.466573    0.318337    11.00000    0.03863    0.02413 =
         0.02084   -0.00205    0.01341   -0.00194
SI7   4    0.179886    0.322786    0.349198    11.00000    0.02309    0.02639 =
         0.02133   -0.00427    0.00543    0.00010
SI8   4    0.486755    0.334873    0.628023    11.00000    0.02476    0.05063 =
         0.02313   -0.00860    0.00109    0.01023
SI9   4    0.390016    0.166239    0.634345    11.00000    0.04586    0.04535 =
         0.02303    0.00495    0.01491    0.01265
N     3    0.304965    0.594972    0.527900    11.00000    0.02448    0.02651 =
         0.05553   -0.00019    0.01523    0.00267
PART 1
C1    1    0.319622    0.814632    0.519999    11.00000    0.08231    0.03954 =
         0.07094   -0.00562    0.04438   -0.01181
AFIX 137
H1A   2    0.292257    0.821130    0.475908    11.00000   -1.50000
H1B   2    0.349981    0.869149    0.532273    11.00000   -1.50000
H1C   2    0.296685    0.820707    0.543945    11.00000   -1.50000
AFIX   0
C2    1    0.388739    0.671513    0.478283    11.00000    0.04433    0.10040 =
         0.04652   -0.01814    0.02497   -0.01688
AFIX 137
H2A   2    0.404288    0.601601    0.480804    11.00000   -1.50000
H2B   2    0.421429    0.720959    0.487629    11.00000   -1.50000
H2C   2    0.356860    0.684042    0.436531    11.00000   -1.50000
AFIX   0
C3    1    0.421000    0.686377    0.614695    11.00000    0.04622    0.06594 =
         0.04481   -0.01725    0.02480   -0.02360
AFIX 137
H3A   2    0.406052    0.707899    0.644157    11.00000   -1.50000
H3B   2    0.452326    0.734107    0.616644    11.00000   -1.50000
H3C   2    0.437866    0.617014    0.625112    11.00000   -1.50000
AFIX   0
PART 0
C4    1    0.169867    0.676839    0.514810    11.00000    0.01856    0.01665 =
         0.01370    0.00025    0.00697    0.00247
C5    1    0.179885    0.663968    0.576664    11.00000    0.02175    0.01845 =
         0.01429    0.00111    0.00739    0.00393
C6    1    0.146665    0.722525    0.599416    11.00000    0.02935    0.02553 =
         0.01436    0.00236    0.00981    0.00827
AFIX  43
H6    2    0.154543    0.714314    0.641354    11.00000   -1.20000
AFIX   0
C7    1    0.102736    0.791987    0.562984    11.00000    0.02987    0.02520 =
         0.01613    0.00081    0.01020    0.00915
C8    1    0.092880    0.803096    0.501659    11.00000    0.02559    0.02259 =
         0.01529    0.00232    0.00818    0.00866
AFIX  43
H8    2    0.062991    0.850111    0.475811    11.00000   -1.20000
AFIX   0
C9    1    0.125254    0.747787    0.477002    11.00000    0.02044    0.01840 =
         0.01352    0.00121    0.00667    0.00287
C10   1    0.222496    0.584796    0.619691    11.00000    0.02540    0.02388 =
         0.01512    0.00316    0.00821    0.00666
AFIX  13
H10   2    0.243767    0.556143    0.596426    11.00000   -1.20000
AFIX   0
C11   1    0.353344    0.557736    0.711013    11.00000    0.02692    0.04305 =
         0.02659    0.00334    0.00793    0.00823
AFIX 137
H11A  2    0.345414    0.486597    0.718422    11.00000   -1.50000
H11B  2    0.387315    0.584704    0.747929    11.00000   -1.50000
H11C  2    0.363109    0.559960    0.676003    11.00000   -1.50000
AFIX   0
C12   1    0.300802    0.774596    0.681116    11.00000    0.03667    0.03721 =
         0.03246    0.00075    0.01229   -0.00258
AFIX 137
H12A  2    0.310022    0.778508    0.645784    11.00000   -1.50000
H12B  2    0.335289    0.799738    0.718215    11.00000   -1.50000
H12C  2    0.265443    0.817004    0.673029    11.00000   -1.50000
AFIX   0
C13   1    0.268650    0.634160    0.761919    11.00000    0.03643    0.03867 =
         0.01938   -0.00136    0.01162    0.00313
AFIX 137
H13A  2    0.232156    0.673876    0.753015    11.00000   -1.50000
H13B  2    0.302643    0.663809    0.797758    11.00000   -1.50000
H13C  2    0.262699    0.562801    0.770851    11.00000   -1.50000
AFIX   0
C14   1    0.124782    0.423411    0.549130    11.00000    0.05221    0.04193 =
         0.03102   -0.00061    0.01577   -0.01565
AFIX 137
H14A  2    0.098280    0.479263    0.524969    11.00000   -1.50000
H14B  2    0.100468    0.367342    0.553224    11.00000   -1.50000
H14C  2    0.147996    0.398128    0.528114    11.00000   -1.50000
AFIX   0
C15   1    0.230043    0.365737    0.670631    11.00000    0.05199    0.02961 =
         0.03653    0.01121    0.02107    0.00775
AFIX 137
H15A  2    0.257245    0.351896    0.652076    11.00000   -1.50000
H15B  2    0.206815    0.303722    0.668476    11.00000   -1.50000
H15C  2    0.253619    0.385801    0.713900    11.00000   -1.50000
AFIX   0
C16   1    0.130908    0.505309    0.667992    11.00000    0.04187    0.04012 =
         0.03958    0.00130    0.02312   -0.00223
AFIX 137
H16A  2    0.156677    0.535388    0.708391    11.00000   -1.50000
H16B  2    0.111758    0.443011    0.673627    11.00000   -1.50000
H16C  2    0.099836    0.554943    0.643149    11.00000   -1.50000
AFIX   0
C17   1    0.065026    0.853475    0.587124    11.00000    0.03941    0.03671 =
         0.02184    0.00174    0.01677    0.01721
C18   1    0.082613    0.832063    0.654854    11.00000    0.06855    0.07084 =
         0.02955    0.00907    0.02917    0.03919
AFIX 137
H18A  2    0.076642    0.759037    0.660245    11.00000   -1.50000
H18B  2    0.057492    0.873411    0.668123    11.00000   -1.50000
H18C  2    0.125031    0.849952    0.679807    11.00000   -1.50000
AFIX   0
C19   1    0.073458    0.968174    0.579522    11.00000    0.06267    0.03951 =
         0.04859   -0.00451    0.03131    0.01450
AFIX 137
H19A  2    0.115812    0.986673    0.604275    11.00000   -1.50000
H19B  2    0.048332    1.008042    0.593479    11.00000   -1.50000
H19C  2    0.061629    0.983248    0.535946    11.00000   -1.50000
AFIX   0
C20   1   -0.001348    0.824578    0.549214    11.00000    0.04267    0.05881 =
         0.04007   -0.00245    0.02376    0.01359
AFIX 137
H20A  2   -0.014211    0.842252    0.505774    11.00000   -1.50000
H20B  2   -0.025898    0.862386    0.564782    11.00000   -1.50000
H20C  2   -0.006371    0.750622    0.552847    11.00000   -1.50000
AFIX   0
C21   1    0.108938    0.766128    0.409226    11.00000    0.02469    0.02450 =
         0.01390    0.00242    0.00875    0.00841
AFIX  13
H21   2    0.139056    0.723684    0.402474    11.00000   -1.20000
AFIX   0
C22   1    0.173267    0.974162    0.462171    11.00000    0.05188    0.03761 =
         0.04082   -0.00006    0.01573   -0.00682
AFIX 137
H22A  2    0.150269    0.990695    0.485044    11.00000   -1.50000
H22B  2    0.187133    1.037827    0.451065    11.00000   -1.50000
H22C  2    0.208094    0.931811    0.488023    11.00000   -1.50000
AFIX   0
C23   1    0.054767    0.980732    0.348053    11.00000    0.04609    0.03062 =
         0.03928    0.00879    0.01829    0.01156
AFIX 137
H23A  2    0.028904    0.947621    0.308672    11.00000   -1.50000
H23B  2    0.066078    1.049356    0.340238    11.00000   -1.50000
H23C  2    0.032962    0.986600    0.373140    11.00000   -1.50000
AFIX   0
C24   1    0.162861    0.889408    0.339643    11.00000    0.06165    0.04274 =
         0.05213    0.01141    0.04069    0.00706
AFIX 137
H24A  2    0.200597    0.851451    0.361659    11.00000   -1.50000
H24B  2    0.171550    0.957939    0.328900    11.00000   -1.50000
H24C  2    0.136728    0.852350    0.301863    11.00000   -1.50000
AFIX   0
C25   1    0.037190    0.567201    0.382194    11.00000    0.03327    0.03067 =
         0.03950   -0.00033    0.00970    0.00193
AFIX 137
H25A  2    0.074303    0.534736    0.385987    11.00000   -1.50000
H25B  2    0.002344    0.530080    0.351500    11.00000   -1.50000
H25C  2    0.036189    0.565256    0.422212    11.00000   -1.50000
AFIX   0
C26   1   -0.032518    0.765370    0.359236    11.00000    0.02737    0.03521 =
         0.02428   -0.00298    0.00706    0.00489
AFIX 137
H26A  2   -0.030348    0.756902    0.400423    11.00000   -1.50000
H26B  2   -0.069279    0.732792    0.328500    11.00000   -1.50000
H26C  2   -0.033110    0.838700    0.349863    11.00000   -1.50000
AFIX   0
C27   1    0.026697    0.705587    0.276381    11.00000    0.04463    0.04719 =
         0.01980   -0.00545    0.01084    0.00670
AFIX 137
H27A  2    0.025071    0.776879    0.262742    11.00000   -1.50000
H27B  2   -0.010452    0.670050    0.248841    11.00000   -1.50000
H27C  2    0.061248    0.670858    0.275316    11.00000   -1.50000
AFIX   0
C28   1    0.329164    0.345487    0.489765    11.00000    0.01845    0.02465 =
         0.01449   -0.00273    0.00583    0.00349
C29   1    0.304904    0.334478    0.424889    11.00000    0.01870    0.02178 =
         0.01475   -0.00191    0.00520    0.00150
C30   1    0.328881    0.260184    0.400431    11.00000    0.02444    0.02858 =
         0.01388   -0.00346    0.00524    0.00599
AFIX  43
H30   2    0.312472    0.253647    0.356841    11.00000   -1.20000
AFIX   0
C31   1    0.375908    0.195250    0.437393    11.00000    0.02632    0.03202 =
         0.01669   -0.00432    0.00616    0.00994
C32   1    0.398360    0.205901    0.500955    11.00000    0.02607    0.03388 =
         0.01697   -0.00341    0.00548    0.01209
AFIX  43
H32   2    0.429918    0.161675    0.527030    11.00000   -1.20000
AFIX   0
C33   1    0.376447    0.278919    0.528063    11.00000    0.02220    0.02853 =
         0.01443   -0.00242    0.00549    0.00655
C34   1    0.253195    0.397806    0.379269    11.00000    0.02123    0.02082 =
         0.01419   -0.00244    0.00434    0.00241
AFIX  13
H34   2    0.248126    0.454266    0.404575    11.00000   -1.20000
AFIX   0
C35   1    0.351171    0.483244    0.345029    11.00000    0.04492    0.04528 =
         0.04889   -0.00676    0.02582   -0.01044
AFIX 137
H35A  2    0.370011    0.506519    0.388060    11.00000   -1.50000
H35B  2    0.357952    0.534411    0.319091    11.00000   -1.50000
H35C  2    0.368896    0.417545    0.341936    11.00000   -1.50000
AFIX   0
C36   1    0.233072    0.596723    0.306793    11.00000    0.06276    0.02899 =
         0.03634    0.00564    0.02423    0.00475
AFIX 137
H36A  2    0.189688    0.589274    0.293065    11.00000   -1.50000
H36B  2    0.240030    0.634240    0.275453    11.00000   -1.50000
H36C  2    0.250940    0.634782    0.345817    11.00000   -1.50000
AFIX   0
C37   1    0.238833    0.399822    0.241602    11.00000    0.06109    0.03846 =
         0.02412   -0.00524    0.01949   -0.00411
AFIX 137
H37A  2    0.260438    0.334948    0.246190    11.00000   -1.50000
H37B  2    0.244767    0.443815    0.211910    11.00000   -1.50000
H37C  2    0.195797    0.385865    0.226654    11.00000   -1.50000
AFIX   0
C38   1    0.164139    0.282597    0.414897    11.00000    0.03809    0.03893 =
         0.03397   -0.00824    0.01662   -0.01127
AFIX 137
H38A  2    0.198866    0.245029    0.445445    11.00000   -1.50000
H38B  2    0.128561    0.238130    0.399376    11.00000   -1.50000
H38C  2    0.156751    0.343604    0.434244    11.00000   -1.50000
AFIX   0
C39   1    0.116702    0.407179    0.296657    11.00000    0.02600    0.03908 =
         0.03154   -0.00473    0.00216    0.00543
AFIX 137
H39A  2    0.118373    0.472742    0.317250    11.00000   -1.50000
H39B  2    0.078187    0.373312    0.286625    11.00000   -1.50000
H39C  2    0.120473    0.419658    0.258592    11.00000   -1.50000
AFIX   0
C40   1    0.181800    0.202591    0.307655    11.00000    0.03520    0.02842 =
         0.03163   -0.00805    0.01179   -0.00411
AFIX 137
H40A  2    0.189486    0.220157    0.272427    11.00000   -1.50000
H40B  2    0.143019    0.167159    0.292887    11.00000   -1.50000
H40C  2    0.213897    0.157538    0.335904    11.00000   -1.50000
AFIX   0
C41   1    0.401690    0.114078    0.410239    11.00000    0.03798    0.04432 =
         0.02421   -0.01005    0.00955    0.01872
PART 1
C42   1    0.469296    0.124012    0.439008    21.00000    0.04122    0.05975 =
         0.03719   -0.01053    0.01776    0.01786
AFIX 137
H42A  2    0.480093    0.192669    0.430643    21.00000   -1.50000
H42B  2    0.485726    0.072143    0.421352    21.00000   -1.50000
H42C  2    0.485990    0.113677    0.483718    21.00000   -1.50000
AFIX   0
C43   1    0.374974    0.118833    0.340419    21.00000    0.06408    0.06174 =
         0.02672   -0.00998    0.01327    0.03101
AFIX 137
H43A  2    0.331367    0.108207    0.322580    21.00000   -1.50000
H43B  2    0.393020    0.065117    0.325649    21.00000   -1.50000
H43C  2    0.383267    0.186248    0.327896    21.00000   -1.50000
AFIX   0
C44   1    0.385190    0.005470    0.426984    21.00000    0.05014    0.04104 =
         0.04267   -0.01136    0.01464    0.01568
AFIX 137
H44A  2    0.403942   -0.002645    0.471961    21.00000   -1.50000
H44B  2    0.399973   -0.048247    0.408837    21.00000   -1.50000
H44C  2    0.341387   -0.000288    0.410575    21.00000   -1.50000
AFIX   0
PART 0
C45   1    0.406972    0.283387    0.598379    11.00000    0.02772    0.03777 =
         0.01397   -0.00362    0.00423    0.01466
AFIX  13
H45   2    0.385131    0.339960    0.607853    11.00000   -1.20000
AFIX   0
C46   1    0.485112    0.436426    0.572551    11.00000    0.03834    0.05967 =
         0.04655   -0.00179    0.01370    0.00215
AFIX 137
H46A  2    0.480969    0.404069    0.534288    11.00000   -1.50000
H46B  2    0.522607    0.476003    0.590942    11.00000   -1.50000
H46C  2    0.450900    0.482381    0.563379    11.00000   -1.50000
AFIX   0
C47   1    0.543911    0.237635    0.633448    11.00000    0.03465    0.06642 =
         0.04291    0.00133    0.01136    0.01779
AFIX 137
H47A  2    0.545901    0.183488    0.662429    11.00000   -1.50000
H47B  2    0.583362    0.270720    0.648142    11.00000   -1.50000
H47C  2    0.532552    0.207520    0.592630    11.00000   -1.50000
AFIX   0
C48   1    0.510322    0.392857    0.706144    11.00000    0.04173    0.09136 =
         0.03622   -0.02403    0.00714   -0.00192
AFIX 137
H48A  2    0.479997    0.442753    0.704274    11.00000   -1.50000
H48B  2    0.549148    0.427537    0.719303    11.00000   -1.50000
H48C  2    0.514168    0.338658    0.735781    11.00000   -1.50000
AFIX   0
C49   1    0.406906    0.195827    0.715997    11.00000    0.10328    0.07168 =
         0.03590    0.00573    0.03388    0.00699
AFIX 137
H49A  2    0.450578    0.200242    0.741151    11.00000   -1.50000
H49B  2    0.390640    0.141255    0.732111    11.00000   -1.50000
H49C  2    0.388361    0.261508    0.717569    11.00000   -1.50000
AFIX   0
C50   1    0.308163    0.139375    0.590637    11.00000    0.05973    0.05751 =
         0.05652    0.00898    0.02590    0.00272
AFIX 137
H50A  2    0.285302    0.201309    0.589611    11.00000   -1.50000
H50B  2    0.297119    0.083713    0.610888    11.00000   -1.50000
H50C  2    0.298895    0.118935    0.548359    11.00000   -1.50000
AFIX   0
C51   1    0.432749    0.048172    0.633921    11.00000    0.07529    0.04850 =
         0.06363    0.00924    0.03415    0.01844
AFIX 137
H51A  2    0.423427    0.030257    0.591263    11.00000   -1.50000
H51B  2    0.421189   -0.008724    0.652927    11.00000   -1.50000
H51C  2    0.476020    0.061122    0.657352    11.00000   -1.50000
AFIX   0
PART 2
C43A  1    0.407865    0.170234    0.351305   -21.00000    0.04002    0.04817 =
         0.02810   -0.00689    0.01386    0.02141
AFIX 137
H43D  2    0.368823    0.198912    0.322622   -21.00000   -1.50000
H43E  2    0.420640    0.119303    0.329735   -21.00000   -1.50000
H43F  2    0.437759    0.225456    0.366960   -21.00000   -1.50000
AFIX   0
C44A  1    0.357987    0.031901    0.381285   -21.00000    0.04756    0.04969 =
         0.03913   -0.01480    0.01597    0.01141
AFIX 137
H44D  2    0.375617   -0.020574    0.365249   -21.00000   -1.50000
H44E  2    0.321820    0.060220    0.347266   -21.00000   -1.50000
H44F  2    0.347213    0.000936    0.411919   -21.00000   -1.50000
AFIX   0
C42A  1    0.467708    0.088302    0.450768   -21.00000    0.03838    0.04935 =
         0.03114   -0.00535    0.01115    0.02004
AFIX 137
H42D  2    0.491699    0.151415    0.460470   -21.00000   -1.50000
H42E  2    0.481905    0.040687    0.428734   -21.00000   -1.50000
H42F  2    0.471939    0.056242    0.489139   -21.00000   -1.50000
AFIX   0
SB1A  5    0.194090    0.550603    0.466736    41.00000    0.02486    0.02544 =
         0.01599    0.00240    0.00974    0.00912
PART 3
SB1B  5    0.237143    0.631678    0.493035    51.00000    0.02463    0.02669 =
         0.01703    0.00184    0.01098    0.00826
SB2B  5    0.314279    0.467843    0.539847    51.00000    0.02290    0.01993 =
         0.01482   -0.00043    0.00789    0.00451
PART 2
SB2A  5    0.286038    0.421131    0.540302    41.00000    0.02340    0.02009 =
         0.01488   -0.00024    0.00785    0.00586
HKLF 4


REM  7870_3rd_g_a.res in P2(1)/c
REM wR2 = 0.0922, GooF = S = 1.044, Restrained GooF = 1.086 for all data
REM R1 = 0.0338 for 16181 Fo > 4sig(Fo) and 0.0425 for all 19047 data
REM 671 parameters refined using 592 restraints

END

WGHT      0.0436      6.2772

REM Highest difference peak  1.344,  deepest hole -0.709,  1-sigma level  0.087
Q1    1   0.2626  0.3867  0.5255  11.00000  0.05    1.34
Q2    1   0.2998  0.5187  0.3618  11.00000  0.05    1.06
Q3    1   0.3199  0.7055  0.6543  11.00000  0.05    1.03
Q4    1   0.2351  0.5565  0.6873  11.00000  0.05    0.95
Q5    1   0.2023  0.3418  0.3124  11.00000  0.05    0.90
Q6    1   0.4611  0.3150  0.6396  11.00000  0.05    0.88
Q7    1   0.1155  0.8428  0.3804  11.00000  0.05    0.80
Q8    1   0.1624  0.3212  0.5164  11.00000  0.05    0.72
Q9    1   0.0187  0.6752  0.3768  11.00000  0.05    0.70
Q10   1   0.3826  0.1048  0.6222  11.00000  0.05    0.58
;
_shelx_res_checksum              98579
_olex2_submission_special_instructions 'No special instructions were received'
####################################################################### 
# 
# This file contains crystal structure data downloaded from the 
# Cambridge Structural Database (CSD) hosted by the Cambridge 
# Crystallographic Data Centre (CCDC).
# 
# Full information about CCDC data access policies and citation 
# guidelines are available at http://www.ccdc.cam.ac.uk/access/V1 
# 
# Audit and citation data items may have been added by the CCDC. 
# Please retain this information to preserve the provenance of 
# this file and to allow appropriate attribution of the data. 
# 
#######################################################################

data_6
_database_code_depnum_ccdc_archive 'CCDC 2440171'
loop_
_audit_author_name
_audit_author_address
'Gregor Schnakenburg'
;University of Bonn
Germany
;
_audit_update_record             
;
2025-04-01 deposited with the CCDC.	2025-08-05 downloaded from the CCDC.
;
_audit_creation_date             2025-02-24
_audit_creation_method           
;
Olex2 1.5
(compiled 2024.02.16 svn.r378c4104 for OlexSys, GUI svn.r6928)
;
_shelx_SHELXL_version_number     2019/1
_chemical_name_common            ?
_chemical_name_systematic        PP-197
_chemical_formula_moiety         'C38 H68 Bi N3 O2 S Si4'
_chemical_formula_sum            'C38 H68 Bi N3 O2 S Si4'
_chemical_formula_weight         952.35
_chemical_melting_point          ?
loop_
_atom_type_symbol
_atom_type_description
_atom_type_scat_dispersion_real
_atom_type_scat_dispersion_imag
_atom_type_scat_source
C C 0.0033 0.0016 'International Tables Vol C Tables 4.2.6.8 and 6.1.1.4'
H H 0.0000 0.0000 'International Tables Vol C Tables 4.2.6.8 and 6.1.1.4'
N N 0.0061 0.0033 'International Tables Vol C Tables 4.2.6.8 and 6.1.1.4'
O O 0.0106 0.0060 'International Tables Vol C Tables 4.2.6.8 and 6.1.1.4'
Si Si 0.0817 0.0704 'International Tables Vol C Tables 4.2.6.8 and 6.1.1.4'
S S 0.1246 0.1234 'International Tables Vol C Tables 4.2.6.8 and 6.1.1.4'
Bi Bi -4.1077 10.2566 'International Tables Vol C Tables 4.2.6.8 and 6.1.1.4'

_shelx_space_group_comment       
;
The symmetry employed for this shelxl refinement is uniquely defined
by the following loop, which should always be used as a source of
symmetry information in preference to the above space-group names.
They are only intended as comments.
;
_space_group_crystal_system      monoclinic
_space_group_IT_number           14
_space_group_name_H-M_alt        'P 1 21/c 1'
_space_group_name_Hall           '-P 2ybc'
loop_
_space_group_symop_operation_xyz
'x, y, z'
'-x, y+1/2, -z+1/2'
'-x, -y, -z'
'x, -y-1/2, z-1/2'

_cell_length_a                   8.785(4)
_cell_length_b                   13.602(5)
_cell_length_c                   40.116(16)
_cell_angle_alpha                90
_cell_angle_beta                 95.571(12)
_cell_angle_gamma                90
_cell_volume                     4771(3)
_cell_formula_units_Z            4
_cell_measurement_reflns_used    2647
_cell_measurement_temperature    100.00
_cell_measurement_theta_max      20.064
_cell_measurement_theta_min      2.141
_shelx_estimated_absorpt_T_max   0.927
_shelx_estimated_absorpt_T_min   0.576
_exptl_absorpt_coefficient_mu    3.871
_exptl_absorpt_correction_T_max  0.7465
_exptl_absorpt_correction_T_min  0.5974
_exptl_absorpt_correction_type   multi-scan
_exptl_absorpt_process_details   
;
SADABS-2016/2 (Bruker,2016/2) was used for absorption correction.
wR2(int) was 0.1491 before and 0.0948 after correction.
The Ratio of minimum to maximum transmission is 0.8003.
The \l/2 correction factor is Not present.
;
_exptl_absorpt_special_details   ?
_exptl_crystal_colour            'clear yellow'
_exptl_crystal_colour_lustre     clear
_exptl_crystal_colour_primary    yellow
_exptl_crystal_density_diffrn    1.326
_exptl_crystal_density_meas      ?
_exptl_crystal_density_method    ?
_exptl_crystal_description       plate
_exptl_crystal_F_000             1952
_exptl_crystal_size_max          0.16
_exptl_crystal_size_mid          0.1
_exptl_crystal_size_min          0.02
_exptl_transmission_factor_max   ?
_exptl_transmission_factor_min   ?
_diffrn_reflns_av_R_equivalents  0.1050
_diffrn_reflns_av_unetI/netI     0.1611
_diffrn_reflns_Laue_measured_fraction_full 0.999
_diffrn_reflns_Laue_measured_fraction_max 0.999
_diffrn_reflns_limit_h_max       10
_diffrn_reflns_limit_h_min       -9
_diffrn_reflns_limit_k_max       16
_diffrn_reflns_limit_k_min       -16
_diffrn_reflns_limit_l_max       44
_diffrn_reflns_limit_l_min       -48
_diffrn_reflns_number            20235
_diffrn_reflns_point_group_measured_fraction_full 0.999
_diffrn_reflns_point_group_measured_fraction_max 0.999
_diffrn_reflns_theta_full        25.242
_diffrn_reflns_theta_max         25.249
_diffrn_reflns_theta_min         2.040
_diffrn_ambient_temperature      100.00
_diffrn_detector                 'Bruker Photon100 detector'
_diffrn_detector_area_resol_mean 7.9
_diffrn_detector_type            'CMOS area detector'
_diffrn_measured_fraction_theta_full 0.999
_diffrn_measured_fraction_theta_max 0.999
_diffrn_measurement_device       'three-circle diffractometer'
_diffrn_measurement_device_type  'Bruker D8 Venture'
_diffrn_measurement_method       '\w and \f scans'
_diffrn_radiation_monochromator  'mirror optics'
_diffrn_radiation_probe          x-ray
_diffrn_radiation_type           MoK\a
_diffrn_radiation_wavelength     0.71073
_diffrn_source                   'microfocus sealed X-ray tube'
_diffrn_source_current           1.0
_diffrn_source_power             0.05
_diffrn_source_type              'Incoatec I\ms'
_diffrn_source_voltage           50.0
_reflns_Friedel_coverage         0.000
_reflns_Friedel_fraction_full    .
_reflns_Friedel_fraction_max     .
_reflns_number_gt                5798
_reflns_number_total             8854
_reflns_special_details          
;
 Reflections were merged by SHELXL according to the crystal
 class for the calculation of statistics and refinement.
 
 _reflns_Friedel_fraction is defined as the number of unique
 Friedel pairs measured divided by the number that would be
 possible theoretically, ignoring centric projections and
 systematic absences. Completness statistics refer to single and
 composite reflections containing twin component 1 only.
;
_reflns_threshold_expression     'I > 2\s(I)'
_computing_cell_refinement       'SAINT V8.41 (?, 2016)'
_computing_data_collection       ?
_computing_data_reduction        'SAINT V8.41 (?, 2016)'
_computing_molecular_graphics    'Olex2 1.5 (Dolomanov et al., 2009)'
_computing_publication_material  'Olex2 1.5 (Dolomanov et al., 2009)'
_computing_structure_refinement  'XL  (Sheldrick, 2008)'
_computing_structure_solution    'SHELXT 2018/2 (Sheldrick, 2018)'
_refine_diff_density_max         2.386
_refine_diff_density_min         -2.550
_refine_diff_density_rms         0.646
_refine_ls_extinction_coef       0.0018(2)
_refine_ls_extinction_expression Fc^*^=kFc[1+0.001xFc^2^\l^3^/sin(2\q)]^-1/4^
_refine_ls_extinction_method     'SHELXL-2019/1 (Sheldrick 2019)'
_refine_ls_goodness_of_fit_ref   1.034
_refine_ls_hydrogen_treatment    constr
_refine_ls_matrix_type           full
_refine_ls_number_parameters     464
_refine_ls_number_reflns         8854
_refine_ls_number_restraints     420
_refine_ls_R_factor_all          0.1318
_refine_ls_R_factor_gt           0.0861
_refine_ls_restrained_S_all      1.021
_refine_ls_shift/su_max          0.002
_refine_ls_shift/su_mean         0.000
_refine_ls_structure_factor_coef Fsqd
_refine_ls_weighting_details     
'w=1/[\s^2^(Fo^2^)+(0.0002P)^2^+75.4576P] where P=(Fo^2^+2Fc^2^)/3'
_refine_ls_weighting_scheme      calc
_refine_ls_wR_factor_gt          0.1783
_refine_ls_wR_factor_ref         0.2050
_refine_special_details          
;
 Refined as a 2-component twin.
;
_olex2_refinement_description    
;
1. Twinned data refinement
 Scales: 0.9933(5)
 0.0067(5)
2. Fixed Uiso
 At 1.2 times of:
  All C(H) groups
 At 1.5 times of:
  All C(H,H,H) groups
3. Uiso/Uaniso restraints and constraints
C32 \\sim C33 \\sim C34 \\sim C35 \\sim C36 \\sim C37 \\sim C38: within 2A with
sigma of 0.01 and sigma for terminal atoms of 0.02 within 2A
4. Rigid body (RIGU) restrains
 All non-hydrogen atoms
 with sigma for 1-2 distances of 0.001 and sigma for 1-3 distances of 0.001
5.a Ternary CH refined with riding coordinates:
 C14(H14), C25(H25)
5.b Aromatic/amide H refined with riding coordinates:
 C10(H10), C12(H12), C33(H33), C34(H34), C36(H36), C37(H37)
5.c Idealised Me refined as rotating group:
 C4(H4A,H4B,H4C), C5(H5A,H5B,H5C), C6(H6A,H6B,H6C), C7(H7A,H7B,H7C), C15(H15A,
 H15B,H15C), C16(H16A,H16B,H16C), C17(H17A,H17B,H17C), C18(H18A,H18B,H18C),
 C19(H19A,H19B,H19C), C20(H20A,H20B,H20C), C22(H22A,H22B,H22C), C23(H23A,H23B,
 H23C), C24(H24A,H24B,H24C), C26(H26A,H26B,H26C), C27(H27A,H27B,H27C), C28(H28A,
 H28B,H28C), C29(H29A,H29B,H29C), C30(H30A,H30B,H30C), C31(H31A,H31B,H31C),
 C38(H38A,H38B,H38C)
;
_atom_sites_solution_hydrogens   geom
_atom_sites_solution_primary     dual
_atom_sites_solution_secondary   ?
loop_
_atom_site_label
_atom_site_type_symbol
_atom_site_fract_x
_atom_site_fract_y
_atom_site_fract_z
_atom_site_U_iso_or_equiv
_atom_site_adp_type
_atom_site_occupancy
_atom_site_site_symmetry_order
_atom_site_calc_flag
_atom_site_refinement_flags_posn
_atom_site_refinement_flags_adp
_atom_site_refinement_flags_occupancy
_atom_site_disorder_assembly
_atom_site_disorder_group
Bi Bi 0.53245(7) 0.29521(4) 0.65144(2) 0.0261(2) Uani 1 1 d . . . . .
S S 0.4768(5) 0.1353(3) 0.70284(9) 0.0388(10) Uani 1 1 d . . . . .
Si1 Si 0.3905(5) 0.0725(3) 0.57798(9) 0.0300(9) Uani 1 1 d . . . . .
Si2 Si 0.7179(5) -0.0273(3) 0.60753(10) 0.0332(9) Uani 1 1 d . . . . .
Si3 Si 0.5599(5) 0.5270(3) 0.57645(10) 0.0286(9) Uani 1 1 d . . . . .
Si4 Si 0.9064(5) 0.5243(3) 0.61631(10) 0.0329(9) Uani 1 1 d . . . . .
O1 O 0.3249(15) 0.1854(7) 0.7001(3) 0.048(2) Uani 1 1 d . . . . .
O2 O 0.4703(16) 0.0285(7) 0.7092(3) 0.052(2) Uani 1 1 d . . . . .
N1 N 0.5771(16) 0.1569(8) 0.6739(3) 0.0373(19) Uani 1 1 d . . . . .
N2 N 0.7272(15) 0.4356(8) 0.7093(3) 0.031(2) Uani 1 1 d . . . . .
N3 N 0.8759(16) 0.3183(8) 0.6964(3) 0.037(2) Uani 1 1 d . . . . .
C1 C 0.7370(18) 0.3581(10) 0.6870(3) 0.0315(18) Uani 1 1 d . . . . .
C2 C 0.859(2) 0.4411(10) 0.7312(4) 0.039(3) Uani 1 1 d . . . . .
C3 C 0.953(2) 0.3696(12) 0.7231(4) 0.051(4) Uani 1 1 d . . . . .
C4 C 0.5923(19) 0.5001(11) 0.7101(4) 0.041(3) Uani 1 1 d . . . . .
H4A H 0.618134 0.566590 0.703087 0.061 Uiso 1 1 calc R U . . .
H4B H 0.561347 0.502281 0.732908 0.061 Uiso 1 1 calc R U . . .
H4C H 0.507929 0.474299 0.694814 0.061 Uiso 1 1 calc R U . . .
C5 C 0.877(2) 0.5175(12) 0.7584(4) 0.052(4) Uani 1 1 d . . . . .
H5A H 0.956649 0.496292 0.775753 0.078 Uiso 1 1 calc R U . . .
H5B H 0.780333 0.525813 0.768212 0.078 Uiso 1 1 calc R U . . .
H5C H 0.907324 0.580127 0.748863 0.078 Uiso 1 1 calc R U . . .
C6 C 1.105(3) 0.3366(16) 0.7400(6) 0.098(9) Uani 1 1 d . . . . .
H6A H 1.092631 0.274512 0.751769 0.147 Uiso 1 1 calc R U . . .
H6B H 1.145396 0.386789 0.756021 0.147 Uiso 1 1 calc R U . . .
H6C H 1.177348 0.327106 0.723034 0.147 Uiso 1 1 calc R U . . .
C7 C 0.931(2) 0.2295(11) 0.6805(4) 0.048(4) Uani 1 1 d . . . . .
H7A H 0.875646 0.171998 0.687681 0.072 Uiso 1 1 calc R U . . .
H7B H 1.040798 0.221281 0.687135 0.072 Uiso 1 1 calc R U . . .
H7C H 0.914039 0.236080 0.656104 0.072 Uiso 1 1 calc R U . . .
C8 C 0.6667(17) 0.2702(9) 0.6066(3) 0.026(2) Uani 1 1 d . . . . .
C9 C 0.6769(17) 0.1764(9) 0.5899(3) 0.0276(19) Uani 1 1 d . . . . .
C10 C 0.7458(16) 0.1702(10) 0.5610(3) 0.026(2) Uani 1 1 d . . . . .
H10 H 0.745593 0.108021 0.550255 0.031 Uiso 1 1 calc R U . . .
C11 C 0.8186(18) 0.2502(10) 0.5457(3) 0.0293(18) Uani 1 1 d . . . . .
C12 C 0.8037(17) 0.3396(10) 0.5621(3) 0.029(2) Uani 1 1 d . . . . .
H12 H 0.847167 0.395577 0.552473 0.035 Uiso 1 1 calc R U . . .
C13 C 0.7317(17) 0.3550(9) 0.5910(3) 0.0262(19) Uani 1 1 d . . . . .
C14 C 0.5911(19) 0.0843(10) 0.6018(4) 0.0340(16) Uani 1 1 d . . . . .
H14 H 0.569676 0.101604 0.625093 0.041 Uiso 1 1 calc R U . . .
C15 C 0.2606(19) 0.1662(10) 0.5943(3) 0.036(2) Uani 1 1 d . . . . .
H15A H 0.304287 0.231888 0.592153 0.053 Uiso 1 1 calc R U . . .
H15B H 0.249331 0.152652 0.617931 0.053 Uiso 1 1 calc R U . . .
H15C H 0.160192 0.163009 0.581371 0.053 Uiso 1 1 calc R U . . .
C16 C 0.302(2) -0.0505(11) 0.5851(4) 0.043(3) Uani 1 1 d . . . . .
H16A H 0.373415 -0.102803 0.580507 0.064 Uiso 1 1 calc R U . . .
H16B H 0.207323 -0.057626 0.570175 0.064 Uiso 1 1 calc R U . . .
H16C H 0.278061 -0.055200 0.608463 0.064 Uiso 1 1 calc R U . . .
C17 C 0.395(2) 0.0910(12) 0.5323(3) 0.042(3) Uani 1 1 d . . . . .
H17A H 0.289859 0.089535 0.521347 0.063 Uiso 1 1 calc R U . . .
H17B H 0.454539 0.038431 0.523171 0.063 Uiso 1 1 calc R U . . .
H17C H 0.441306 0.154713 0.528226 0.063 Uiso 1 1 calc R U . . .
C18 C 0.922(2) 0.0109(11) 0.6238(4) 0.046(3) Uani 1 1 d . . . . .
H18A H 0.964492 0.053192 0.607224 0.069 Uiso 1 1 calc R U . . .
H18B H 0.985787 -0.047850 0.627578 0.069 Uiso 1 1 calc R U . . .
H18C H 0.919785 0.046977 0.644900 0.069 Uiso 1 1 calc R U . . .
C19 C 0.644(2) -0.1054(11) 0.6405(4) 0.043(3) Uani 1 1 d . . . . .
H19A H 0.630717 -0.065200 0.660348 0.065 Uiso 1 1 calc R U . . .
H19B H 0.716332 -0.158571 0.646649 0.065 Uiso 1 1 calc R U . . .
H19C H 0.544758 -0.133552 0.632001 0.065 Uiso 1 1 calc R U . . .
C20 C 0.734(2) -0.1023(11) 0.5686(4) 0.046(3) Uani 1 1 d . . . . .
H20A H 0.793858 -0.065960 0.553320 0.069 Uiso 1 1 calc R U . . .
H20B H 0.631473 -0.115283 0.557553 0.069 Uiso 1 1 calc R U . . .
H20C H 0.784834 -0.164805 0.574675 0.069 Uiso 1 1 calc R U . . .
C21 C 0.8928(18) 0.2407(10) 0.5129(3) 0.0319(16) Uani 1 1 d . . . . .
C22 C 0.9329(18) 0.1331(10) 0.5053(3) 0.034(2) Uani 1 1 d . . . . .
H22A H 0.839553 0.093202 0.503514 0.051 Uiso 1 1 calc R U . . .
H22B H 1.005107 0.107457 0.523344 0.051 Uiso 1 1 calc R U . . .
H22C H 0.979544 0.130176 0.484057 0.051 Uiso 1 1 calc R U . . .
C23 C 0.7763(18) 0.2790(11) 0.4846(3) 0.035(2) Uani 1 1 d . . . . .
H23A H 0.754320 0.348420 0.488557 0.052 Uiso 1 1 calc R U . . .
H23B H 0.681624 0.240752 0.484261 0.052 Uiso 1 1 calc R U . . .
H23C H 0.819047 0.272051 0.463065 0.052 Uiso 1 1 calc R U . . .
C24 C 1.0456(17) 0.3015(10) 0.5144(3) 0.034(2) Uani 1 1 d . . . . .
H24A H 1.022409 0.371746 0.515848 0.052 Uiso 1 1 calc R U . . .
H24B H 1.096185 0.289021 0.494049 0.052 Uiso 1 1 calc R U . . .
H24C H 1.113273 0.281592 0.534051 0.052 Uiso 1 1 calc R U . . .
C25 C 0.7167(19) 0.4587(10) 0.6040(4) 0.0360(17) Uani 1 1 d . . . . .
H25 H 0.671704 0.449588 0.625742 0.043 Uiso 1 1 calc R U . . .
C26 C 0.3901(19) 0.4439(10) 0.5663(4) 0.039(3) Uani 1 1 d . . . . .
H26A H 0.419528 0.388999 0.552424 0.058 Uiso 1 1 calc R U . . .
H26B H 0.307202 0.481163 0.553964 0.058 Uiso 1 1 calc R U . . .
H26C H 0.355318 0.418411 0.587061 0.058 Uiso 1 1 calc R U . . .
C27 C 0.626(2) 0.5689(11) 0.5349(4) 0.043(3) Uani 1 1 d . . . . .
H27A H 0.698874 0.622979 0.538809 0.065 Uiso 1 1 calc R U . . .
H27B H 0.537077 0.591448 0.520089 0.065 Uiso 1 1 calc R U . . .
H27C H 0.674613 0.513914 0.524299 0.065 Uiso 1 1 calc R U . . .
C28 C 0.493(2) 0.6363(11) 0.5990(4) 0.045(3) Uani 1 1 d . . . . .
H28A H 0.446795 0.614576 0.619051 0.068 Uiso 1 1 calc R U . . .
H28B H 0.417133 0.672350 0.584276 0.068 Uiso 1 1 calc R U . . .
H28C H 0.580287 0.679307 0.605669 0.068 Uiso 1 1 calc R U . . .
C29 C 0.981(2) 0.5979(11) 0.5820(4) 0.044(3) Uani 1 1 d . . . . .
H29A H 0.981594 0.557271 0.561804 0.066 Uiso 1 1 calc R U . . .
H29B H 1.086025 0.619554 0.589071 0.066 Uiso 1 1 calc R U . . .
H29C H 0.916067 0.655529 0.577068 0.066 Uiso 1 1 calc R U . . .
C30 C 0.871(2) 0.6119(12) 0.6508(4) 0.048(3) Uani 1 1 d . . . . .
H30A H 0.791505 0.658840 0.642693 0.072 Uiso 1 1 calc R U . . .
H30B H 0.965897 0.647523 0.657887 0.072 Uiso 1 1 calc R U . . .
H30C H 0.838171 0.575180 0.669825 0.072 Uiso 1 1 calc R U . . .
C31 C 1.062(2) 0.4375(12) 0.6317(4) 0.046(3) Uani 1 1 d . . . . .
H31A H 1.035826 0.406026 0.652419 0.069 Uiso 1 1 calc R U . . .
H31B H 1.158125 0.473776 0.636227 0.069 Uiso 1 1 calc R U . . .
H31C H 1.073551 0.387140 0.614714 0.069 Uiso 1 1 calc R U . . .
C32 C 0.577(2) 0.1852(11) 0.7405(4) 0.045(2) Uani 1 1 d . U . . .
C33 C 0.520(2) 0.2638(11) 0.7558(4) 0.049(3) Uani 1 1 d . U . . .
H33 H 0.425731 0.291836 0.747168 0.058 Uiso 1 1 calc R U . . .
C34 C 0.602(2) 0.3043(12) 0.7847(4) 0.054(3) Uani 1 1 d . U . . .
H34 H 0.561422 0.359918 0.795132 0.065 Uiso 1 1 calc R U . . .
C35 C 0.735(3) 0.2649(14) 0.7975(4) 0.065(3) Uani 1 1 d . U . . .
C36 C 0.791(3) 0.1834(14) 0.7822(5) 0.073(3) Uani 1 1 d . U . . .
H36 H 0.886305 0.155944 0.790835 0.088 Uiso 1 1 calc R U . . .
C37 C 0.709(3) 0.1403(14) 0.7538(4) 0.064(3) Uani 1 1 d . U . . .
H37 H 0.744645 0.081714 0.744147 0.077 Uiso 1 1 calc R U . . .
C38 C 0.828(3) 0.3106(16) 0.8289(5) 0.091(6) Uani 1 1 d . U . . .
H38A H 0.788725 0.376637 0.832855 0.136 Uiso 1 1 calc R U . . .
H38B H 0.935911 0.314555 0.825068 0.136 Uiso 1 1 calc R U . . .
H38C H 0.816279 0.269132 0.848493 0.136 Uiso 1 1 calc R U . . .

loop_
_atom_site_aniso_label
_atom_site_aniso_U_11
_atom_site_aniso_U_22
_atom_site_aniso_U_33
_atom_site_aniso_U_23
_atom_site_aniso_U_13
_atom_site_aniso_U_12
Bi 0.0426(3) 0.0197(3) 0.0174(3) -0.0014(2) 0.0101(2) -0.0019(3)
S 0.078(3) 0.0216(16) 0.0197(15) -0.0023(13) 0.0176(15) -0.0074(14)
Si1 0.045(2) 0.0253(18) 0.0213(18) -0.0054(15) 0.0100(14) -0.0067(14)
Si2 0.055(2) 0.0183(16) 0.0281(19) 0.0009(15) 0.0150(16) -0.0016(15)
Si3 0.042(2) 0.0173(16) 0.0262(18) 0.0031(14) 0.0044(15) 0.0005(14)
Si4 0.046(2) 0.0291(18) 0.0235(18) 0.0059(16) 0.0034(15) -0.0095(15)
O1 0.082(3) 0.032(4) 0.033(4) -0.001(3) 0.017(2) -0.007(2)
O2 0.095(5) 0.030(3) 0.034(4) -0.0014(19) 0.021(3) -0.0077(19)
N1 0.071(4) 0.022(3) 0.020(2) -0.0031(19) 0.008(2) -0.006(2)
N2 0.053(3) 0.020(3) 0.021(3) 0.001(3) 0.007(3) -0.003(2)
N3 0.054(3) 0.025(3) 0.031(4) -0.005(3) 0.003(3) 0.000(3)
C1 0.053(3) 0.020(3) 0.022(3) 0.000(2) 0.007(2) -0.002(2)
C2 0.058(4) 0.026(4) 0.031(4) -0.006(4) 0.000(3) 0.002(3)
C3 0.063(4) 0.039(5) 0.048(5) -0.020(5) -0.008(4) 0.010(4)
C4 0.059(4) 0.033(5) 0.031(6) -0.008(5) 0.002(4) 0.006(4)
C5 0.066(7) 0.041(6) 0.046(6) -0.021(6) -0.010(5) 0.010(5)
C6 0.092(7) 0.085(11) 0.105(12) -0.067(11) -0.049(9) 0.045(8)
C7 0.061(6) 0.035(5) 0.045(7) -0.016(5) -0.005(5) 0.009(4)
C8 0.038(4) 0.0223(19) 0.019(2) 0.0010(15) 0.003(3) -0.0018(18)
C9 0.042(4) 0.022(2) 0.020(3) 0.0011(16) 0.006(3) -0.0033(17)
C10 0.036(5) 0.024(3) 0.018(3) 0.003(2) 0.003(3) -0.001(2)
C11 0.042(4) 0.025(2) 0.022(2) 0.0037(19) 0.006(3) -0.003(2)
C12 0.040(6) 0.025(2) 0.022(3) 0.0037(19) 0.004(4) -0.002(2)
C13 0.035(4) 0.023(2) 0.020(3) 0.0033(15) 0.001(3) -0.0021(17)
C14 0.055(3) 0.024(2) 0.025(3) -0.0014(17) 0.0130(19) -0.0076(17)
C15 0.053(4) 0.032(4) 0.023(5) 0.000(3) 0.010(3) -0.010(3)
C16 0.060(5) 0.035(3) 0.034(5) -0.005(3) 0.014(4) -0.011(3)
C17 0.054(6) 0.044(5) 0.028(3) -0.004(2) 0.010(2) -0.011(4)
C18 0.064(4) 0.031(5) 0.045(5) 0.003(4) 0.013(3) -0.003(3)
C19 0.065(6) 0.027(4) 0.039(4) 0.003(3) 0.015(4) -0.002(3)
C20 0.066(6) 0.033(4) 0.041(4) -0.002(3) 0.017(3) -0.003(4)
C21 0.044(4) 0.031(3) 0.022(2) 0.004(2) 0.007(2) -0.002(3)
C22 0.046(5) 0.032(3) 0.024(4) 0.002(2) 0.006(3) -0.001(3)
C23 0.044(4) 0.038(5) 0.022(3) 0.006(3) 0.008(3) 0.000(3)
C24 0.044(4) 0.032(4) 0.027(4) 0.004(3) 0.008(3) -0.002(3)
C25 0.052(3) 0.025(2) 0.031(3) 0.0009(17) 0.008(2) -0.0023(17)
C26 0.053(4) 0.030(4) 0.035(5) 0.003(3) 0.007(3) 0.000(3)
C27 0.055(5) 0.036(5) 0.038(4) 0.006(3) 0.006(3) -0.001(4)
C28 0.060(5) 0.032(3) 0.045(5) 0.001(3) 0.007(4) 0.002(3)
C29 0.058(5) 0.041(4) 0.034(4) 0.002(3) 0.003(3) -0.013(4)
C30 0.063(6) 0.043(4) 0.037(4) -0.001(3) 0.006(3) -0.010(3)
C31 0.058(4) 0.046(4) 0.034(5) 0.006(4) 0.007(3) -0.006(3)
C32 0.083(4) 0.026(3) 0.026(3) -0.002(2) 0.014(2) 0.001(2)
C33 0.086(5) 0.033(4) 0.028(4) -0.007(3) 0.006(3) 0.007(3)
C34 0.089(5) 0.038(4) 0.034(4) -0.013(4) 0.001(4) 0.013(4)
C35 0.096(6) 0.053(5) 0.043(4) -0.022(4) -0.007(4) 0.023(4)
C36 0.104(5) 0.060(5) 0.052(4) -0.029(4) -0.010(4) 0.029(4)
C37 0.099(4) 0.049(5) 0.041(4) -0.019(4) -0.002(4) 0.020(4)
C38 0.113(8) 0.084(9) 0.068(7) -0.048(7) -0.027(7) 0.041(7)

_geom_special_details            
;
 All esds (except the esd in the dihedral angle between two l.s. planes)
 are estimated using the full covariance matrix.  The cell esds are taken
 into account individually in the estimation of esds in distances, angles
 and torsion angles; correlations between esds in cell parameters are only
 used when they are defined by crystal symmetry.  An approximate (isotropic)
 treatment of cell esds is used for estimating esds involving l.s. planes.
;
loop_
_geom_bond_atom_site_label_1
_geom_bond_atom_site_label_2
_geom_bond_distance
_geom_bond_site_symmetry_2
_geom_bond_publ_flag
Bi N1 2.106(11) . ?
Bi C1 2.344(15) . ?
Bi C8 2.270(14) . ?
S O1 1.493(13) . ?
S O2 1.478(11) . ?
S N1 1.552(13) . ?
S C32 1.805(16) . ?
Si1 C14 1.928(16) . ?
Si1 C15 1.870(16) . ?
Si1 C16 1.880(15) . ?
Si1 C17 1.853(14) . ?
Si2 C14 1.884(15) . ?
Si2 C18 1.919(18) . ?
Si2 C19 1.865(15) . ?
Si2 C20 1.882(15) . ?
Si3 C25 1.920(16) . ?
Si3 C26 1.884(16) . ?
Si3 C27 1.905(16) . ?
Si3 C28 1.865(15) . ?
Si4 C25 1.913(16) . ?
Si4 C29 1.875(15) . ?
Si4 C30 1.874(16) . ?
Si4 C31 1.865(17) . ?
N2 C1 1.392(17) . ?
N2 C2 1.382(19) . ?
N2 C4 1.477(19) . ?
N3 C1 1.355(19) . ?
N3 C3 1.396(19) . ?
N3 C7 1.470(18) . ?
C2 C3 1.34(2) . ?
C2 C5 1.503(19) . ?
C3 C6 1.51(3) . ?
C4 H4A 0.9800 . ?
C4 H4B 0.9800 . ?
C4 H4C 0.9800 . ?
C5 H5A 0.9800 . ?
C5 H5B 0.9800 . ?
C5 H5C 0.9800 . ?
C6 H6A 0.9800 . ?
C6 H6B 0.9800 . ?
C6 H6C 0.9800 . ?
C7 H7A 0.9800 . ?
C7 H7B 0.9800 . ?
C7 H7C 0.9800 . ?
C8 C9 1.447(18) . ?
C8 C13 1.456(18) . ?
C9 C10 1.361(19) . ?
C9 C14 1.560(18) . ?
C10 H10 0.9500 . ?
C10 C11 1.431(19) . ?
C11 C12 1.394(19) . ?
C11 C21 1.53(2) . ?
C12 H12 0.9500 . ?
C12 C13 1.392(19) . ?
C13 C25 1.512(18) . ?
C14 H14 1.0000 . ?
C15 H15A 0.9800 . ?
C15 H15B 0.9800 . ?
C15 H15C 0.9800 . ?
C16 H16A 0.9800 . ?
C16 H16B 0.9800 . ?
C16 H16C 0.9800 . ?
C17 H17A 0.9800 . ?
C17 H17B 0.9800 . ?
C17 H17C 0.9800 . ?
C18 H18A 0.9800 . ?
C18 H18B 0.9800 . ?
C18 H18C 0.9800 . ?
C19 H19A 0.9800 . ?
C19 H19B 0.9800 . ?
C19 H19C 0.9800 . ?
C20 H20A 0.9800 . ?
C20 H20B 0.9800 . ?
C20 H20C 0.9800 . ?
C21 C22 1.544(19) . ?
C21 C23 1.543(19) . ?
C21 C24 1.57(2) . ?
C22 H22A 0.9800 . ?
C22 H22B 0.9800 . ?
C22 H22C 0.9800 . ?
C23 H23A 0.9800 . ?
C23 H23B 0.9800 . ?
C23 H23C 0.9800 . ?
C24 H24A 0.9800 . ?
C24 H24B 0.9800 . ?
C24 H24C 0.9800 . ?
C25 H25 1.0000 . ?
C26 H26A 0.9800 . ?
C26 H26B 0.9800 . ?
C26 H26C 0.9800 . ?
C27 H27A 0.9800 . ?
C27 H27B 0.9800 . ?
C27 H27C 0.9800 . ?
C28 H28A 0.9800 . ?
C28 H28B 0.9800 . ?
C28 H28C 0.9800 . ?
C29 H29A 0.9800 . ?
C29 H29B 0.9800 . ?
C29 H29C 0.9800 . ?
C30 H30A 0.9800 . ?
C30 H30B 0.9800 . ?
C30 H30C 0.9800 . ?
C31 H31A 0.9800 . ?
C31 H31B 0.9800 . ?
C31 H31C 0.9800 . ?
C32 C33 1.35(2) . ?
C32 C37 1.37(3) . ?
C33 H33 0.9500 . ?
C33 C34 1.41(2) . ?
C34 H34 0.9500 . ?
C34 C35 1.35(3) . ?
C35 C36 1.38(2) . ?
C35 C38 1.56(2) . ?
C36 H36 0.9500 . ?
C36 C37 1.42(2) . ?
C37 H37 0.9500 . ?
C38 H38A 0.9800 . ?
C38 H38B 0.9800 . ?
C38 H38C 0.9800 . ?

loop_
_geom_angle_atom_site_label_1
_geom_angle_atom_site_label_2
_geom_angle_atom_site_label_3
_geom_angle
_geom_angle_site_symmetry_1
_geom_angle_site_symmetry_3
_geom_angle_publ_flag
N1 Bi C1 88.0(5) . . ?
N1 Bi C8 96.6(5) . . ?
C8 Bi C1 96.3(5) . . ?
O1 S Bi 80.1(4) . . ?
O1 S N1 115.3(7) . . ?
O1 S C32 104.5(7) . . ?
O2 S Bi 145.6(5) . . ?
O2 S O1 114.3(7) . . ?
O2 S N1 110.5(7) . . ?
O2 S C32 104.4(7) . . ?
N1 S Bi 39.1(5) . . ?
N1 S C32 106.7(8) . . ?
C32 S Bi 101.4(5) . . ?
C15 Si1 C14 109.2(7) . . ?
C15 Si1 C16 106.1(7) . . ?
C16 Si1 C14 111.8(7) . . ?
C17 Si1 C14 111.9(7) . . ?
C17 Si1 C15 109.0(7) . . ?
C17 Si1 C16 108.6(7) . . ?
C14 Si2 C18 110.2(7) . . ?
C19 Si2 C14 107.6(7) . . ?
C19 Si2 C18 107.0(7) . . ?
C19 Si2 C20 109.9(7) . . ?
C20 Si2 C14 115.2(7) . . ?
C20 Si2 C18 106.6(8) . . ?
C26 Si3 C25 110.1(7) . . ?
C26 Si3 C27 106.9(7) . . ?
C27 Si3 C25 112.8(7) . . ?
C28 Si3 C25 110.4(7) . . ?
C28 Si3 C26 107.7(8) . . ?
C28 Si3 C27 108.9(7) . . ?
C29 Si4 C25 114.8(7) . . ?
C30 Si4 C25 106.6(8) . . ?
C30 Si4 C29 107.3(7) . . ?
C31 Si4 C25 112.5(7) . . ?
C31 Si4 C29 106.5(8) . . ?
C31 Si4 C30 109.0(7) . . ?
S N1 Bi 113.2(7) . . ?
C1 N2 C4 124.3(12) . . ?
C2 N2 C1 110.5(13) . . ?
C2 N2 C4 125.2(12) . . ?
C1 N3 C3 111.6(12) . . ?
C1 N3 C7 122.3(12) . . ?
C3 N3 C7 126.1(14) . . ?
N2 C1 Bi 125.2(11) . . ?
N3 C1 Bi 129.8(9) . . ?
N3 C1 N2 103.5(12) . . ?
N2 C2 C5 121.6(14) . . ?
C3 C2 N2 107.7(13) . . ?
C3 C2 C5 130.7(16) . . ?
N3 C3 C6 122.4(14) . . ?
C2 C3 N3 106.7(15) . . ?
C2 C3 C6 130.6(15) . . ?
N2 C4 H4A 109.5 . . ?
N2 C4 H4B 109.5 . . ?
N2 C4 H4C 109.5 . . ?
H4A C4 H4B 109.5 . . ?
H4A C4 H4C 109.5 . . ?
H4B C4 H4C 109.5 . . ?
C2 C5 H5A 109.5 . . ?
C2 C5 H5B 109.5 . . ?
C2 C5 H5C 109.5 . . ?
H5A C5 H5B 109.5 . . ?
H5A C5 H5C 109.5 . . ?
H5B C5 H5C 109.5 . . ?
C3 C6 H6A 109.5 . . ?
C3 C6 H6B 109.5 . . ?
C3 C6 H6C 109.5 . . ?
H6A C6 H6B 109.5 . . ?
H6A C6 H6C 109.5 . . ?
H6B C6 H6C 109.5 . . ?
N3 C7 H7A 109.5 . . ?
N3 C7 H7B 109.5 . . ?
N3 C7 H7C 109.5 . . ?
H7A C7 H7B 109.5 . . ?
H7A C7 H7C 109.5 . . ?
H7B C7 H7C 109.5 . . ?
C9 C8 Bi 124.0(10) . . ?
C9 C8 C13 117.1(12) . . ?
C13 C8 Bi 118.5(9) . . ?
C8 C9 C14 120.9(12) . . ?
C10 C9 C8 120.1(12) . . ?
C10 C9 C14 118.5(12) . . ?
C9 C10 H10 117.5 . . ?
C9 C10 C11 125.0(13) . . ?
C11 C10 H10 117.5 . . ?
C10 C11 C21 123.5(12) . . ?
C12 C11 C10 113.2(12) . . ?
C12 C11 C21 123.1(12) . . ?
C11 C12 H12 116.7 . . ?
C13 C12 C11 126.6(13) . . ?
C13 C12 H12 116.7 . . ?
C8 C13 C25 122.7(13) . . ?
C12 C13 C8 117.9(12) . . ?
C12 C13 C25 119.3(12) . . ?
Si1 C14 H14 103.7 . . ?
Si2 C14 Si1 119.7(7) . . ?
Si2 C14 H14 103.7 . . ?
C9 C14 Si1 111.2(10) . . ?
C9 C14 Si2 112.8(11) . . ?
C9 C14 H14 103.7 . . ?
Si1 C15 H15A 109.5 . . ?
Si1 C15 H15B 109.5 . . ?
Si1 C15 H15C 109.5 . . ?
H15A C15 H15B 109.5 . . ?
H15A C15 H15C 109.5 . . ?
H15B C15 H15C 109.5 . . ?
Si1 C16 H16A 109.5 . . ?
Si1 C16 H16B 109.5 . . ?
Si1 C16 H16C 109.5 . . ?
H16A C16 H16B 109.5 . . ?
H16A C16 H16C 109.5 . . ?
H16B C16 H16C 109.5 . . ?
Si1 C17 H17A 109.5 . . ?
Si1 C17 H17B 109.5 . . ?
Si1 C17 H17C 109.5 . . ?
H17A C17 H17B 109.5 . . ?
H17A C17 H17C 109.5 . . ?
H17B C17 H17C 109.5 . . ?
Si2 C18 H18A 109.5 . . ?
Si2 C18 H18B 109.5 . . ?
Si2 C18 H18C 109.5 . . ?
H18A C18 H18B 109.5 . . ?
H18A C18 H18C 109.5 . . ?
H18B C18 H18C 109.5 . . ?
Si2 C19 H19A 109.5 . . ?
Si2 C19 H19B 109.5 . . ?
Si2 C19 H19C 109.5 . . ?
H19A C19 H19B 109.5 . . ?
H19A C19 H19C 109.5 . . ?
H19B C19 H19C 109.5 . . ?
Si2 C20 H20A 109.5 . . ?
Si2 C20 H20B 109.5 . . ?
Si2 C20 H20C 109.5 . . ?
H20A C20 H20B 109.5 . . ?
H20A C20 H20C 109.5 . . ?
H20B C20 H20C 109.5 . . ?
C11 C21 C22 112.1(12) . . ?
C11 C21 C23 107.3(12) . . ?
C11 C21 C24 111.0(12) . . ?
C22 C21 C24 107.2(13) . . ?
C23 C21 C22 108.7(11) . . ?
C23 C21 C24 110.6(11) . . ?
C21 C22 H22A 109.5 . . ?
C21 C22 H22B 109.5 . . ?
C21 C22 H22C 109.5 . . ?
H22A C22 H22B 109.5 . . ?
H22A C22 H22C 109.5 . . ?
H22B C22 H22C 109.5 . . ?
C21 C23 H23A 109.5 . . ?
C21 C23 H23B 109.5 . . ?
C21 C23 H23C 109.5 . . ?
H23A C23 H23B 109.5 . . ?
H23A C23 H23C 109.5 . . ?
H23B C23 H23C 109.5 . . ?
C21 C24 H24A 109.5 . . ?
C21 C24 H24B 109.5 . . ?
C21 C24 H24C 109.5 . . ?
H24A C24 H24B 109.5 . . ?
H24A C24 H24C 109.5 . . ?
H24B C24 H24C 109.5 . . ?
Si3 C25 H25 103.9 . . ?
Si4 C25 Si3 118.8(7) . . ?
Si4 C25 H25 103.9 . . ?
C13 C25 Si3 109.6(10) . . ?
C13 C25 Si4 114.9(11) . . ?
C13 C25 H25 103.9 . . ?
Si3 C26 H26A 109.5 . . ?
Si3 C26 H26B 109.5 . . ?
Si3 C26 H26C 109.5 . . ?
H26A C26 H26B 109.5 . . ?
H26A C26 H26C 109.5 . . ?
H26B C26 H26C 109.5 . . ?
Si3 C27 H27A 109.5 . . ?
Si3 C27 H27B 109.5 . . ?
Si3 C27 H27C 109.5 . . ?
H27A C27 H27B 109.5 . . ?
H27A C27 H27C 109.5 . . ?
H27B C27 H27C 109.5 . . ?
Si3 C28 H28A 109.5 . . ?
Si3 C28 H28B 109.5 . . ?
Si3 C28 H28C 109.5 . . ?
H28A C28 H28B 109.5 . . ?
H28A C28 H28C 109.5 . . ?
H28B C28 H28C 109.5 . . ?
Si4 C29 H29A 109.5 . . ?
Si4 C29 H29B 109.5 . . ?
Si4 C29 H29C 109.5 . . ?
H29A C29 H29B 109.5 . . ?
H29A C29 H29C 109.5 . . ?
H29B C29 H29C 109.5 . . ?
Si4 C30 H30A 109.5 . . ?
Si4 C30 H30B 109.5 . . ?
Si4 C30 H30C 109.5 . . ?
H30A C30 H30B 109.5 . . ?
H30A C30 H30C 109.5 . . ?
H30B C30 H30C 109.5 . . ?
Si4 C31 H31A 109.5 . . ?
Si4 C31 H31B 109.5 . . ?
Si4 C31 H31C 109.5 . . ?
H31A C31 H31B 109.5 . . ?
H31A C31 H31C 109.5 . . ?
H31B C31 H31C 109.5 . . ?
C33 C32 S 120.4(14) . . ?
C33 C32 C37 120.6(16) . . ?
C37 C32 S 118.9(12) . . ?
C32 C33 H33 119.9 . . ?
C32 C33 C34 120.2(18) . . ?
C34 C33 H33 119.9 . . ?
C33 C34 H34 119.6 . . ?
C35 C34 C33 120.7(16) . . ?
C35 C34 H34 119.6 . . ?
C34 C35 C36 119.0(17) . . ?
C34 C35 C38 121.1(16) . . ?
C36 C35 C38 119.9(18) . . ?
C35 C36 H36 119.5 . . ?
C35 C36 C37 121(2) . . ?
C37 C36 H36 119.5 . . ?
C32 C37 C36 118.2(16) . . ?
C32 C37 H37 120.9 . . ?
C36 C37 H37 120.9 . . ?
C35 C38 H38A 109.5 . . ?
C35 C38 H38B 109.5 . . ?
C35 C38 H38C 109.5 . . ?
H38A C38 H38B 109.5 . . ?
H38A C38 H38C 109.5 . . ?
H38B C38 H38C 109.5 . . ?

loop_
_geom_torsion_atom_site_label_1
_geom_torsion_atom_site_label_2
_geom_torsion_atom_site_label_3
_geom_torsion_atom_site_label_4
_geom_torsion
_geom_torsion_site_symmetry_1
_geom_torsion_site_symmetry_2
_geom_torsion_site_symmetry_3
_geom_torsion_site_symmetry_4
_geom_torsion_publ_flag
Bi S C32 C33 71.8(15) . . . . ?
Bi S C32 C37 -110.3(15) . . . . ?
Bi C8 C9 C10 172.8(10) . . . . ?
Bi C8 C9 C14 1.1(18) . . . . ?
Bi C8 C13 C12 -175.2(10) . . . . ?
Bi C8 C13 C25 1.6(18) . . . . ?
S C32 C33 C34 -178.2(14) . . . . ?
S C32 C37 C36 176.6(16) . . . . ?
O1 S N1 Bi 27.8(9) . . . . ?
O1 S C32 C33 -10.8(16) . . . . ?
O1 S C32 C37 167.1(15) . . . . ?
O2 S N1 Bi 159.4(7) . . . . ?
O2 S C32 C33 -131.1(15) . . . . ?
O2 S C32 C37 46.8(18) . . . . ?
N1 S C32 C33 111.8(15) . . . . ?
N1 S C32 C37 -70.3(17) . . . . ?
N2 C2 C3 N3 -1(2) . . . . ?
N2 C2 C3 C6 -175(2) . . . . ?
C1 N2 C2 C3 0.6(19) . . . . ?
C1 N2 C2 C5 -179.0(14) . . . . ?
C1 N3 C3 C2 2(2) . . . . ?
C1 N3 C3 C6 176(2) . . . . ?
C2 N2 C1 Bi 167.6(10) . . . . ?
C2 N2 C1 N3 0.4(16) . . . . ?
C3 N3 C1 Bi -167.6(12) . . . . ?
C3 N3 C1 N2 -1.3(17) . . . . ?
C4 N2 C1 Bi -10.3(19) . . . . ?
C4 N2 C1 N3 -177.5(13) . . . . ?
C4 N2 C2 C3 178.5(15) . . . . ?
C4 N2 C2 C5 -1(2) . . . . ?
C5 C2 C3 N3 178.3(17) . . . . ?
C5 C2 C3 C6 5(4) . . . . ?
C7 N3 C1 Bi 10(2) . . . . ?
C7 N3 C1 N2 176.5(13) . . . . ?
C7 N3 C3 C2 -176.0(15) . . . . ?
C7 N3 C3 C6 -2(3) . . . . ?
C8 C9 C10 C11 3(2) . . . . ?
C8 C9 C14 Si1 91.6(14) . . . . ?
C8 C9 C14 Si2 -130.8(12) . . . . ?
C8 C13 C25 Si3 -101.7(13) . . . . ?
C8 C13 C25 Si4 121.6(13) . . . . ?
C9 C8 C13 C12 -2.4(19) . . . . ?
C9 C8 C13 C25 174.4(13) . . . . ?
C9 C10 C11 C12 -4(2) . . . . ?
C9 C10 C11 C21 -179.0(14) . . . . ?
C10 C9 C14 Si1 -80.3(15) . . . . ?
C10 C9 C14 Si2 57.3(16) . . . . ?
C10 C11 C12 C13 2(2) . . . . ?
C10 C11 C21 C22 -21(2) . . . . ?
C10 C11 C21 C23 98.5(16) . . . . ?
C10 C11 C21 C24 -140.6(14) . . . . ?
C11 C12 C13 C8 1(2) . . . . ?
C11 C12 C13 C25 -175.7(14) . . . . ?
C12 C11 C21 C22 164.9(14) . . . . ?
C12 C11 C21 C23 -75.9(17) . . . . ?
C12 C11 C21 C24 45.1(19) . . . . ?
C12 C13 C25 Si3 75.0(15) . . . . ?
C12 C13 C25 Si4 -61.7(16) . . . . ?
C13 C8 C9 C10 0(2) . . . . ?
C13 C8 C9 C14 -171.3(13) . . . . ?
C14 C9 C10 C11 175.0(13) . . . . ?
C18 Si2 C14 Si1 168.5(8) . . . . ?
C18 Si2 C14 C9 34.8(12) . . . . ?
C19 Si2 C14 Si1 -75.2(10) . . . . ?
C19 Si2 C14 C9 151.2(10) . . . . ?
C20 Si2 C14 Si1 47.8(11) . . . . ?
C20 Si2 C14 C9 -85.9(11) . . . . ?
C21 C11 C12 C13 176.8(14) . . . . ?
C32 S N1 Bi -87.7(8) . . . . ?
C32 C33 C34 C35 -1(3) . . . . ?
C33 C32 C37 C36 -6(3) . . . . ?
C33 C34 C35 C36 -1(3) . . . . ?
C33 C34 C35 C38 179(2) . . . . ?
C34 C35 C36 C37 -1(4) . . . . ?
C35 C36 C37 C32 4(3) . . . . ?
C37 C32 C33 C34 4(3) . . . . ?
C38 C35 C36 C37 180(2) . . . . ?

_shelx_res_file                  
;
TITL mo_8761f_a.res in P2(1)/c
    mo_8761f.res
    created by SHELXL-2019/1 at 14:32:33 on 24-Feb-2025
REM Old TITL mo_8761f in P2(1)/c
REM SHELXT solution in P2(1)/c: R1 0.198, Rweak 0.019, Alpha 0.051
REM <I/s> 1.069 for 432 systematic absences, Orientation as input
REM Formula found by SHELXT: C36 N5 O3 Si4 S Bi
CELL 0.71073 8.7851 13.6024 40.1156 90 95.571 90
ZERR 4 0.0037 0.0046 0.0159 0 0.012 0
LATT 1
SYMM -X,0.5+Y,0.5-Z
SFAC C H N O Si S Bi
UNIT 152 272 12 8 16 4 4
RIGU 0.001 0.001
SIMU 0.01 0.02 2 C32 C33 C34 C35 C36 C37 C38

L.S. 10
PLAN  10
SIZE 0.16 0.1 0.02
TEMP -173.15
CONF
CONN 3 Bi
BOND
list 4
MORE -1
BOND $H
fmap 2 53
acta
TWIN 1 0 0 0 -1 0 -1 0 -1 2
OMIT -2 50.5
REM <olex2.extras>
REM <HklSrc "%.\\mo_8761f.hkl">
REM </olex2.extras>

WGHT    0.000200   75.457611
EXTI    0.001821
BASF   0.00666
FVAR       0.24797
BI    7    0.532448    0.295211    0.651441    11.00000    0.04259    0.01970 =
         0.01739   -0.00141    0.01010   -0.00185
S     6    0.476799    0.135307    0.702839    11.00000    0.07758    0.02163 =
         0.01968   -0.00233    0.01761   -0.00740
SI1   5    0.390467    0.072514    0.577982    11.00000    0.04468    0.02533 =
         0.02130   -0.00536    0.00997   -0.00673
SI2   5    0.717879   -0.027267    0.607533    11.00000    0.05528    0.01827 =
         0.02812    0.00089    0.01502   -0.00159
SI3   5    0.559926    0.526995    0.576445    11.00000    0.04248    0.01728 =
         0.02616    0.00305    0.00435    0.00053
SI4   5    0.906378    0.524259    0.616312    11.00000    0.04609    0.02908 =
         0.02352    0.00594    0.00339   -0.00946
O1    4    0.324906    0.185362    0.700130    11.00000    0.08180    0.03152 =
         0.03287   -0.00143    0.01714   -0.00674
O2    4    0.470314    0.028483    0.709236    11.00000    0.09508    0.02980 =
         0.03414   -0.00137    0.02132   -0.00770
N1    3    0.577098    0.156922    0.673911    11.00000    0.07087    0.02225 =
         0.01953   -0.00308    0.00799   -0.00566
N2    3    0.727194    0.435605    0.709319    11.00000    0.05270    0.01952 =
         0.02092    0.00130    0.00713   -0.00318
N3    3    0.875949    0.318251    0.696404    11.00000    0.05437    0.02497 =
         0.03140   -0.00461    0.00291    0.00038
C1    1    0.737020    0.358087    0.686980    11.00000    0.05261    0.02025 =
         0.02239    0.00048    0.00680   -0.00233
C2    1    0.858528    0.441119    0.731192    11.00000    0.05810    0.02575 =
         0.03129   -0.00593   -0.00036    0.00181
C3    1    0.952615    0.369568    0.723104    11.00000    0.06254    0.03905 =
         0.04764   -0.01987   -0.00843    0.00976
C4    1    0.592297    0.500124    0.710097    11.00000    0.05861    0.03279 =
         0.03082   -0.00775    0.00189    0.00577
AFIX 137
H4A   2    0.618134    0.566590    0.703087    11.00000   -1.50000
H4B   2    0.561347    0.502281    0.732908    11.00000   -1.50000
H4C   2    0.507929    0.474299    0.694814    11.00000   -1.50000
AFIX   0
C5    1    0.877346    0.517484    0.758370    11.00000    0.06634    0.04088 =
         0.04575   -0.02078   -0.00973    0.01021
AFIX 137
H5A   2    0.956649    0.496292    0.775753    11.00000   -1.50000
H5B   2    0.780333    0.525813    0.768212    11.00000   -1.50000
H5C   2    0.907324    0.580127    0.748863    11.00000   -1.50000
AFIX   0
C6    1    1.105431    0.336595    0.739964    11.00000    0.09201    0.08472 =
         0.10475   -0.06665   -0.04932    0.04528
AFIX 137
H6A   2    1.092631    0.274512    0.751769    11.00000   -1.50000
H6B   2    1.145396    0.386789    0.756021    11.00000   -1.50000
H6C   2    1.177348    0.327106    0.723034    11.00000   -1.50000
AFIX   0
C7    1    0.931210    0.229513    0.680507    11.00000    0.06133    0.03530 =
         0.04480   -0.01605   -0.00545    0.00855
AFIX 137
H7A   2    0.875646    0.171998    0.687681    11.00000   -1.50000
H7B   2    1.040798    0.221281    0.687135    11.00000   -1.50000
H7C   2    0.914039    0.236080    0.656104    11.00000   -1.50000
AFIX   0
C8    1    0.666698    0.270170    0.606619    11.00000    0.03757    0.02234 =
         0.01941    0.00097    0.00304   -0.00177
C9    1    0.676862    0.176427    0.589922    11.00000    0.04225    0.02161 =
         0.01972    0.00109    0.00632   -0.00327
C10   1    0.745795    0.170197    0.561045    11.00000    0.03631    0.02378 =
         0.01774    0.00273    0.00253   -0.00079
AFIX  43
H10   2    0.745593    0.108021    0.550255    11.00000   -1.20000
AFIX   0
C11   1    0.818568    0.250188    0.545696    11.00000    0.04155    0.02534 =
         0.02163    0.00374    0.00557   -0.00255
C12   1    0.803730    0.339557    0.562055    11.00000    0.03971    0.02527 =
         0.02208    0.00371    0.00358   -0.00188
AFIX  43
H12   2    0.847167    0.395577    0.552473    11.00000   -1.20000
AFIX   0
C13   1    0.731658    0.355029    0.591028    11.00000    0.03451    0.02325 =
         0.02040    0.00330    0.00085   -0.00210
C14   1    0.591071    0.084349    0.601769    11.00000    0.05491    0.02416 =
         0.02466   -0.00144    0.01301   -0.00761
AFIX  13
H14   2    0.569676    0.101604    0.625093    11.00000   -1.20000
AFIX   0
C15   1    0.260618    0.166159    0.594301    11.00000    0.05272    0.03190 =
         0.02349    0.00015    0.01022   -0.00982
AFIX 137
H15A  2    0.304287    0.231888    0.592153    11.00000   -1.50000
H15B  2    0.249331    0.152652    0.617931    11.00000   -1.50000
H15C  2    0.160192    0.163009    0.581371    11.00000   -1.50000
AFIX   0
C16   1    0.301693   -0.050500    0.585138    11.00000    0.06032    0.03529 =
         0.03430   -0.00492    0.01433   -0.01097
AFIX 137
H16A  2    0.373415   -0.102803    0.580507    11.00000   -1.50000
H16B  2    0.207323   -0.057626    0.570175    11.00000   -1.50000
H16C  2    0.278061   -0.055200    0.608463    11.00000   -1.50000
AFIX   0
C17   1    0.394520    0.090973    0.532299    11.00000    0.05434    0.04428 =
         0.02776   -0.00382    0.00985   -0.01098
AFIX 137
H17A  2    0.289859    0.089535    0.521347    11.00000   -1.50000
H17B  2    0.454539    0.038431    0.523171    11.00000   -1.50000
H17C  2    0.441306    0.154713    0.528226    11.00000   -1.50000
AFIX   0
C18   1    0.921950    0.010937    0.623799    11.00000    0.06351    0.03060 =
         0.04492    0.00264    0.01251   -0.00285
AFIX 137
H18A  2    0.964492    0.053192    0.607224    11.00000   -1.50000
H18B  2    0.985787   -0.047850    0.627578    11.00000   -1.50000
H18C  2    0.919785    0.046977    0.644900    11.00000   -1.50000
AFIX   0
C19   1    0.643611   -0.105418    0.640549    11.00000    0.06466    0.02742 =
         0.03901    0.00270    0.01523   -0.00206
AFIX 137
H19A  2    0.630717   -0.065200    0.660348    11.00000   -1.50000
H19B  2    0.716332   -0.158571    0.646649    11.00000   -1.50000
H19C  2    0.544758   -0.133552    0.632001    11.00000   -1.50000
AFIX   0
C20   1    0.733935   -0.102324    0.568604    11.00000    0.06588    0.03349 =
         0.04137   -0.00197    0.01706   -0.00269
AFIX 137
H20A  2    0.793858   -0.065960    0.553320    11.00000   -1.50000
H20B  2    0.631473   -0.115283    0.557553    11.00000   -1.50000
H20C  2    0.784834   -0.164805    0.574675    11.00000   -1.50000
AFIX   0
C21   1    0.892814    0.240744    0.512924    11.00000    0.04371    0.03101 =
         0.02185    0.00385    0.00701   -0.00161
C22   1    0.932919    0.133055    0.505259    11.00000    0.04608    0.03239 =
         0.02429    0.00210    0.00615   -0.00065
AFIX 137
H22A  2    0.839553    0.093202    0.503514    11.00000   -1.50000
H22B  2    1.005107    0.107457    0.523344    11.00000   -1.50000
H22C  2    0.979544    0.130176    0.484057    11.00000   -1.50000
AFIX   0
C23   1    0.776323    0.278980    0.484619    11.00000    0.04448    0.03829 =
         0.02199    0.00558    0.00801   -0.00002
AFIX 137
H23A  2    0.754320    0.348420    0.488557    11.00000   -1.50000
H23B  2    0.681624    0.240752    0.484261    11.00000   -1.50000
H23C  2    0.819047    0.272051    0.463065    11.00000   -1.50000
AFIX   0
C24   1    1.045553    0.301497    0.514352    11.00000    0.04422    0.03228 =
         0.02750    0.00352    0.00795   -0.00162
AFIX 137
H24A  2    1.022409    0.371746    0.515848    11.00000   -1.50000
H24B  2    1.096185    0.289021    0.494049    11.00000   -1.50000
H24C  2    1.113273    0.281592    0.534051    11.00000   -1.50000
AFIX   0
C25   1    0.716666    0.458654    0.603984    11.00000    0.05195    0.02548 =
         0.03129    0.00085    0.00808   -0.00229
AFIX  13
H25   2    0.671704    0.449588    0.625742    11.00000   -1.20000
AFIX   0
C26   1    0.390119    0.443925    0.566251    11.00000    0.05287    0.02955 =
         0.03456    0.00330    0.00651    0.00046
AFIX 137
H26A  2    0.419528    0.388999    0.552424    11.00000   -1.50000
H26B  2    0.307202    0.481163    0.553964    11.00000   -1.50000
H26C  2    0.355318    0.418411    0.587061    11.00000   -1.50000
AFIX   0
C27   1    0.625592    0.568922    0.534864    11.00000    0.05501    0.03587 =
         0.03835    0.00587    0.00551   -0.00075
AFIX 137
H27A  2    0.698874    0.622979    0.538809    11.00000   -1.50000
H27B  2    0.537077    0.591448    0.520089    11.00000   -1.50000
H27C  2    0.674613    0.513914    0.524299    11.00000   -1.50000
AFIX   0
C28   1    0.493107    0.636272    0.599041    11.00000    0.05982    0.03204 =
         0.04455    0.00138    0.00668    0.00206
AFIX 137
H28A  2    0.446795    0.614576    0.619051    11.00000   -1.50000
H28B  2    0.417133    0.672350    0.584276    11.00000   -1.50000
H28C  2    0.580287    0.679307    0.605669    11.00000   -1.50000
AFIX   0
C29   1    0.981476    0.597945    0.581966    11.00000    0.05800    0.04079 =
         0.03354    0.00241    0.00257   -0.01308
AFIX 137
H29A  2    0.981594    0.557271    0.561804    11.00000   -1.50000
H29B  2    1.086025    0.619554    0.589071    11.00000   -1.50000
H29C  2    0.916067    0.655529    0.577068    11.00000   -1.50000
AFIX   0
C30   1    0.871305    0.611904    0.650792    11.00000    0.06342    0.04313 =
         0.03727   -0.00085    0.00599   -0.00966
AFIX 137
H30A  2    0.791505    0.658840    0.642693    11.00000   -1.50000
H30B  2    0.965897    0.647523    0.657887    11.00000   -1.50000
H30C  2    0.838171    0.575180    0.669825    11.00000   -1.50000
AFIX   0
C31   1    1.061925    0.437507    0.631750    11.00000    0.05842    0.04564 =
         0.03362    0.00601    0.00701   -0.00602
AFIX 137
H31A  2    1.035826    0.406026    0.652419    11.00000   -1.50000
H31B  2    1.158125    0.473776    0.636227    11.00000   -1.50000
H31C  2    1.073551    0.387140    0.614714    11.00000   -1.50000
AFIX   0
C32   1    0.577213    0.185250    0.740450    11.00000    0.08317    0.02598 =
         0.02617   -0.00203    0.01414    0.00061
C33   1    0.520480    0.263833    0.755829    11.00000    0.08550    0.03280 =
         0.02786   -0.00692    0.00648    0.00710
AFIX  43
H33   2    0.425731    0.291836    0.747168    11.00000   -1.20000
AFIX   0
C34   1    0.601507    0.304268    0.784653    11.00000    0.08872    0.03820 =
         0.03401   -0.01294    0.00142    0.01302
AFIX  43
H34   2    0.561422    0.359918    0.795132    11.00000   -1.20000
AFIX   0
C35   1    0.735030    0.264897    0.797489    11.00000    0.09633    0.05340 =
         0.04320   -0.02246   -0.00712    0.02314
C36   1    0.791188    0.183423    0.782165    11.00000    0.10435    0.06042 =
         0.05153   -0.02940   -0.01037    0.02869
AFIX  43
H36   2    0.886305    0.155944    0.790835    11.00000   -1.20000
AFIX   0
C37   1    0.709244    0.140251    0.753754    11.00000    0.09894    0.04942 =
         0.04146   -0.01945   -0.00195    0.01967
AFIX  43
H37   2    0.744645    0.081714    0.744147    11.00000   -1.20000
AFIX   0
C38   1    0.827596    0.310552    0.828897    11.00000    0.11327    0.08360 =
         0.06789   -0.04784   -0.02666    0.04080
AFIX 137
H38A  2    0.788725    0.376637    0.832855    11.00000   -1.50000
H38B  2    0.935911    0.314555    0.825068    11.00000   -1.50000
H38C  2    0.816279    0.269132    0.848493    11.00000   -1.50000
AFIX   0
HKLF 4


REM  mo_8761f_a.res in P2(1)/c
REM wR2 = 0.2050, GooF = S = 1.034, Restrained GooF = 1.021 for all data
REM R1 = 0.0861 for 5798 Fo > 4sig(Fo) and 0.1318 for all 8854 data
REM 464 parameters refined using 420 restraints

END

WGHT      0.0001     76.0144

REM Highest difference peak  2.386,  deepest hole -2.550,  1-sigma level  0.646
Q1    1   0.4586  0.2568  0.6251  11.00000  0.05    2.39
Q2    1   1.0321  0.3510  0.8414  11.00000  0.05    2.20
Q3    1   0.9648  0.5792  0.6576  11.00000  0.05    2.16
Q4    1   0.9669  0.1451  0.6584  11.00000  0.05    2.14
Q5    1   0.9684  0.7265  0.6584  11.00000  0.05    2.14
Q6    1   0.9657 -0.0133  0.6577  11.00000  0.05    2.13
Q7    1   0.9702  0.4420  0.6562  11.00000  0.05    2.12
Q8    1   0.9630  0.4952  0.6581  11.00000  0.05    2.10
Q9    1   0.5511  0.2196  0.6668  11.00000  0.05    2.04
Q10   1   0.3791  0.2591  0.5619  11.00000  0.05    1.95
;
_shelx_res_checksum              12934
_olex2_submission_special_instructions 'No special instructions were received'
loop_
_twin_individual_id
_twin_individual_mass_fraction_refined
1 0.9933(5)
2 0.0067(5)

####################################################################### 
# 
# This file contains crystal structure data downloaded from the 
# Cambridge Structural Database (CSD) hosted by the Cambridge 
# Crystallographic Data Centre (CCDC).
# 
# Full information about CCDC data access policies and citation 
# guidelines are available at http://www.ccdc.cam.ac.uk/access/V1 
# 
# Audit and citation data items may have been added by the CCDC. 
# Please retain this information to preserve the provenance of 
# this file and to allow appropriate attribution of the data. 
# 
#######################################################################

data_5
_database_code_depnum_ccdc_archive 'CCDC 2440173'
loop_
_audit_author_name
_audit_author_address
'Gregor Schnakenburg'
;University of Bonn
Germany
;
_audit_update_record             
;
2025-04-01 deposited with the CCDC.	2025-08-05 downloaded from the CCDC.
;
_audit_creation_date             2024-02-22
_audit_creation_method           
;
Olex2 1.2
(compiled 2018.05.29 svn.r3508 for OlexSys, GUI svn.r5506)
;
_shelx_SHELXL_version_number     2017/1
_chemical_name_common            ?
_chemical_name_systematic        DM-PP-20
_chemical_formula_moiety         '2(C51 H107 Br2 Ge N Sb2 Si9), C4 H10 O'
_chemical_formula_sum            'C106 H224 Br4 Ge2 N2 O Sb4 Si18'
_chemical_formula_weight         3000.37
_chemical_melting_point          ?
loop_
_atom_type_symbol
_atom_type_description
_atom_type_scat_dispersion_real
_atom_type_scat_dispersion_imag
_atom_type_scat_source
C C 0.0033 0.0016 'International Tables Vol C Tables 4.2.6.8 and 6.1.1.4'
H H 0.0000 0.0000 'International Tables Vol C Tables 4.2.6.8 and 6.1.1.4'
Br Br -0.2901 2.4595 'International Tables Vol C Tables 4.2.6.8 and 6.1.1.4'
Ge Ge 0.1547 1.8001 'International Tables Vol C Tables 4.2.6.8 and 6.1.1.4'
N N 0.0061 0.0033 'International Tables Vol C Tables 4.2.6.8 and 6.1.1.4'
O O 0.0106 0.0060 'International Tables Vol C Tables 4.2.6.8 and 6.1.1.4'
Sb Sb -0.5866 1.5461 'International Tables Vol C Tables 4.2.6.8 and 6.1.1.4'
Si Si 0.0817 0.0704 'International Tables Vol C Tables 4.2.6.8 and 6.1.1.4'

_shelx_space_group_comment       
;
The symmetry employed for this shelxl refinement is uniquely defined
by the following loop, which should always be used as a source of
symmetry information in preference to the above space-group names.
They are only intended as comments.
;
_space_group_crystal_system      monoclinic
_space_group_IT_number           14
_space_group_name_H-M_alt        'P 1 21/c 1'
_space_group_name_Hall           '-P 2ybc'
loop_
_space_group_symop_operation_xyz
'x, y, z'
'-x, y+1/2, -z+1/2'
'-x, -y, -z'
'x, -y-1/2, z-1/2'

_cell_length_a                   20.7931(4)
_cell_length_b                   13.6137(2)
_cell_length_c                   27.7062(4)
_cell_angle_alpha                90
_cell_angle_beta                 108.868(1)
_cell_angle_gamma                90
_cell_volume                     7421.4(2)
_cell_formula_units_Z            2
_cell_measurement_reflns_used    82998
_cell_measurement_temperature    123
_cell_measurement_theta_max      29.78
_cell_measurement_theta_min      1.55
_shelx_estimated_absorpt_T_max   0.890
_shelx_estimated_absorpt_T_min   0.648
_exptl_absorpt_coefficient_mu    2.38
_exptl_absorpt_correction_T_max  0.8097
_exptl_absorpt_correction_T_min  0.0984
_exptl_absorpt_correction_type   multi-scan
_exptl_absorpt_process_details   
;
STOE LANA, absorption correction by scaling of reflection intensities.
J. Koziskova, F. Hahn, J. Richter, J. Kozisek, "Comparison of different
absorption corrections on the model structure of tetrakis(\m~2~-acetato)-
diaqua-di-copper(II)", Acta Chimica Slovaca, vol. 9, no. 2, 2016, pp. 136 - 140.
Afterwards a spherical absorption correction was performed within STOE LANA.
;
_exptl_absorpt_special_details   ?
_exptl_crystal_colour            'clear yellowish orange'
_exptl_crystal_colour_lustre     clear
_exptl_crystal_colour_modifier   yellowish
_exptl_crystal_colour_primary    orange
_exptl_crystal_density_diffrn    1.343
_exptl_crystal_density_meas      ?
_exptl_crystal_density_method    ?
_exptl_crystal_description       block
_exptl_crystal_F_000             3084
_exptl_crystal_size_max          0.2
_exptl_crystal_size_mid          0.1
_exptl_crystal_size_min          0.05
_exptl_transmission_factor_max   ?
_exptl_transmission_factor_min   ?
_diffrn_reflns_av_R_equivalents  0.0401
_diffrn_reflns_av_unetI/netI     0.0302
_diffrn_reflns_Laue_measured_fraction_full 0.999
_diffrn_reflns_Laue_measured_fraction_max 1.000
_diffrn_reflns_limit_h_max       27
_diffrn_reflns_limit_h_min       -27
_diffrn_reflns_limit_k_max       17
_diffrn_reflns_limit_k_min       -17
_diffrn_reflns_limit_l_max       36
_diffrn_reflns_limit_l_min       -36
_diffrn_reflns_number            66932
_diffrn_reflns_point_group_measured_fraction_full 0.999
_diffrn_reflns_point_group_measured_fraction_max 1.000
_diffrn_reflns_theta_full        25.242
_diffrn_reflns_theta_max         28.000
_diffrn_reflns_theta_min         1.563
_diffrn_ambient_temperature      123(2)
_diffrn_detector_area_resol_mean 6.67
_diffrn_detector_type            STOE
_diffrn_measured_fraction_theta_full 0.999
_diffrn_measured_fraction_theta_max 1.000
_diffrn_measurement_device       '2-circle goniometer'
_diffrn_measurement_device_type  'STOE IPDS 2T'
_diffrn_measurement_method       'rotation method'
_diffrn_radiation_collimation    '0.5 mm diameter, monocapillary'
_diffrn_radiation_polarisn_norm  0
_diffrn_radiation_type           MoK\a
_diffrn_radiation_wavelength     0.71073
_diffrn_source                   
'sealed X-ray tube, 12 x 0.4 mm long-fine focus'
_diffrn_source_current           0.830
_diffrn_source_power             0.050
_diffrn_source_voltage           60
_reflns_Friedel_coverage         0.000
_reflns_Friedel_fraction_full    .
_reflns_Friedel_fraction_max     .
_reflns_number_gt                14766
_reflns_number_total             17895
_reflns_special_details          ?
_reflns_threshold_expression     'I > 2\s(I)'
_computing_cell_refinement       ?
_computing_data_collection       ?
_computing_data_reduction        ?
_computing_molecular_graphics    'Olex2 (Dolomanov et al., 2009)'
_computing_publication_material  'Olex2 (Dolomanov et al., 2009)'
_computing_structure_refinement  'XL (Sheldrick, 2008)'
_computing_structure_solution    'SHELXT 2014/5 (Sheldrick, 2014)'
_refine_diff_density_max         1.570
_refine_diff_density_min         -2.468
_refine_diff_density_rms         0.157
_refine_ls_extinction_coef       .
_refine_ls_extinction_method     none
_refine_ls_goodness_of_fit_ref   1.093
_refine_ls_hydrogen_treatment    constr
_refine_ls_matrix_type           full
_refine_ls_number_parameters     706
_refine_ls_number_reflns         17895
_refine_ls_number_restraints     102
_refine_ls_R_factor_all          0.0694
_refine_ls_R_factor_gt           0.0536
_refine_ls_restrained_S_all      1.091
_refine_ls_shift/su_max          0.002
_refine_ls_shift/su_mean         0.000
_refine_ls_structure_factor_coef Fsqd
_refine_ls_weighting_details     
'w=1/[\s^2^(Fo^2^)+(0.0607P)^2^+33.9016P] where P=(Fo^2^+2Fc^2^)/3'
_refine_ls_weighting_scheme      calc
_refine_ls_wR_factor_gt          0.1297
_refine_ls_wR_factor_ref         0.1474
_refine_special_details          ?
_olex2_refinement_description    
;
1. Fixed Uiso
 At 1.2 times of:
  All C(H) groups, All C(H,H) groups
 At 1.5 times of:
  All C(H,H,H) groups
2. Restrained distances
 C55-C54 = C53-C52
 1.5 with sigma of 0.01
 O-C54 = O-C53
 1.39 with sigma of 0.01
 O-C53 = O-C54
 1.4 with sigma of 0.01
3. Uiso/Uaniso restraints and constraints
C14 \\sim C15 \\sim C15S \\sim C16 \\sim C16S \\sim C17 \\sim C17S: within 2A
with sigma of 0.001 and sigma for terminal atoms of 0.002
O \\sim C52 \\sim C53 \\sim C54 \\sim C55: within 2A with sigma of 0.001 and
sigma for terminal atoms of 0.002
4. Others
 Sof(C15S)=Sof(H15D)=Sof(H15E)=Sof(H15F)=Sof(C16S)=Sof(H16D)=Sof(H16E)=
 Sof(H16F)=Sof(C17S)=Sof(H17D)=Sof(H17E)=Sof(H17F)=1-FVAR(1)
 Sof(C15)=Sof(H15A)=Sof(H15B)=Sof(H15C)=Sof(C16)=Sof(H16A)=Sof(H16B)=Sof(H16C)=
 Sof(C17)=Sof(H17A)=Sof(H17B)=Sof(H17C)=FVAR(1)
 Fixed Sof: O(0.5) C52(0.5) H52A(0.5) H52B(0.5) H52C(0.5) C53(0.5) H53A(0.5)
 H53B(0.5) C54(0.5) H54A(0.5) H54B(0.5) C55(0.5) H55A(0.5) H55B(0.5) H55C(0.5)
5.a Ternary CH refined with riding coordinates:
 C7(H7), C18(H18), C31(H31), C42(H42)
5.b Secondary CH2 refined with riding coordinates:
 C53(H53A,H53B), C54(H54A,H54B)
5.c Aromatic/amide H refined with riding coordinates:
 C3(H3), C5(H5), C27(H27), C29(H29)
5.d Idealised Me refined as rotating group:
 C8(H8A,H8B,H8C), C9(H9A,H9B,H9C), C10(H10A,H10B,H10C), C11(H11A,H11B,H11C),
 C12(H12A,H12B,H12C), C13(H13A,H13B,H13C), C15(H15A,H15B,H15C), C15S(H15D,H15E,
 H15F), C16(H16A,H16B,H16C), C16S(H16D,H16E,H16F), C17(H17A,H17B,H17C),
 C17S(H17D,H17E,H17F), C19(H19A,H19B,H19C), C20(H20A,H20B,H20C), C21(H21A,H21B,
 H21C), C22(H22A,H22B,H22C), C23(H23A,H23B,H23C), C24(H24A,H24B,H24C), C32(H32A,
 H32B,H32C), C33(H33A,H33B,H33C), C34(H34A,H34B,H34C), C35(H35A,H35B,H35C),
 C36(H36A,H36B,H36C), C37(H37A,H37B,H37C), C39(H39A,H39B,H39C), C40(H40A,H40B,
 H40C), C41(H41A,H41B,H41C), C43(H43A,H43B,H43C), C44(H44A,H44B,H44C), C45(H45A,
 H45B,H45C), C46(H46A,H46B,H46C), C47(H47A,H47B,H47C), C48(H48A,H48B,H48C),
 C49(H49A,H49B,H49C), C50(H50A,H50B,H50C), C51(H51A,H51B,H51C), C52(H52A,H52B,
 H52C), C55(H55A,H55B,H55C)
;
_atom_sites_solution_hydrogens   geom
_atom_sites_solution_primary     ?
_atom_sites_solution_secondary   ?
loop_
_atom_site_label
_atom_site_type_symbol
_atom_site_fract_x
_atom_site_fract_y
_atom_site_fract_z
_atom_site_U_iso_or_equiv
_atom_site_adp_type
_atom_site_occupancy
_atom_site_site_symmetry_order
_atom_site_calc_flag
_atom_site_refinement_flags_posn
_atom_site_refinement_flags_adp
_atom_site_refinement_flags_occupancy
_atom_site_disorder_assembly
_atom_site_disorder_group
Sb1 Sb 0.79274(2) 0.53673(2) 0.57342(2) 0.02623(8) Uani 1 1 d . . . . .
Sb2 Sb 0.71559(2) 0.36667(2) 0.52035(2) 0.02624(8) Uani 1 1 d . . . . .
Br1 Br 0.87677(3) 0.40347(5) 0.46271(2) 0.04890(15) Uani 1 1 d . . . . .
Br2 Br 0.89717(3) 0.20063(5) 0.55094(2) 0.04910(15) Uani 1 1 d . . . . .
Ge Ge 0.84427(3) 0.35240(4) 0.53163(2) 0.03104(12) Uani 1 1 d . . . . .
Si1 Si 0.83077(8) 0.24297(11) 0.69020(6) 0.0391(3) Uani 1 1 d . . . . .
Si2 Si 0.68479(8) 0.34159(11) 0.66556(5) 0.0359(3) Uani 1 1 d . . . . .
Si3 Si 0.85726(9) 0.82340(11) 0.65599(6) 0.0419(3) Uani 1 1 d . . . . .
Si4 Si 0.70674(8) 0.77903(11) 0.65650(6) 0.0393(3) Uani 1 1 d . . . . .
Si5 Si 0.70569(8) 0.11138(11) 0.40863(6) 0.0387(3) Uani 1 1 d . . . . .
Si6 Si 0.57929(8) 0.13660(12) 0.45312(7) 0.0431(3) Uani 1 1 d . . . . .
Si7 Si 0.73285(8) 0.63315(12) 0.39467(6) 0.0406(3) Uani 1 1 d . . . . .
Si8 Si 0.61692(7) 0.64201(10) 0.44898(5) 0.0327(3) Uani 1 1 d . . . . .
Si9 Si 0.95808(7) 0.48728(13) 0.60637(6) 0.0417(3) Uani 1 1 d . . . . .
N N 0.87445(19) 0.4398(3) 0.58330(16) 0.0313(8) Uani 1 1 d . . . . .
C1 C 0.7947(2) 0.5376(3) 0.65213(16) 0.0255(8) Uani 1 1 d . . . . .
C2 C 0.8018(2) 0.4536(4) 0.68348(17) 0.0288(9) Uani 1 1 d . . . . .
C3 C 0.8304(2) 0.4657(4) 0.73595(17) 0.0315(10) Uani 1 1 d . . . . .
H3 H 0.836207 0.409188 0.757065 0.038 Uiso 1 1 calc R . . . .
C4 C 0.8511(2) 0.5563(4) 0.75910(17) 0.0307(10) Uani 1 1 d . . . . .
C5 C 0.8356(3) 0.6387(4) 0.72807(17) 0.0337(10) Uani 1 1 d . . . . .
H5 H 0.845293 0.701832 0.743333 0.040 Uiso 1 1 calc R . . . .
C6 C 0.8060(2) 0.6321(3) 0.67466(17) 0.0282(9) Uani 1 1 d . . . . .
C7 C 0.7750(2) 0.3533(3) 0.66335(18) 0.0298(9) Uani 1 1 d . . . . .
H7 H 0.770271 0.354749 0.626267 0.036 Uiso 1 1 calc R . . . .
C8 C 0.9208(3) 0.2711(5) 0.6997(2) 0.0498(14) Uani 1 1 d . . . . .
H8A H 0.947755 0.210807 0.708595 0.075 Uiso 1 1 calc GR . . . .
H8B H 0.937328 0.319096 0.727285 0.075 Uiso 1 1 calc GR . . . .
H8C H 0.925089 0.298440 0.668121 0.075 Uiso 1 1 calc GR . . . .
C9 C 0.8030(4) 0.1429(4) 0.6419(3) 0.0517(15) Uani 1 1 d . . . . .
H9A H 0.760127 0.114900 0.643067 0.077 Uiso 1 1 calc GR . . . .
H9B H 0.837841 0.091503 0.649348 0.077 Uiso 1 1 calc GR . . . .
H9C H 0.796443 0.169766 0.607786 0.077 Uiso 1 1 calc GR . . . .
C10 C 0.8249(4) 0.1958(5) 0.7524(2) 0.0561(17) Uani 1 1 d . . . . .
H10A H 0.844076 0.244503 0.779286 0.084 Uiso 1 1 calc GR . . . .
H10B H 0.850365 0.134185 0.761367 0.084 Uiso 1 1 calc GR . . . .
H10C H 0.777127 0.184075 0.749100 0.084 Uiso 1 1 calc GR . . . .
C11 C 0.6268(3) 0.4239(4) 0.6165(2) 0.0389(11) Uani 1 1 d . . . . .
H11A H 0.652879 0.478901 0.609550 0.058 Uiso 1 1 calc GR . . . .
H11B H 0.591188 0.449131 0.629262 0.058 Uiso 1 1 calc GR . . . .
H11C H 0.605937 0.386690 0.585037 0.058 Uiso 1 1 calc GR . . . .
C12 C 0.6501(3) 0.2149(5) 0.6505(3) 0.0518(15) Uani 1 1 d . . . . .
H12A H 0.653930 0.194092 0.617669 0.078 Uiso 1 1 calc GR . . . .
H12B H 0.602214 0.214217 0.648589 0.078 Uiso 1 1 calc GR . . . .
H12C H 0.675933 0.169708 0.677310 0.078 Uiso 1 1 calc GR . . . .
C13 C 0.6805(3) 0.3783(6) 0.7294(2) 0.0535(16) Uani 1 1 d . . . . .
H13A H 0.709403 0.334620 0.755659 0.080 Uiso 1 1 calc GR . . . .
H13B H 0.633399 0.373317 0.729371 0.080 Uiso 1 1 calc GR . . . .
H13C H 0.696276 0.446167 0.736811 0.080 Uiso 1 1 calc GR . . . .
C14 C 0.8881(3) 0.5647(5) 0.8165(2) 0.0453(9) Uani 1 1 d . U . . .
C15 C 0.9586(5) 0.5199(7) 0.8279(3) 0.0477(11) Uani 0.667(6) 1 d . U P A 1
H15A H 0.983936 0.527364 0.864298 0.072 Uiso 0.667(6) 1 calc GR . P A 1
H15B H 0.982934 0.553526 0.807747 0.072 Uiso 0.667(6) 1 calc GR . P A 1
H15C H 0.954302 0.449967 0.819064 0.072 Uiso 0.667(6) 1 calc GR . P A 1
C15S C 0.9537(10) 0.6026(14) 0.8257(6) 0.0466(11) Uani 0.333(6) 1 d . U P A 2
H15D H 0.978799 0.560622 0.809199 0.070 Uiso 0.333(6) 1 calc GR . P A 2
H15E H 0.977588 0.604376 0.862509 0.070 Uiso 0.333(6) 1 calc GR . P A 2
H15F H 0.950681 0.669258 0.811765 0.070 Uiso 0.333(6) 1 calc GR . P A 2
C16 C 0.8492(5) 0.5199(7) 0.8461(3) 0.0478(11) Uani 0.667(6) 1 d . U P A 1
H16A H 0.874620 0.525702 0.882598 0.072 Uiso 0.667(6) 1 calc GR . P A 1
H16B H 0.841334 0.450401 0.836989 0.072 Uiso 0.667(6) 1 calc GR . P A 1
H16C H 0.805405 0.553679 0.838757 0.072 Uiso 0.667(6) 1 calc GR . P A 1
C16S C 0.8958(10) 0.4566(14) 0.8442(6) 0.0471(11) Uani 0.333(6) 1 d . U P A 2
H16D H 0.851838 0.422863 0.833084 0.071 Uiso 0.333(6) 1 calc GR . P A 2
H16E H 0.910819 0.465193 0.881300 0.071 Uiso 0.333(6) 1 calc GR . P A 2
H16F H 0.929398 0.417347 0.834726 0.071 Uiso 0.333(6) 1 calc GR . P A 2
C17 C 0.9027(5) 0.6769(7) 0.8343(3) 0.0458(11) Uani 0.667(6) 1 d . U P A 1
H17A H 0.926054 0.679266 0.871189 0.069 Uiso 0.667(6) 1 calc GR . P A 1
H17B H 0.859631 0.712630 0.826043 0.069 Uiso 0.667(6) 1 calc GR . P A 1
H17C H 0.931485 0.707294 0.816545 0.069 Uiso 0.667(6) 1 calc GR . P A 1
C17S C 0.8454(10) 0.6197(14) 0.8406(6) 0.0468(11) Uani 0.333(6) 1 d . U P A 2
H17D H 0.836663 0.685714 0.825744 0.070 Uiso 0.333(6) 1 calc GR . P A 2
H17E H 0.869093 0.624856 0.877338 0.070 Uiso 0.333(6) 1 calc GR . P A 2
H17F H 0.802235 0.585156 0.834626 0.070 Uiso 0.333(6) 1 calc GR . P A 2
C18 C 0.7865(3) 0.7287(4) 0.64656(18) 0.0349(10) Uani 1 1 d . . . . .
H18 H 0.772525 0.710998 0.609578 0.042 Uiso 1 1 calc R . . . .
C19 C 0.9416(3) 0.7631(5) 0.6714(3) 0.0596(17) Uani 1 1 d . . . . .
H19A H 0.952924 0.731214 0.704816 0.089 Uiso 1 1 calc GR . . . .
H19B H 0.976187 0.812512 0.672152 0.089 Uiso 1 1 calc GR . . . .
H19C H 0.940216 0.713717 0.645332 0.089 Uiso 1 1 calc GR . . . .
C20 C 0.8395(4) 0.8914(5) 0.5944(3) 0.0569(17) Uani 1 1 d . . . . .
H20A H 0.838590 0.844969 0.567134 0.085 Uiso 1 1 calc GR . . . .
H20B H 0.875188 0.940315 0.597602 0.085 Uiso 1 1 calc GR . . . .
H20C H 0.795378 0.924407 0.586160 0.085 Uiso 1 1 calc GR . . . .
C21 C 0.8641(4) 0.9103(4) 0.7098(2) 0.0533(16) Uani 1 1 d . . . . .
H21A H 0.819687 0.940194 0.705242 0.080 Uiso 1 1 calc GR . . . .
H21B H 0.897225 0.961792 0.710217 0.080 Uiso 1 1 calc GR . . . .
H21C H 0.879108 0.874316 0.742197 0.080 Uiso 1 1 calc GR . . . .
C22 C 0.6825(4) 0.8978(5) 0.6220(3) 0.0581(17) Uani 1 1 d . . . . .
H22A H 0.719977 0.944798 0.634414 0.087 Uiso 1 1 calc GR . . . .
H22B H 0.641879 0.924052 0.627967 0.087 Uiso 1 1 calc GR . . . .
H22C H 0.672989 0.887135 0.585326 0.087 Uiso 1 1 calc GR . . . .
C23 C 0.6354(3) 0.6906(5) 0.6299(3) 0.0552(16) Uani 1 1 d . . . . .
H23A H 0.631286 0.675423 0.594427 0.083 Uiso 1 1 calc GR . . . .
H23B H 0.592970 0.719865 0.631161 0.083 Uiso 1 1 calc GR . . . .
H23C H 0.644660 0.630042 0.650102 0.083 Uiso 1 1 calc GR . . . .
C24 C 0.7146(4) 0.7973(6) 0.7247(2) 0.0622(18) Uani 1 1 d . . . . .
H24A H 0.722416 0.733802 0.742339 0.093 Uiso 1 1 calc GR . . . .
H24B H 0.672679 0.826588 0.727078 0.093 Uiso 1 1 calc GR . . . .
H24C H 0.752969 0.841200 0.740770 0.093 Uiso 1 1 calc GR . . . .
C25 C 0.6680(2) 0.3805(4) 0.43812(16) 0.0267(9) Uani 1 1 d . . . . .
C26 C 0.6401(2) 0.2913(4) 0.41431(17) 0.0314(10) Uani 1 1 d . . . . .
C27 C 0.5969(3) 0.2944(4) 0.36342(19) 0.0376(11) Uani 1 1 d . . . . .
H27 H 0.577187 0.234892 0.347449 0.045 Uiso 1 1 calc R . . . .
C28 C 0.5819(3) 0.3810(4) 0.33562(18) 0.0390(12) Uani 1 1 d . . . . .
C29 C 0.6114(3) 0.4673(4) 0.35981(18) 0.0362(11) Uani 1 1 d . . . . .
H29 H 0.601765 0.527343 0.341386 0.043 Uiso 1 1 calc R . . . .
C30 C 0.6548(2) 0.4684(4) 0.41055(17) 0.0309(10) Uani 1 1 d . . . . .
C31 C 0.6549(3) 0.1919(4) 0.43939(18) 0.0324(10) Uani 1 1 d . . . . .
H31 H 0.687623 0.206402 0.474000 0.039 Uiso 1 1 calc R . . . .
C32 C 0.7635(4) 0.1939(5) 0.3881(3) 0.0643(19) Uani 1 1 d . . . . .
H32A H 0.736414 0.239071 0.361794 0.096 Uiso 1 1 calc GR . . . .
H32B H 0.792784 0.154369 0.374194 0.096 Uiso 1 1 calc GR . . . .
H32C H 0.791630 0.231612 0.417447 0.096 Uiso 1 1 calc GR . . . .
C33 C 0.6524(4) 0.0397(5) 0.3525(2) 0.0532(15) Uani 1 1 d . . . . .
H33A H 0.623497 -0.006161 0.363385 0.080 Uiso 1 1 calc GR . . . .
H33B H 0.681953 0.002816 0.337653 0.080 Uiso 1 1 calc GR . . . .
H33C H 0.623827 0.084765 0.326856 0.080 Uiso 1 1 calc GR . . . .
C34 C 0.7562(4) 0.0223(5) 0.4564(3) 0.0610(18) Uani 1 1 d . . . . .
H34A H 0.785598 0.057770 0.486181 0.092 Uiso 1 1 calc GR . . . .
H34B H 0.784307 -0.017214 0.441393 0.092 Uiso 1 1 calc GR . . . .
H34C H 0.725538 -0.020949 0.467019 0.092 Uiso 1 1 calc GR . . . .
C35 C 0.5132(4) 0.0850(8) 0.3959(4) 0.090(3) Uani 1 1 d . . . . .
H35A H 0.495846 0.137201 0.370665 0.135 Uiso 1 1 calc GR . . . .
H35B H 0.475840 0.057821 0.405973 0.135 Uiso 1 1 calc GR . . . .
H35C H 0.533353 0.032922 0.380964 0.135 Uiso 1 1 calc GR . . . .
C36 C 0.6088(5) 0.0377(6) 0.5015(4) 0.089(3) Uani 1 1 d . . . . .
H36A H 0.622749 -0.019564 0.485846 0.134 Uiso 1 1 calc GR . . . .
H36B H 0.571802 0.019079 0.514308 0.134 Uiso 1 1 calc GR . . . .
H36C H 0.647566 0.061439 0.529837 0.134 Uiso 1 1 calc GR . . . .
C37 C 0.5382(3) 0.2324(5) 0.4799(3) 0.0523(15) Uani 1 1 d . . . . .
H37A H 0.568142 0.250566 0.514021 0.078 Uiso 1 1 calc GR . . . .
H37B H 0.495116 0.207317 0.482323 0.078 Uiso 1 1 calc GR . . . .
H37C H 0.529353 0.290328 0.457747 0.078 Uiso 1 1 calc GR . . . .
C38 C 0.5336(3) 0.3834(5) 0.2806(2) 0.0485(15) Uani 1 1 d . . . . .
C39 C 0.5714(5) 0.4246(10) 0.2466(3) 0.106(4) Uani 1 1 d . . . . .
H39A H 0.583765 0.493174 0.255911 0.160 Uiso 1 1 calc GR . . . .
H39B H 0.542166 0.421416 0.210882 0.160 Uiso 1 1 calc GR . . . .
H39C H 0.612651 0.386010 0.250969 0.160 Uiso 1 1 calc GR . . . .
C40 C 0.5088(6) 0.2811(6) 0.2605(3) 0.098(4) Uani 1 1 d . . . . .
H40A H 0.476445 0.286312 0.225912 0.148 Uiso 1 1 calc GR . . . .
H40B H 0.486334 0.250399 0.282861 0.148 Uiso 1 1 calc GR . . . .
H40C H 0.547581 0.240772 0.260015 0.148 Uiso 1 1 calc GR . . . .
C41 C 0.4729(4) 0.4454(7) 0.2779(3) 0.084(3) Uani 1 1 d . . . . .
H41A H 0.451433 0.420442 0.302123 0.126 Uiso 1 1 calc GR . . . .
H41B H 0.440263 0.442712 0.243254 0.126 Uiso 1 1 calc GR . . . .
H41C H 0.487356 0.513486 0.286441 0.126 Uiso 1 1 calc GR . . . .
C42 C 0.6837(3) 0.5672(4) 0.43188(18) 0.0319(10) Uani 1 1 d . . . . .
H42 H 0.718572 0.551587 0.465454 0.038 Uiso 1 1 calc R . . . .
C43 C 0.8096(3) 0.6890(5) 0.4423(3) 0.0545(16) Uani 1 1 d . . . . .
H43A H 0.795271 0.734234 0.464419 0.082 Uiso 1 1 calc GR . . . .
H43B H 0.835878 0.725012 0.424432 0.082 Uiso 1 1 calc GR . . . .
H43C H 0.837872 0.636927 0.463140 0.082 Uiso 1 1 calc GR . . . .
C44 C 0.6848(4) 0.7346(5) 0.3529(3) 0.0573(17) Uani 1 1 d . . . . .
H44A H 0.643575 0.707917 0.327955 0.086 Uiso 1 1 calc GR . . . .
H44B H 0.713360 0.764831 0.334979 0.086 Uiso 1 1 calc GR . . . .
H44C H 0.672187 0.784161 0.373886 0.086 Uiso 1 1 calc GR . . . .
C45 C 0.7590(4) 0.5463(5) 0.3527(2) 0.0547(16) Uani 1 1 d . . . . .
H45A H 0.775996 0.485560 0.371427 0.082 Uiso 1 1 calc GR . . . .
H45B H 0.794974 0.576288 0.341868 0.082 Uiso 1 1 calc GR . . . .
H45C H 0.719824 0.531371 0.322604 0.082 Uiso 1 1 calc GR . . . .
C46 C 0.6586(3) 0.7513(4) 0.4872(2) 0.0464(13) Uani 1 1 d . . . . .
H46A H 0.696747 0.729576 0.516571 0.070 Uiso 1 1 calc GR . . . .
H46B H 0.625507 0.786298 0.499297 0.070 Uiso 1 1 calc GR . . . .
H46C H 0.675299 0.795172 0.465918 0.070 Uiso 1 1 calc GR . . . .
C47 C 0.5456(3) 0.6855(5) 0.3928(2) 0.0469(13) Uani 1 1 d . . . . .
H47A H 0.562129 0.736753 0.374945 0.070 Uiso 1 1 calc GR . . . .
H47B H 0.509358 0.712360 0.404425 0.070 Uiso 1 1 calc GR . . . .
H47C H 0.527790 0.630368 0.369631 0.070 Uiso 1 1 calc GR . . . .
C48 C 0.5784(3) 0.5633(4) 0.4874(2) 0.0426(12) Uani 1 1 d . . . . .
H48A H 0.559039 0.504235 0.467872 0.064 Uiso 1 1 calc GR . . . .
H48B H 0.542492 0.599985 0.495237 0.064 Uiso 1 1 calc GR . . . .
H48C H 0.613505 0.544330 0.519197 0.064 Uiso 1 1 calc GR . . . .
C49 C 1.0199(3) 0.3963(6) 0.5972(3) 0.068(2) Uani 1 1 d . . . . .
H49A H 1.018589 0.336667 0.616667 0.102 Uiso 1 1 calc GR . . . .
H49B H 1.065721 0.424373 0.609164 0.102 Uiso 1 1 calc GR . . . .
H49C H 1.007854 0.379941 0.560901 0.102 Uiso 1 1 calc GR . . . .
C50 C 0.9803(3) 0.5135(5) 0.6755(2) 0.0495(14) Uani 1 1 d . . . . .
H50A H 0.941962 0.546075 0.682092 0.074 Uiso 1 1 calc GR . . . .
H50B H 1.020241 0.556532 0.686273 0.074 Uiso 1 1 calc GR . . . .
H50C H 0.990549 0.451817 0.694698 0.074 Uiso 1 1 calc GR . . . .
C51 C 0.9634(3) 0.5997(5) 0.5700(3) 0.0550(16) Uani 1 1 d . . . . .
H51A H 0.957135 0.582181 0.534452 0.083 Uiso 1 1 calc GR . . . .
H51B H 1.008097 0.630297 0.585129 0.083 Uiso 1 1 calc GR . . . .
H51C H 0.927863 0.645946 0.571194 0.083 Uiso 1 1 calc GR . . . .
O O 1.0129(6) 1.0030(7) 0.5198(3) 0.0695(18) Uani 0.5 1 d D U P B -1
C52 C 0.9834(9) 0.8438(11) 0.5371(6) 0.071(2) Uani 0.5 1 d D U P B -1
H52A H 0.960717 0.783835 0.520480 0.106 Uiso 0.5 1 calc GR . P B -1
H52B H 0.967238 0.860317 0.565682 0.106 Uiso 0.5 1 calc GR . P B -1
H52C H 1.032610 0.833135 0.549882 0.106 Uiso 0.5 1 calc GR . P B -1
C53 C 0.9675(9) 0.9260(10) 0.4997(6) 0.0699(18) Uani 0.5 1 d D U P B -1
H53A H 0.972073 0.903724 0.466926 0.084 Uiso 0.5 1 calc R . P B -1
H53B H 0.920151 0.948593 0.493226 0.084 Uiso 0.5 1 calc R . P B -1
C54 C 1.0049(9) 1.0746(10) 0.4820(5) 0.0695(18) Uani 0.5 1 d D U P B -1
H54A H 0.957942 1.100584 0.470729 0.083 Uiso 0.5 1 calc R . P B -1
H54B H 1.014485 1.046389 0.452062 0.083 Uiso 0.5 1 calc R . P B -1
C55 C 1.0544(8) 1.1539(11) 0.5054(6) 0.069(2) Uani 0.5 1 d D U P B -1
H55A H 1.049366 1.207463 0.480841 0.104 Uiso 0.5 1 calc GR . P B -1
H55B H 1.100682 1.127695 0.515021 0.104 Uiso 0.5 1 calc GR . P B -1
H55C H 1.045585 1.178900 0.535889 0.104 Uiso 0.5 1 calc GR . P B -1

loop_
_atom_site_aniso_label
_atom_site_aniso_U_11
_atom_site_aniso_U_22
_atom_site_aniso_U_33
_atom_site_aniso_U_23
_atom_site_aniso_U_13
_atom_site_aniso_U_12
Sb1 0.02634(15) 0.02757(15) 0.02223(14) 0.00195(11) 0.00430(11) 0.00070(11)
Sb2 0.02670(15) 0.02948(15) 0.01993(13) 0.00006(11) 0.00395(11) 0.00074(11)
Br1 0.0480(3) 0.0642(4) 0.0401(3) 0.0018(3) 0.0219(3) 0.0011(3)
Br2 0.0460(3) 0.0438(3) 0.0517(3) 0.0012(2) 0.0078(3) 0.0185(2)
Ge 0.0268(2) 0.0359(3) 0.0282(2) 0.0004(2) 0.00579(19) 0.0060(2)
Si1 0.0498(9) 0.0294(7) 0.0337(7) 0.0066(5) 0.0073(6) 0.0082(6)
Si2 0.0383(8) 0.0370(7) 0.0321(7) 0.0034(6) 0.0111(6) -0.0033(6)
Si3 0.0480(9) 0.0310(7) 0.0383(8) -0.0008(6) 0.0023(6) -0.0086(6)
Si4 0.0421(8) 0.0309(7) 0.0372(7) -0.0037(6) 0.0022(6) 0.0026(6)
Si5 0.0400(8) 0.0358(7) 0.0384(7) -0.0082(6) 0.0101(6) 0.0074(6)
Si6 0.0400(8) 0.0393(8) 0.0501(9) -0.0049(7) 0.0148(7) 0.0006(6)
Si7 0.0386(8) 0.0482(9) 0.0359(7) 0.0145(6) 0.0133(6) 0.0053(6)
Si8 0.0336(7) 0.0323(7) 0.0301(6) 0.0029(5) 0.0074(5) 0.0036(5)
Si9 0.0248(7) 0.0504(9) 0.0452(8) -0.0008(7) 0.0048(6) -0.0007(6)
N 0.0195(17) 0.037(2) 0.035(2) -0.0008(17) 0.0053(15) 0.0089(16)
C1 0.0183(19) 0.030(2) 0.025(2) 0.0007(17) 0.0027(16) 0.0016(16)
C2 0.024(2) 0.034(2) 0.025(2) 0.0019(18) 0.0050(17) 0.0023(18)
C3 0.032(2) 0.035(2) 0.024(2) 0.0058(18) 0.0046(18) 0.0027(19)
C4 0.026(2) 0.041(3) 0.022(2) -0.0028(18) 0.0028(17) 0.0018(19)
C5 0.038(3) 0.036(2) 0.022(2) -0.0031(18) 0.0023(19) -0.001(2)
C6 0.026(2) 0.030(2) 0.024(2) 0.0018(17) 0.0028(17) 0.0004(17)
C7 0.033(2) 0.029(2) 0.026(2) 0.0054(17) 0.0061(18) 0.0042(18)
C8 0.046(3) 0.050(3) 0.046(3) 0.004(3) 0.003(3) 0.017(3)
C9 0.066(4) 0.030(3) 0.054(4) 0.002(2) 0.014(3) 0.003(3)
C10 0.076(5) 0.046(3) 0.043(3) 0.021(3) 0.015(3) 0.018(3)
C11 0.037(3) 0.042(3) 0.037(3) 0.001(2) 0.011(2) -0.003(2)
C12 0.049(3) 0.044(3) 0.058(4) 0.008(3) 0.011(3) -0.008(3)
C13 0.053(4) 0.076(4) 0.037(3) 0.003(3) 0.023(3) -0.001(3)
C14 0.053(2) 0.052(2) 0.0245(15) -0.0032(15) 0.0026(15) -0.0037(18)
C15 0.055(2) 0.053(2) 0.0263(18) -0.0037(17) 0.0001(17) -0.002(2)
C15S 0.054(2) 0.052(2) 0.0258(18) -0.0032(18) 0.0014(18) -0.004(2)
C16 0.056(2) 0.054(2) 0.0261(18) -0.0023(17) 0.0024(17) -0.006(2)
C16S 0.055(2) 0.053(2) 0.0258(19) -0.0027(18) 0.0015(18) -0.004(2)
C17 0.053(2) 0.051(2) 0.0249(18) -0.0032(17) 0.0022(17) -0.004(2)
C17S 0.054(2) 0.053(2) 0.0255(18) -0.0032(18) 0.0023(18) -0.004(2)
C18 0.044(3) 0.030(2) 0.025(2) -0.0017(18) 0.002(2) -0.003(2)
C19 0.046(4) 0.055(4) 0.073(5) -0.002(3) 0.012(3) -0.012(3)
C20 0.077(5) 0.038(3) 0.054(4) 0.008(3) 0.019(3) -0.008(3)
C21 0.065(4) 0.035(3) 0.046(3) -0.005(2) -0.001(3) -0.014(3)
C22 0.053(4) 0.038(3) 0.068(4) 0.003(3) -0.004(3) 0.000(3)
C23 0.041(3) 0.044(3) 0.075(4) -0.003(3) 0.012(3) 0.003(3)
C24 0.063(4) 0.077(5) 0.045(3) -0.010(3) 0.016(3) 0.013(4)
C25 0.022(2) 0.037(2) 0.0192(19) 0.0005(17) 0.0040(16) 0.0055(17)
C26 0.029(2) 0.038(3) 0.024(2) -0.0025(18) 0.0031(18) 0.0053(19)
C27 0.036(3) 0.044(3) 0.027(2) -0.009(2) 0.003(2) 0.006(2)
C28 0.040(3) 0.049(3) 0.023(2) -0.005(2) 0.003(2) 0.015(2)
C29 0.037(3) 0.046(3) 0.023(2) 0.007(2) 0.0045(19) 0.014(2)
C30 0.027(2) 0.040(3) 0.022(2) 0.0009(18) 0.0035(17) 0.0055(19)
C31 0.037(3) 0.030(2) 0.025(2) -0.0036(18) 0.0032(19) 0.0048(19)
C32 0.067(5) 0.058(4) 0.081(5) -0.013(4) 0.042(4) 0.004(3)
C33 0.058(4) 0.053(4) 0.047(3) -0.018(3) 0.015(3) 0.001(3)
C34 0.062(4) 0.058(4) 0.058(4) 0.001(3) 0.012(3) 0.024(3)
C35 0.057(5) 0.121(8) 0.093(6) -0.059(6) 0.026(4) -0.036(5)
C36 0.085(6) 0.063(5) 0.139(9) 0.050(5) 0.061(6) 0.014(4)
C37 0.047(3) 0.055(4) 0.059(4) -0.008(3) 0.023(3) 0.003(3)
C38 0.057(4) 0.053(3) 0.023(2) -0.005(2) -0.004(2) 0.015(3)
C39 0.099(7) 0.183(12) 0.024(3) 0.006(5) 0.001(4) -0.007(8)
C40 0.131(8) 0.075(6) 0.045(4) -0.019(4) -0.034(5) 0.026(6)
C41 0.072(5) 0.109(7) 0.046(4) -0.009(4) -0.015(4) 0.039(5)
C42 0.033(2) 0.036(2) 0.024(2) 0.0047(18) 0.0057(18) 0.004(2)
C43 0.043(3) 0.062(4) 0.061(4) 0.011(3) 0.019(3) -0.010(3)
C44 0.061(4) 0.062(4) 0.052(4) 0.026(3) 0.023(3) 0.007(3)
C45 0.054(4) 0.072(4) 0.041(3) 0.017(3) 0.019(3) 0.013(3)
C46 0.053(3) 0.036(3) 0.045(3) -0.007(2) 0.008(3) 0.002(2)
C47 0.031(3) 0.061(4) 0.043(3) 0.008(3) 0.005(2) 0.008(3)
C48 0.051(3) 0.038(3) 0.045(3) 0.004(2) 0.024(3) 0.009(2)
C49 0.027(3) 0.081(5) 0.088(5) -0.013(4) 0.008(3) 0.003(3)
C50 0.035(3) 0.052(3) 0.045(3) 0.001(3) -0.009(2) -0.007(3)
C51 0.030(3) 0.074(4) 0.062(4) 0.000(3) 0.016(3) -0.013(3)
O 0.082(5) 0.061(3) 0.065(4) 0.006(4) 0.024(4) -0.009(4)
C52 0.083(5) 0.062(4) 0.067(4) 0.004(4) 0.024(4) -0.009(4)
C53 0.083(5) 0.061(4) 0.066(4) 0.005(4) 0.024(4) -0.009(4)
C54 0.082(5) 0.061(4) 0.065(4) 0.006(4) 0.024(4) -0.008(4)
C55 0.083(5) 0.061(4) 0.065(4) 0.007(4) 0.025(4) -0.008(4)

_geom_special_details            
;
 All esds (except the esd in the dihedral angle between two l.s. planes)
 are estimated using the full covariance matrix.  The cell esds are taken
 into account individually in the estimation of esds in distances, angles
 and torsion angles; correlations between esds in cell parameters are only
 used when they are defined by crystal symmetry.  An approximate (isotropic)
 treatment of cell esds is used for estimating esds involving l.s. planes.
;
loop_
_geom_bond_atom_site_label_1
_geom_bond_atom_site_label_2
_geom_bond_distance
_geom_bond_site_symmetry_2
_geom_bond_publ_flag
Sb1 Sb2 2.9274(4) . ?
Sb1 Ge 3.0965(6) . ?
Sb1 N 2.098(4) . ?
Sb1 C1 2.168(4) . ?
Sb2 Ge 2.5989(6) . ?
Sb2 C25 2.179(4) . ?
Br1 Ge 2.3282(8) . ?
Br2 Ge 2.3204(8) . ?
Ge N 1.810(4) . ?
Si1 C7 1.896(5) . ?
Si1 C8 1.844(7) . ?
Si1 C9 1.866(6) . ?
Si1 C10 1.881(6) . ?
Si2 C7 1.904(5) . ?
Si2 C11 1.870(6) . ?
Si2 C12 1.864(6) . ?
Si2 C13 1.869(6) . ?
Si3 C18 1.910(5) . ?
Si3 C19 1.857(7) . ?
Si3 C20 1.870(6) . ?
Si3 C21 1.873(6) . ?
Si4 C18 1.895(6) . ?
Si4 C22 1.864(6) . ?
Si4 C23 1.866(7) . ?
Si4 C24 1.861(7) . ?
Si5 C31 1.904(5) . ?
Si5 C32 1.863(8) . ?
Si5 C33 1.867(6) . ?
Si5 C34 1.852(7) . ?
Si6 C31 1.889(6) . ?
Si6 C35 1.867(8) . ?
Si6 C36 1.858(8) . ?
Si6 C37 1.843(6) . ?
Si7 C42 1.896(5) . ?
Si7 C43 1.873(7) . ?
Si7 C44 1.870(6) . ?
Si7 C45 1.859(7) . ?
Si8 C42 1.901(5) . ?
Si8 C46 1.869(6) . ?
Si8 C47 1.865(6) . ?
Si8 C48 1.863(6) . ?
Si9 N 1.770(4) . ?
Si9 C49 1.860(7) . ?
Si9 C50 1.854(6) . ?
Si9 C51 1.855(7) . ?
C1 C2 1.413(6) . ?
C1 C6 1.417(6) . ?
C2 C3 1.391(6) . ?
C2 C7 1.512(7) . ?
C3 H3 0.9500 . ?
C3 C4 1.393(7) . ?
C4 C5 1.386(7) . ?
C4 C14 1.530(7) . ?
C5 H5 0.9500 . ?
C5 C6 1.410(6) . ?
C6 C18 1.515(7) . ?
C7 H7 1.0000 . ?
C8 H8A 0.9800 . ?
C8 H8B 0.9800 . ?
C8 H8C 0.9800 . ?
C9 H9A 0.9800 . ?
C9 H9B 0.9800 . ?
C9 H9C 0.9800 . ?
C10 H10A 0.9800 . ?
C10 H10B 0.9800 . ?
C10 H10C 0.9800 . ?
C11 H11A 0.9800 . ?
C11 H11B 0.9800 . ?
C11 H11C 0.9800 . ?
C12 H12A 0.9800 . ?
C12 H12B 0.9800 . ?
C12 H12C 0.9800 . ?
C13 H13A 0.9800 . ?
C13 H13B 0.9800 . ?
C13 H13C 0.9800 . ?
C14 C15 1.523(11) . ?
C14 C15S 1.40(2) . ?
C14 C16 1.461(11) . ?
C14 C16S 1.644(19) . ?
C14 C17 1.603(11) . ?
C14 C17S 1.48(2) . ?
C15 H15A 0.9800 . ?
C15 H15B 0.9800 . ?
C15 H15C 0.9800 . ?
C15S H15D 0.9800 . ?
C15S H15E 0.9800 . ?
C15S H15F 0.9800 . ?
C16 H16A 0.9800 . ?
C16 H16B 0.9800 . ?
C16 H16C 0.9800 . ?
C16S H16D 0.9800 . ?
C16S H16E 0.9800 . ?
C16S H16F 0.9800 . ?
C17 H17A 0.9800 . ?
C17 H17B 0.9800 . ?
C17 H17C 0.9800 . ?
C17S H17D 0.9800 . ?
C17S H17E 0.9800 . ?
C17S H17F 0.9800 . ?
C18 H18 1.0000 . ?
C19 H19A 0.9800 . ?
C19 H19B 0.9800 . ?
C19 H19C 0.9800 . ?
C20 H20A 0.9800 . ?
C20 H20B 0.9800 . ?
C20 H20C 0.9800 . ?
C21 H21A 0.9800 . ?
C21 H21B 0.9800 . ?
C21 H21C 0.9800 . ?
C22 H22A 0.9800 . ?
C22 H22B 0.9800 . ?
C22 H22C 0.9800 . ?
C23 H23A 0.9800 . ?
C23 H23B 0.9800 . ?
C23 H23C 0.9800 . ?
C24 H24A 0.9800 . ?
C24 H24B 0.9800 . ?
C24 H24C 0.9800 . ?
C25 C26 1.414(7) . ?
C25 C30 1.399(7) . ?
C26 C27 1.406(6) . ?
C26 C31 1.507(7) . ?
C27 H27 0.9500 . ?
C27 C28 1.388(8) . ?
C28 C29 1.392(8) . ?
C28 C38 1.532(7) . ?
C29 H29 0.9500 . ?
C29 C30 1.404(6) . ?
C30 C42 1.514(7) . ?
C31 H31 1.0000 . ?
C32 H32A 0.9800 . ?
C32 H32B 0.9800 . ?
C32 H32C 0.9800 . ?
C33 H33A 0.9800 . ?
C33 H33B 0.9800 . ?
C33 H33C 0.9800 . ?
C34 H34A 0.9800 . ?
C34 H34B 0.9800 . ?
C34 H34C 0.9800 . ?
C35 H35A 0.9800 . ?
C35 H35B 0.9800 . ?
C35 H35C 0.9800 . ?
C36 H36A 0.9800 . ?
C36 H36B 0.9800 . ?
C36 H36C 0.9800 . ?
C37 H37A 0.9800 . ?
C37 H37B 0.9800 . ?
C37 H37C 0.9800 . ?
C38 C39 1.516(12) . ?
C38 C40 1.526(10) . ?
C38 C41 1.499(10) . ?
C39 H39A 0.9800 . ?
C39 H39B 0.9800 . ?
C39 H39C 0.9800 . ?
C40 H40A 0.9800 . ?
C40 H40B 0.9800 . ?
C40 H40C 0.9800 . ?
C41 H41A 0.9800 . ?
C41 H41B 0.9800 . ?
C41 H41C 0.9800 . ?
C42 H42 1.0000 . ?
C43 H43A 0.9800 . ?
C43 H43B 0.9800 . ?
C43 H43C 0.9800 . ?
C44 H44A 0.9800 . ?
C44 H44B 0.9800 . ?
C44 H44C 0.9800 . ?
C45 H45A 0.9800 . ?
C45 H45B 0.9800 . ?
C45 H45C 0.9800 . ?
C46 H46A 0.9800 . ?
C46 H46B 0.9800 . ?
C46 H46C 0.9800 . ?
C47 H47A 0.9800 . ?
C47 H47B 0.9800 . ?
C47 H47C 0.9800 . ?
C48 H48A 0.9800 . ?
C48 H48B 0.9800 . ?
C48 H48C 0.9800 . ?
C49 H49A 0.9800 . ?
C49 H49B 0.9800 . ?
C49 H49C 0.9800 . ?
C50 H50A 0.9800 . ?
C50 H50B 0.9800 . ?
C50 H50C 0.9800 . ?
C51 H51A 0.9800 . ?
C51 H51B 0.9800 . ?
C51 H51C 0.9800 . ?
O C53 1.400(7) . ?
O C54 1.402(7) . ?
C52 H52A 0.9800 . ?
C52 H52B 0.9800 . ?
C52 H52C 0.9800 . ?
C52 C53 1.489(9) . ?
C53 H53A 0.9900 . ?
C53 H53B 0.9900 . ?
C54 H54A 0.9900 . ?
C54 H54B 0.9900 . ?
C54 C55 1.488(9) . ?
C55 H55A 0.9800 . ?
C55 H55B 0.9800 . ?
C55 H55C 0.9800 . ?

loop_
_geom_angle_atom_site_label_1
_geom_angle_atom_site_label_2
_geom_angle_atom_site_label_3
_geom_angle
_geom_angle_site_symmetry_1
_geom_angle_site_symmetry_3
_geom_angle_publ_flag
Sb2 Sb1 Ge 51.022(12) . . ?
N Sb1 Sb2 81.79(12) . . ?
N Sb1 Ge 34.46(11) . . ?
N Sb1 C1 96.95(16) . . ?
C1 Sb1 Sb2 109.78(12) . . ?
C1 Sb1 Ge 118.96(12) . . ?
Ge Sb2 Sb1 67.856(15) . . ?
C25 Sb2 Sb1 116.53(13) . . ?
C25 Sb2 Ge 103.52(12) . . ?
Sb2 Ge Sb1 61.122(13) . . ?
Br1 Ge Sb1 106.98(3) . . ?
Br1 Ge Sb2 116.08(3) . . ?
Br2 Ge Sb1 146.19(3) . . ?
Br2 Ge Sb2 119.15(3) . . ?
Br2 Ge Br1 102.32(3) . . ?
N Ge Sb1 40.99(12) . . ?
N Ge Sb2 97.24(12) . . ?
N Ge Br1 109.51(14) . . ?
N Ge Br2 112.67(13) . . ?
C8 Si1 C7 110.8(3) . . ?
C8 Si1 C9 108.5(3) . . ?
C8 Si1 C10 107.7(3) . . ?
C9 Si1 C7 106.8(3) . . ?
C9 Si1 C10 108.2(3) . . ?
C10 Si1 C7 114.7(3) . . ?
C11 Si2 C7 109.7(2) . . ?
C12 Si2 C7 112.6(3) . . ?
C12 Si2 C11 106.2(3) . . ?
C12 Si2 C13 109.0(3) . . ?
C13 Si2 C7 111.0(3) . . ?
C13 Si2 C11 108.1(3) . . ?
C19 Si3 C18 111.2(3) . . ?
C19 Si3 C20 108.8(4) . . ?
C19 Si3 C21 105.8(3) . . ?
C20 Si3 C18 107.0(3) . . ?
C20 Si3 C21 110.9(3) . . ?
C21 Si3 C18 113.1(3) . . ?
C22 Si4 C18 110.1(3) . . ?
C22 Si4 C23 108.0(3) . . ?
C23 Si4 C18 109.3(3) . . ?
C24 Si4 C18 113.7(3) . . ?
C24 Si4 C22 109.0(4) . . ?
C24 Si4 C23 106.6(4) . . ?
C32 Si5 C31 107.2(3) . . ?
C32 Si5 C33 109.1(3) . . ?
C33 Si5 C31 114.1(3) . . ?
C34 Si5 C31 109.0(3) . . ?
C34 Si5 C32 109.9(4) . . ?
C34 Si5 C33 107.5(3) . . ?
C35 Si6 C31 114.2(3) . . ?
C36 Si6 C31 109.3(3) . . ?
C36 Si6 C35 108.7(5) . . ?
C37 Si6 C31 108.9(3) . . ?
C37 Si6 C35 107.4(4) . . ?
C37 Si6 C36 108.1(4) . . ?
C43 Si7 C42 107.1(3) . . ?
C44 Si7 C42 114.3(3) . . ?
C44 Si7 C43 107.5(3) . . ?
C45 Si7 C42 111.0(3) . . ?
C45 Si7 C43 110.2(3) . . ?
C45 Si7 C44 106.8(3) . . ?
C46 Si8 C42 109.0(3) . . ?
C47 Si8 C42 114.2(2) . . ?
C47 Si8 C46 108.5(3) . . ?
C48 Si8 C42 108.5(2) . . ?
C48 Si8 C46 109.9(3) . . ?
C48 Si8 C47 106.6(3) . . ?
N Si9 C49 110.4(3) . . ?
N Si9 C50 109.3(2) . . ?
N Si9 C51 109.3(2) . . ?
C50 Si9 C49 108.5(3) . . ?
C50 Si9 C51 111.3(3) . . ?
C51 Si9 C49 108.0(4) . . ?
Ge N Sb1 104.55(18) . . ?
Si9 N Sb1 118.5(2) . . ?
Si9 N Ge 125.1(2) . . ?
C2 C1 Sb1 125.3(3) . . ?
C2 C1 C6 119.6(4) . . ?
C6 C1 Sb1 113.2(3) . . ?
C1 C2 C7 123.4(4) . . ?
C3 C2 C1 118.1(4) . . ?
C3 C2 C7 118.3(4) . . ?
C2 C3 H3 118.3 . . ?
C2 C3 C4 123.3(4) . . ?
C4 C3 H3 118.3 . . ?
C3 C4 C14 121.4(5) . . ?
C5 C4 C3 117.1(4) . . ?
C5 C4 C14 121.4(5) . . ?
C4 C5 H5 118.8 . . ?
C4 C5 C6 122.3(5) . . ?
C6 C5 H5 118.8 . . ?
C1 C6 C18 125.7(4) . . ?
C5 C6 C1 118.3(4) . . ?
C5 C6 C18 116.0(4) . . ?
Si1 C7 Si2 113.9(2) . . ?
Si1 C7 H7 105.3 . . ?
Si2 C7 H7 105.3 . . ?
C2 C7 Si1 117.7(3) . . ?
C2 C7 Si2 108.3(3) . . ?
C2 C7 H7 105.3 . . ?
Si1 C8 H8A 109.5 . . ?
Si1 C8 H8B 109.5 . . ?
Si1 C8 H8C 109.5 . . ?
H8A C8 H8B 109.5 . . ?
H8A C8 H8C 109.5 . . ?
H8B C8 H8C 109.5 . . ?
Si1 C9 H9A 109.5 . . ?
Si1 C9 H9B 109.5 . . ?
Si1 C9 H9C 109.5 . . ?
H9A C9 H9B 109.5 . . ?
H9A C9 H9C 109.5 . . ?
H9B C9 H9C 109.5 . . ?
Si1 C10 H10A 109.5 . . ?
Si1 C10 H10B 109.5 . . ?
Si1 C10 H10C 109.5 . . ?
H10A C10 H10B 109.5 . . ?
H10A C10 H10C 109.5 . . ?
H10B C10 H10C 109.5 . . ?
Si2 C11 H11A 109.5 . . ?
Si2 C11 H11B 109.5 . . ?
Si2 C11 H11C 109.5 . . ?
H11A C11 H11B 109.5 . . ?
H11A C11 H11C 109.5 . . ?
H11B C11 H11C 109.5 . . ?
Si2 C12 H12A 109.5 . . ?
Si2 C12 H12B 109.5 . . ?
Si2 C12 H12C 109.5 . . ?
H12A C12 H12B 109.5 . . ?
H12A C12 H12C 109.5 . . ?
H12B C12 H12C 109.5 . . ?
Si2 C13 H13A 109.5 . . ?
Si2 C13 H13B 109.5 . . ?
Si2 C13 H13C 109.5 . . ?
H13A C13 H13B 109.5 . . ?
H13A C13 H13C 109.5 . . ?
H13B C13 H13C 109.5 . . ?
C4 C14 C16S 111.0(7) . . ?
C4 C14 C17 111.9(5) . . ?
C15 C14 C4 108.3(5) . . ?
C15 C14 C17 104.1(6) . . ?
C15S C14 C4 110.5(8) . . ?
C15S C14 C16S 107.6(11) . . ?
C15S C14 C17S 115.0(11) . . ?
C16 C14 C4 111.6(5) . . ?
C16 C14 C15 112.8(7) . . ?
C16 C14 C17 108.0(6) . . ?
C17S C14 C4 109.5(8) . . ?
C17S C14 C16S 103.0(11) . . ?
C14 C15 H15A 109.5 . . ?
C14 C15 H15B 109.5 . . ?
C14 C15 H15C 109.5 . . ?
H15A C15 H15B 109.5 . . ?
H15A C15 H15C 109.5 . . ?
H15B C15 H15C 109.5 . . ?
C14 C15S H15D 109.5 . . ?
C14 C15S H15E 109.5 . . ?
C14 C15S H15F 109.5 . . ?
H15D C15S H15E 109.5 . . ?
H15D C15S H15F 109.5 . . ?
H15E C15S H15F 109.5 . . ?
C14 C16 H16A 109.5 . . ?
C14 C16 H16B 109.5 . . ?
C14 C16 H16C 109.5 . . ?
H16A C16 H16B 109.5 . . ?
H16A C16 H16C 109.5 . . ?
H16B C16 H16C 109.5 . . ?
C14 C16S H16D 109.5 . . ?
C14 C16S H16E 109.5 . . ?
C14 C16S H16F 109.5 . . ?
H16D C16S H16E 109.5 . . ?
H16D C16S H16F 109.5 . . ?
H16E C16S H16F 109.5 . . ?
C14 C17 H17A 109.5 . . ?
C14 C17 H17B 109.5 . . ?
C14 C17 H17C 109.5 . . ?
H17A C17 H17B 109.5 . . ?
H17A C17 H17C 109.5 . . ?
H17B C17 H17C 109.5 . . ?
C14 C17S H17D 109.5 . . ?
C14 C17S H17E 109.5 . . ?
C14 C17S H17F 109.5 . . ?
H17D C17S H17E 109.5 . . ?
H17D C17S H17F 109.5 . . ?
H17E C17S H17F 109.5 . . ?
Si3 C18 H18 105.0 . . ?
Si4 C18 Si3 114.1(3) . . ?
Si4 C18 H18 105.0 . . ?
C6 C18 Si3 116.7(4) . . ?
C6 C18 Si4 109.9(4) . . ?
C6 C18 H18 105.0 . . ?
Si3 C19 H19A 109.5 . . ?
Si3 C19 H19B 109.5 . . ?
Si3 C19 H19C 109.5 . . ?
H19A C19 H19B 109.5 . . ?
H19A C19 H19C 109.5 . . ?
H19B C19 H19C 109.5 . . ?
Si3 C20 H20A 109.5 . . ?
Si3 C20 H20B 109.5 . . ?
Si3 C20 H20C 109.5 . . ?
H20A C20 H20B 109.5 . . ?
H20A C20 H20C 109.5 . . ?
H20B C20 H20C 109.5 . . ?
Si3 C21 H21A 109.5 . . ?
Si3 C21 H21B 109.5 . . ?
Si3 C21 H21C 109.5 . . ?
H21A C21 H21B 109.5 . . ?
H21A C21 H21C 109.5 . . ?
H21B C21 H21C 109.5 . . ?
Si4 C22 H22A 109.5 . . ?
Si4 C22 H22B 109.5 . . ?
Si4 C22 H22C 109.5 . . ?
H22A C22 H22B 109.5 . . ?
H22A C22 H22C 109.5 . . ?
H22B C22 H22C 109.5 . . ?
Si4 C23 H23A 109.5 . . ?
Si4 C23 H23B 109.5 . . ?
Si4 C23 H23C 109.5 . . ?
H23A C23 H23B 109.5 . . ?
H23A C23 H23C 109.5 . . ?
H23B C23 H23C 109.5 . . ?
Si4 C24 H24A 109.5 . . ?
Si4 C24 H24B 109.5 . . ?
Si4 C24 H24C 109.5 . . ?
H24A C24 H24B 109.5 . . ?
H24A C24 H24C 109.5 . . ?
H24B C24 H24C 109.5 . . ?
C26 C25 Sb2 113.1(3) . . ?
C30 C25 Sb2 126.0(3) . . ?
C30 C25 C26 120.1(4) . . ?
C25 C26 C31 124.4(4) . . ?
C27 C26 C25 118.4(5) . . ?
C27 C26 C31 117.3(4) . . ?
C26 C27 H27 118.7 . . ?
C28 C27 C26 122.5(5) . . ?
C28 C27 H27 118.7 . . ?
C27 C28 C29 117.7(4) . . ?
C27 C28 C38 121.8(5) . . ?
C29 C28 C38 120.4(5) . . ?
C28 C29 H29 118.9 . . ?
C28 C29 C30 122.1(5) . . ?
C30 C29 H29 118.9 . . ?
C25 C30 C29 119.1(5) . . ?
C25 C30 C42 124.4(4) . . ?
C29 C30 C42 116.5(4) . . ?
Si5 C31 H31 103.8 . . ?
Si6 C31 Si5 118.6(3) . . ?
Si6 C31 H31 103.8 . . ?
C26 C31 Si5 111.7(3) . . ?
C26 C31 Si6 113.1(3) . . ?
C26 C31 H31 103.8 . . ?
Si5 C32 H32A 109.5 . . ?
Si5 C32 H32B 109.5 . . ?
Si5 C32 H32C 109.5 . . ?
H32A C32 H32B 109.5 . . ?
H32A C32 H32C 109.5 . . ?
H32B C32 H32C 109.5 . . ?
Si5 C33 H33A 109.5 . . ?
Si5 C33 H33B 109.5 . . ?
Si5 C33 H33C 109.5 . . ?
H33A C33 H33B 109.5 . . ?
H33A C33 H33C 109.5 . . ?
H33B C33 H33C 109.5 . . ?
Si5 C34 H34A 109.5 . . ?
Si5 C34 H34B 109.5 . . ?
Si5 C34 H34C 109.5 . . ?
H34A C34 H34B 109.5 . . ?
H34A C34 H34C 109.5 . . ?
H34B C34 H34C 109.5 . . ?
Si6 C35 H35A 109.5 . . ?
Si6 C35 H35B 109.5 . . ?
Si6 C35 H35C 109.5 . . ?
H35A C35 H35B 109.5 . . ?
H35A C35 H35C 109.5 . . ?
H35B C35 H35C 109.5 . . ?
Si6 C36 H36A 109.5 . . ?
Si6 C36 H36B 109.5 . . ?
Si6 C36 H36C 109.5 . . ?
H36A C36 H36B 109.5 . . ?
H36A C36 H36C 109.5 . . ?
H36B C36 H36C 109.5 . . ?
Si6 C37 H37A 109.5 . . ?
Si6 C37 H37B 109.5 . . ?
Si6 C37 H37C 109.5 . . ?
H37A C37 H37B 109.5 . . ?
H37A C37 H37C 109.5 . . ?
H37B C37 H37C 109.5 . . ?
C39 C38 C28 108.7(6) . . ?
C39 C38 C40 107.1(7) . . ?
C40 C38 C28 112.2(5) . . ?
C41 C38 C28 109.4(5) . . ?
C41 C38 C39 111.0(7) . . ?
C41 C38 C40 108.4(7) . . ?
C38 C39 H39A 109.5 . . ?
C38 C39 H39B 109.5 . . ?
C38 C39 H39C 109.5 . . ?
H39A C39 H39B 109.5 . . ?
H39A C39 H39C 109.5 . . ?
H39B C39 H39C 109.5 . . ?
C38 C40 H40A 109.5 . . ?
C38 C40 H40B 109.5 . . ?
C38 C40 H40C 109.5 . . ?
H40A C40 H40B 109.5 . . ?
H40A C40 H40C 109.5 . . ?
H40B C40 H40C 109.5 . . ?
C38 C41 H41A 109.5 . . ?
C38 C41 H41B 109.5 . . ?
C38 C41 H41C 109.5 . . ?
H41A C41 H41B 109.5 . . ?
H41A C41 H41C 109.5 . . ?
H41B C41 H41C 109.5 . . ?
Si7 C42 Si8 116.6(3) . . ?
Si7 C42 H42 104.5 . . ?
Si8 C42 H42 104.5 . . ?
C30 C42 Si7 115.1(3) . . ?
C30 C42 Si8 110.1(3) . . ?
C30 C42 H42 104.5 . . ?
Si7 C43 H43A 109.5 . . ?
Si7 C43 H43B 109.5 . . ?
Si7 C43 H43C 109.5 . . ?
H43A C43 H43B 109.5 . . ?
H43A C43 H43C 109.5 . . ?
H43B C43 H43C 109.5 . . ?
Si7 C44 H44A 109.5 . . ?
Si7 C44 H44B 109.5 . . ?
Si7 C44 H44C 109.5 . . ?
H44A C44 H44B 109.5 . . ?
H44A C44 H44C 109.5 . . ?
H44B C44 H44C 109.5 . . ?
Si7 C45 H45A 109.5 . . ?
Si7 C45 H45B 109.5 . . ?
Si7 C45 H45C 109.5 . . ?
H45A C45 H45B 109.5 . . ?
H45A C45 H45C 109.5 . . ?
H45B C45 H45C 109.5 . . ?
Si8 C46 H46A 109.5 . . ?
Si8 C46 H46B 109.5 . . ?
Si8 C46 H46C 109.5 . . ?
H46A C46 H46B 109.5 . . ?
H46A C46 H46C 109.5 . . ?
H46B C46 H46C 109.5 . . ?
Si8 C47 H47A 109.5 . . ?
Si8 C47 H47B 109.5 . . ?
Si8 C47 H47C 109.5 . . ?
H47A C47 H47B 109.5 . . ?
H47A C47 H47C 109.5 . . ?
H47B C47 H47C 109.5 . . ?
Si8 C48 H48A 109.5 . . ?
Si8 C48 H48B 109.5 . . ?
Si8 C48 H48C 109.5 . . ?
H48A C48 H48B 109.5 . . ?
H48A C48 H48C 109.5 . . ?
H48B C48 H48C 109.5 . . ?
Si9 C49 H49A 109.5 . . ?
Si9 C49 H49B 109.5 . . ?
Si9 C49 H49C 109.5 . . ?
H49A C49 H49B 109.5 . . ?
H49A C49 H49C 109.5 . . ?
H49B C49 H49C 109.5 . . ?
Si9 C50 H50A 109.5 . . ?
Si9 C50 H50B 109.5 . . ?
Si9 C50 H50C 109.5 . . ?
H50A C50 H50B 109.5 . . ?
H50A C50 H50C 109.5 . . ?
H50B C50 H50C 109.5 . . ?
Si9 C51 H51A 109.5 . . ?
Si9 C51 H51B 109.5 . . ?
Si9 C51 H51C 109.5 . . ?
H51A C51 H51B 109.5 . . ?
H51A C51 H51C 109.5 . . ?
H51B C51 H51C 109.5 . . ?
C53 O C54 108.7(9) . . ?
H52A C52 H52B 109.5 . . ?
H52A C52 H52C 109.5 . . ?
H52B C52 H52C 109.5 . . ?
C53 C52 H52A 109.5 . . ?
C53 C52 H52B 109.5 . . ?
C53 C52 H52C 109.5 . . ?
O C53 C52 108.3(12) . . ?
O C53 H53A 110.0 . . ?
O C53 H53B 110.0 . . ?
C52 C53 H53A 110.0 . . ?
C52 C53 H53B 110.0 . . ?
H53A C53 H53B 108.4 . . ?
O C54 H54A 110.5 . . ?
O C54 H54B 110.5 . . ?
O C54 C55 106.3(12) . . ?
H54A C54 H54B 108.7 . . ?
C55 C54 H54A 110.5 . . ?
C55 C54 H54B 110.5 . . ?
C54 C55 H55A 109.5 . . ?
C54 C55 H55B 109.5 . . ?
C54 C55 H55C 109.5 . . ?
H55A C55 H55B 109.5 . . ?
H55A C55 H55C 109.5 . . ?
H55B C55 H55C 109.5 . . ?

_shelx_res_file                  
;
TITL 8001_a.res in P2(1)/c
    8001.res
    created by SHELXL-2017/1 at 13:04:26 on 22-Feb-2024
REM SHELXT solution in P2(1)/c
REM R1 0.116, Rweak 0.007, Alpha 0.051, Orientation as input
REM Formula found by SHELXT: C52 Br2 Ge N3 Sb2 Si9
CELL 0.71073 20.7931 13.6137 27.7062 90 108.868 90
ZERR 2 0.0004 0.0002 0.0004 0 0.001 0
LATT 1
SYMM -X,0.5+Y,0.5-Z
SFAC C H Br Ge N O Sb Si
UNIT 212 448 8 4 4 2 8 36
DFIX 1.5 0.01 C55 C54 C53 C52
DFIX 1.39 0.01 O C54 O C53
DFIX 1.4 0.01 O C53 O C54
SIMU 0.001 0.002 2 C14 > C17S
SIMU 0.001 0.002 2 O > C55

L.S. 4 0 0
PLAN  2
SIZE 0.05 0.1 0.2
TEMP -150(2)
BOND $H
list 4
fmap 2 53
acta
OMIT -2 56
OMIT 1 0 8
OMIT 0 0 2
OMIT 5 0 4
OMIT 8 1 13
OMIT 9 15 0
OMIT -24 2 25
REM <olex2.extras>
REM <HklSrc "%.\\8001.hkl">
REM </olex2.extras>

WGHT    0.060700   33.901600
FVAR       0.15182   0.66673
SB1   7    0.792744    0.536725    0.573421    11.00000    0.02634    0.02757 =
         0.02223    0.00195    0.00430    0.00070
SB2   7    0.715591    0.366671    0.520348    11.00000    0.02670    0.02948 =
         0.01993    0.00006    0.00395    0.00074
BR1   3    0.876774    0.403475    0.462712    11.00000    0.04803    0.06418 =
         0.04006    0.00182    0.02195    0.00108
BR2   3    0.897169    0.200630    0.550939    11.00000    0.04598    0.04381 =
         0.05171    0.00123    0.00777    0.01852
GE    4    0.844275    0.352398    0.531626    11.00000    0.02684    0.03587 =
         0.02818    0.00040    0.00579    0.00599
SI1   8    0.830773    0.242971    0.690199    11.00000    0.04978    0.02944 =
         0.03369    0.00658    0.00733    0.00822
SI2   8    0.684792    0.341588    0.665564    11.00000    0.03829    0.03705 =
         0.03211    0.00344    0.01106   -0.00329
SI3   8    0.857256    0.823397    0.655986    11.00000    0.04801    0.03103 =
         0.03834   -0.00080    0.00230   -0.00862
SI4   8    0.706737    0.779028    0.656500    11.00000    0.04213    0.03087 =
         0.03724   -0.00373    0.00217    0.00265
SI5   8    0.705689    0.111384    0.408625    11.00000    0.04000    0.03583 =
         0.03842   -0.00816    0.01014    0.00740
SI6   8    0.579293    0.136596    0.453124    11.00000    0.03996    0.03931 =
         0.05006   -0.00487    0.01479    0.00061
SI7   8    0.732853    0.633148    0.394669    11.00000    0.03856    0.04824 =
         0.03590    0.01451    0.01332    0.00527
SI8   8    0.616917    0.642007    0.448976    11.00000    0.03358    0.03228 =
         0.03012    0.00288    0.00743    0.00358
SI9   8    0.958084    0.487284    0.606366    11.00000    0.02477    0.05039 =
         0.04523   -0.00078    0.00480   -0.00070
N     5    0.874455    0.439773    0.583296    11.00000    0.01949    0.03722 =
         0.03470   -0.00078    0.00534    0.00887
C1    1    0.794706    0.537551    0.652129    11.00000    0.01826    0.02995 =
         0.02505    0.00066    0.00272    0.00164
C2    1    0.801846    0.453640    0.683477    11.00000    0.02438    0.03449 =
         0.02524    0.00194    0.00498    0.00230
C3    1    0.830447    0.465662    0.735945    11.00000    0.03211    0.03502 =
         0.02414    0.00578    0.00464    0.00268
AFIX  43
H3    2    0.836207    0.409188    0.757065    11.00000   -1.20000
AFIX   0
C4    1    0.851078    0.556336    0.759100    11.00000    0.02576    0.04056 =
         0.02212   -0.00284    0.00276    0.00184
C5    1    0.835614    0.638720    0.728069    11.00000    0.03783    0.03571 =
         0.02230   -0.00311    0.00227   -0.00139
AFIX  43
H5    2    0.845293    0.701832    0.743333    11.00000   -1.20000
AFIX   0
C6    1    0.806028    0.632148    0.674660    11.00000    0.02642    0.03035 =
         0.02405    0.00179    0.00280    0.00044
C7    1    0.775038    0.353313    0.663351    11.00000    0.03294    0.02858 =
         0.02555    0.00541    0.00607    0.00418
AFIX  13
H7    2    0.770271    0.354749    0.626267    11.00000   -1.20000
AFIX   0
C8    1    0.920780    0.271127    0.699658    11.00000    0.04562    0.04976 =
         0.04563    0.00449    0.00303    0.01705
AFIX 137
H8A   2    0.947755    0.210807    0.708595    11.00000   -1.50000
H8B   2    0.937328    0.319096    0.727285    11.00000   -1.50000
H8C   2    0.925089    0.298440    0.668121    11.00000   -1.50000
AFIX   0
C9    1    0.802999    0.142906    0.641861    11.00000    0.06645    0.03032 =
         0.05394    0.00245    0.01353    0.00292
AFIX 137
H9A   2    0.760127    0.114900    0.643067    11.00000   -1.50000
H9B   2    0.837841    0.091503    0.649348    11.00000   -1.50000
H9C   2    0.796443    0.169766    0.607786    11.00000   -1.50000
AFIX   0
C10   1    0.824879    0.195782    0.752442    11.00000    0.07639    0.04557 =
         0.04302    0.02062    0.01458    0.01761
AFIX 137
H10A  2    0.844076    0.244503    0.779286    11.00000   -1.50000
H10B  2    0.850365    0.134185    0.761367    11.00000   -1.50000
H10C  2    0.777127    0.184075    0.749100    11.00000   -1.50000
AFIX   0
C11   1    0.626801    0.423865    0.616519    11.00000    0.03652    0.04239 =
         0.03724    0.00050    0.01109   -0.00278
AFIX 137
H11A  2    0.652879    0.478901    0.609550    11.00000   -1.50000
H11B  2    0.591188    0.449131    0.629262    11.00000   -1.50000
H11C  2    0.605937    0.386690    0.585037    11.00000   -1.50000
AFIX   0
C12   1    0.650104    0.214876    0.650496    11.00000    0.04947    0.04355 =
         0.05809    0.00845    0.01126   -0.00755
AFIX 137
H12A  2    0.653930    0.194092    0.617669    11.00000   -1.50000
H12B  2    0.602214    0.214217    0.648589    11.00000   -1.50000
H12C  2    0.675933    0.169708    0.677310    11.00000   -1.50000
AFIX   0
C13   1    0.680451    0.378288    0.729449    11.00000    0.05318    0.07592 =
         0.03748    0.00320    0.02306   -0.00118
AFIX 137
H13A  2    0.709403    0.334620    0.755659    11.00000   -1.50000
H13B  2    0.633399    0.373317    0.729371    11.00000   -1.50000
H13C  2    0.696276    0.446167    0.736811    11.00000   -1.50000
AFIX   0
C14   1    0.888150    0.564729    0.816476    11.00000    0.05280    0.05156 =
         0.02454   -0.00315    0.00260   -0.00370
PART 1
C15   1    0.958609    0.519902    0.827916    21.00000    0.05460    0.05275 =
         0.02632   -0.00374    0.00007   -0.00225
AFIX 137
H15A  2    0.983936    0.527364    0.864298    21.00000   -1.50000
H15B  2    0.982934    0.553526    0.807747    21.00000   -1.50000
H15C  2    0.954302    0.449967    0.819064    21.00000   -1.50000
AFIX   0
PART 0
PART 2
C15S  1    0.953741    0.602596    0.825680   -21.00000    0.05362    0.05215 =
         0.02582   -0.00316    0.00136   -0.00364
AFIX 137
H15D  2    0.978799    0.560622    0.809199   -21.00000   -1.50000
H15E  2    0.977588    0.604376    0.862509   -21.00000   -1.50000
H15F  2    0.950681    0.669258    0.811765   -21.00000   -1.50000
AFIX   0
PART 0
PART 1
C16   1    0.849167    0.519939    0.846148    21.00000    0.05564    0.05374 =
         0.02605   -0.00228    0.00236   -0.00604
AFIX 137
H16A  2    0.874620    0.525702    0.882598    21.00000   -1.50000
H16B  2    0.841334    0.450401    0.836989    21.00000   -1.50000
H16C  2    0.805405    0.553679    0.838757    21.00000   -1.50000
AFIX   0
PART 0
PART 2
C16S  1    0.895826    0.456618    0.844195   -21.00000    0.05461    0.05271 =
         0.02578   -0.00272    0.00149   -0.00396
AFIX 137
H16D  2    0.851838    0.422863    0.833084   -21.00000   -1.50000
H16E  2    0.910819    0.465193    0.881300   -21.00000   -1.50000
H16F  2    0.929398    0.417347    0.834726   -21.00000   -1.50000
AFIX   0
PART 0
PART 1
C17   1    0.902748    0.676877    0.834295    21.00000    0.05339    0.05147 =
         0.02490   -0.00322    0.00216   -0.00390
AFIX 137
H17A  2    0.926054    0.679266    0.871189    21.00000   -1.50000
H17B  2    0.859631    0.712630    0.826043    21.00000   -1.50000
H17C  2    0.931485    0.707294    0.816545    21.00000   -1.50000
AFIX   0
PART 0
PART 2
C17S  1    0.845449    0.619734    0.840570   -21.00000    0.05445    0.05267 =
         0.02549   -0.00318    0.00230   -0.00393
AFIX 137
H17D  2    0.836663    0.685714    0.825744   -21.00000   -1.50000
H17E  2    0.869093    0.624856    0.877338   -21.00000   -1.50000
H17F  2    0.802235    0.585156    0.834626   -21.00000   -1.50000
AFIX   0
PART 0
C18   1    0.786488    0.728698    0.646563    11.00000    0.04368    0.02972 =
         0.02487   -0.00170    0.00201   -0.00279
AFIX  13
H18   2    0.772525    0.710998    0.609578    11.00000   -1.20000
AFIX   0
C19   1    0.941604    0.763090    0.671390    11.00000    0.04612    0.05465 =
         0.07270   -0.00157    0.01165   -0.01196
AFIX 137
H19A  2    0.952924    0.731214    0.704816    11.00000   -1.50000
H19B  2    0.976187    0.812512    0.672152    11.00000   -1.50000
H19C  2    0.940216    0.713717    0.645332    11.00000   -1.50000
AFIX   0
C20   1    0.839489    0.891358    0.594392    11.00000    0.07721    0.03829 =
         0.05407    0.00789    0.01944   -0.00756
AFIX 137
H20A  2    0.838590    0.844969    0.567134    11.00000   -1.50000
H20B  2    0.875188    0.940315    0.597602    11.00000   -1.50000
H20C  2    0.795378    0.924407    0.586160    11.00000   -1.50000
AFIX   0
C21   1    0.864139    0.910278    0.709826    11.00000    0.06519    0.03529 =
         0.04561   -0.00513   -0.00130   -0.01410
AFIX 137
H21A  2    0.819687    0.940194    0.705242    11.00000   -1.50000
H21B  2    0.897225    0.961792    0.710217    11.00000   -1.50000
H21C  2    0.879108    0.874316    0.742197    11.00000   -1.50000
AFIX   0
C22   1    0.682525    0.897838    0.621957    11.00000    0.05251    0.03753 =
         0.06753    0.00263   -0.00361   -0.00017
AFIX 137
H22A  2    0.719977    0.944798    0.634414    11.00000   -1.50000
H22B  2    0.641879    0.924052    0.627967    11.00000   -1.50000
H22C  2    0.672989    0.887135    0.585326    11.00000   -1.50000
AFIX   0
C23   1    0.635449    0.690589    0.629888    11.00000    0.04140    0.04427 =
         0.07506   -0.00256    0.01215    0.00322
AFIX 137
H23A  2    0.631286    0.675423    0.594427    11.00000   -1.50000
H23B  2    0.592970    0.719865    0.631161    11.00000   -1.50000
H23C  2    0.644660    0.630042    0.650102    11.00000   -1.50000
AFIX   0
C24   1    0.714635    0.797319    0.724750    11.00000    0.06332    0.07699 =
         0.04496   -0.00990    0.01567    0.01269
AFIX 137
H24A  2    0.722416    0.733802    0.742339    11.00000   -1.50000
H24B  2    0.672679    0.826588    0.727078    11.00000   -1.50000
H24C  2    0.752969    0.841200    0.740770    11.00000   -1.50000
AFIX   0
C25   1    0.668031    0.380495    0.438121    11.00000    0.02230    0.03671 =
         0.01922    0.00046    0.00404    0.00555
C26   1    0.640083    0.291308    0.414306    11.00000    0.02916    0.03767 =
         0.02355   -0.00253    0.00311    0.00532
C27   1    0.596878    0.294400    0.363416    11.00000    0.03591    0.04432 =
         0.02741   -0.00870    0.00291    0.00615
AFIX  43
H27   2    0.577187    0.234892    0.347449    11.00000   -1.20000
AFIX   0
C28   1    0.581898    0.381038    0.335623    11.00000    0.04005    0.04878 =
         0.02284   -0.00480    0.00271    0.01483
C29   1    0.611361    0.467303    0.359806    11.00000    0.03677    0.04557 =
         0.02264    0.00682    0.00449    0.01366
AFIX  43
H29   2    0.601765    0.527343    0.341386    11.00000   -1.20000
AFIX   0
C30   1    0.654804    0.468417    0.410547    11.00000    0.02710    0.04041 =
         0.02192    0.00090    0.00351    0.00547
C31   1    0.654871    0.191873    0.439391    11.00000    0.03746    0.02952 =
         0.02530   -0.00360    0.00315    0.00484
AFIX  13
H31   2    0.687623    0.206402    0.474000    11.00000   -1.20000
AFIX   0
C32   1    0.763478    0.193886    0.388080    11.00000    0.06703    0.05784 =
         0.08071   -0.01327    0.04157    0.00407
AFIX 137
H32A  2    0.736414    0.239071    0.361794    11.00000   -1.50000
H32B  2    0.792784    0.154369    0.374194    11.00000   -1.50000
H32C  2    0.791630    0.231612    0.417447    11.00000   -1.50000
AFIX   0
C33   1    0.652412    0.039684    0.352458    11.00000    0.05798    0.05262 =
         0.04739   -0.01817    0.01464    0.00094
AFIX 137
H33A  2    0.623497   -0.006161    0.363385    11.00000   -1.50000
H33B  2    0.681953    0.002816    0.337653    11.00000   -1.50000
H33C  2    0.623827    0.084765    0.326856    11.00000   -1.50000
AFIX   0
C34   1    0.756234    0.022254    0.456433    11.00000    0.06222    0.05761 =
         0.05803    0.00085    0.01222    0.02383
AFIX 137
H34A  2    0.785598    0.057770    0.486181    11.00000   -1.50000
H34B  2    0.784307   -0.017214    0.441393    11.00000   -1.50000
H34C  2    0.725538   -0.020949    0.467019    11.00000   -1.50000
AFIX   0
C35   1    0.513237    0.085007    0.395882    11.00000    0.05706    0.12085 =
         0.09285   -0.05941    0.02570   -0.03624
AFIX 137
H35A  2    0.495846    0.137201    0.370665    11.00000   -1.50000
H35B  2    0.475840    0.057821    0.405973    11.00000   -1.50000
H35C  2    0.533353    0.032922    0.380964    11.00000   -1.50000
AFIX   0
C36   1    0.608845    0.037702    0.501494    11.00000    0.08500    0.06254 =
         0.13868    0.04950    0.06129    0.01367
AFIX 137
H36A  2    0.622749   -0.019564    0.485846    11.00000   -1.50000
H36B  2    0.571802    0.019079    0.514308    11.00000   -1.50000
H36C  2    0.647566    0.061439    0.529837    11.00000   -1.50000
AFIX   0
C37   1    0.538161    0.232419    0.479943    11.00000    0.04747    0.05451 =
         0.05889   -0.00836    0.02287    0.00298
AFIX 137
H37A  2    0.568142    0.250566    0.514021    11.00000   -1.50000
H37B  2    0.495116    0.207317    0.482323    11.00000   -1.50000
H37C  2    0.529353    0.290328    0.457747    11.00000   -1.50000
AFIX   0
C38   1    0.533554    0.383408    0.280565    11.00000    0.05739    0.05258 =
         0.02345   -0.00462   -0.00361    0.01547
C39   1    0.571379    0.424650    0.246576    11.00000    0.09907    0.18333 =
         0.02376    0.00561    0.00144   -0.00664
AFIX 137
H39A  2    0.583765    0.493174    0.255911    11.00000   -1.50000
H39B  2    0.542166    0.421416    0.210882    11.00000   -1.50000
H39C  2    0.612651    0.386010    0.250969    11.00000   -1.50000
AFIX   0
C40   1    0.508760    0.281065    0.260547    11.00000    0.13062    0.07451 =
         0.04523   -0.01878   -0.03367    0.02559
AFIX 137
H40A  2    0.476445    0.286312    0.225912    11.00000   -1.50000
H40B  2    0.486334    0.250399    0.282861    11.00000   -1.50000
H40C  2    0.547581    0.240772    0.260015    11.00000   -1.50000
AFIX   0
C41   1    0.472902    0.445375    0.277862    11.00000    0.07216    0.10932 =
         0.04566   -0.00921   -0.01473    0.03936
AFIX 137
H41A  2    0.451433    0.420442    0.302123    11.00000   -1.50000
H41B  2    0.440263    0.442712    0.243254    11.00000   -1.50000
H41C  2    0.487356    0.513486    0.286441    11.00000   -1.50000
AFIX   0
C42   1    0.683708    0.567244    0.431883    11.00000    0.03318    0.03582 =
         0.02423    0.00466    0.00572    0.00386
AFIX  13
H42   2    0.718572    0.551587    0.465454    11.00000   -1.20000
AFIX   0
C43   1    0.809616    0.688984    0.442347    11.00000    0.04282    0.06181 =
         0.06063    0.01058    0.01908   -0.01046
AFIX 137
H43A  2    0.795271    0.734234    0.464419    11.00000   -1.50000
H43B  2    0.835878    0.725012    0.424432    11.00000   -1.50000
H43C  2    0.837872    0.636927    0.463140    11.00000   -1.50000
AFIX   0
C44   1    0.684772    0.734584    0.352902    11.00000    0.06101    0.06229 =
         0.05185    0.02604    0.02284    0.00711
AFIX 137
H44A  2    0.643575    0.707917    0.327955    11.00000   -1.50000
H44B  2    0.713360    0.764831    0.334979    11.00000   -1.50000
H44C  2    0.672187    0.784161    0.373886    11.00000   -1.50000
AFIX   0
C45   1    0.759002    0.546330    0.352679    11.00000    0.05364    0.07225 =
         0.04085    0.01712    0.01875    0.01319
AFIX 137
H45A  2    0.775996    0.485560    0.371427    11.00000   -1.50000
H45B  2    0.794974    0.576288    0.341868    11.00000   -1.50000
H45C  2    0.719824    0.531371    0.322604    11.00000   -1.50000
AFIX   0
C46   1    0.658570    0.751252    0.487240    11.00000    0.05327    0.03594 =
         0.04462   -0.00733    0.00835    0.00154
AFIX 137
H46A  2    0.696747    0.729576    0.516571    11.00000   -1.50000
H46B  2    0.625507    0.786298    0.499297    11.00000   -1.50000
H46C  2    0.675299    0.795172    0.465918    11.00000   -1.50000
AFIX   0
C47   1    0.545586    0.685536    0.392834    11.00000    0.03141    0.06136 =
         0.04297    0.00777    0.00504    0.00844
AFIX 137
H47A  2    0.562129    0.736753    0.374945    11.00000   -1.50000
H47B  2    0.509358    0.712360    0.404425    11.00000   -1.50000
H47C  2    0.527790    0.630368    0.369631    11.00000   -1.50000
AFIX   0
C48   1    0.578428    0.563316    0.487370    11.00000    0.05128    0.03770 =
         0.04502    0.00435    0.02422    0.00915
AFIX 137
H48A  2    0.559039    0.504235    0.467872    11.00000   -1.50000
H48B  2    0.542492    0.599985    0.495237    11.00000   -1.50000
H48C  2    0.613505    0.544330    0.519197    11.00000   -1.50000
AFIX   0
C49   1    1.019872    0.396304    0.597189    11.00000    0.02679    0.08128 =
         0.08781   -0.01312    0.00792    0.00348
AFIX 137
H49A  2    1.018589    0.336667    0.616667    11.00000   -1.50000
H49B  2    1.065721    0.424373    0.609164    11.00000   -1.50000
H49C  2    1.007854    0.379941    0.560901    11.00000   -1.50000
AFIX   0
C50   1    0.980331    0.513519    0.675507    11.00000    0.03524    0.05249 =
         0.04529    0.00101   -0.00856   -0.00714
AFIX 137
H50A  2    0.941962    0.546075    0.682092    11.00000   -1.50000
H50B  2    1.020241    0.556532    0.686273    11.00000   -1.50000
H50C  2    0.990549    0.451817    0.694698    11.00000   -1.50000
AFIX   0
C51   1    0.963425    0.599683    0.569996    11.00000    0.03025    0.07360 =
         0.06195    0.00030    0.01599   -0.01344
AFIX 137
H51A  2    0.957135    0.582181    0.534452    11.00000   -1.50000
H51B  2    1.008097    0.630297    0.585129    11.00000   -1.50000
H51C  2    0.927863    0.645946    0.571194    11.00000   -1.50000
AFIX   0

PART -1
O     6    1.012890    1.002962    0.519847    10.50000    0.08244    0.06096 =
         0.06503    0.00570    0.02382   -0.00882
C52   1    0.983365    0.843797    0.537129    10.50000    0.08346    0.06159 =
         0.06711    0.00408    0.02391   -0.00888
AFIX 137
H52A  2    0.960717    0.783835    0.520480    10.50000   -1.50000
H52B  2    0.967238    0.860317    0.565682    10.50000   -1.50000
H52C  2    1.032610    0.833135    0.549882    10.50000   -1.50000
AFIX   0
C53   1    0.967451    0.926027    0.499656    10.50000    0.08263    0.06141 =
         0.06556    0.00526    0.02377   -0.00893
AFIX  23
H53A  2    0.972073    0.903724    0.466926    10.50000   -1.20000
H53B  2    0.920151    0.948593    0.493226    10.50000   -1.20000
AFIX   0
C54   1    1.004929    1.074577    0.481975    10.50000    0.08250    0.06117 =
         0.06501    0.00577    0.02401   -0.00844
AFIX  23
H54A  2    0.957942    1.100584    0.470729    10.50000   -1.20000
H54B  2    1.014485    1.046389    0.452062    10.50000   -1.20000
AFIX   0
C55   1    1.054359    1.153930    0.505433    10.50000    0.08258    0.06055 =
         0.06481    0.00658    0.02476   -0.00824
AFIX 137
H55A  2    1.049366    1.207463    0.480841    10.50000   -1.50000
H55B  2    1.100682    1.127695    0.515021    10.50000   -1.50000
H55C  2    1.045585    1.178900    0.535889    10.50000   -1.50000
AFIX   0
HKLF 4


REM  8001_a.res in P2(1)/c
REM R1 =  0.0536 for   14766 Fo > 4sig(Fo)  and  0.0694 for all   17895 data
REM    706 parameters refined using    102 restraints

END

WGHT      0.0607     33.9017

REM Highest difference peak  1.570,  deepest hole -2.468,  1-sigma level  0.157
Q1    1   0.7421  0.5335  0.5795  11.00000  0.05    1.57
Q2    1   0.7999  0.5993  0.5803  11.00000  0.05    1.01
;
_shelx_res_checksum              33632
_olex2_submission_special_instructions 'No special instructions were received'
####################################################################### 
# 
# This file contains crystal structure data downloaded from the 
# Cambridge Structural Database (CSD) hosted by the Cambridge 
# Crystallographic Data Centre (CCDC).
# 
# Full information about CCDC data access policies and citation 
# guidelines are available at http://www.ccdc.cam.ac.uk/access/V1 
# 
# Audit and citation data items may have been added by the CCDC. 
# Please retain this information to preserve the provenance of 
# this file and to allow appropriate attribution of the data. 
# 
#######################################################################

data_2c
_database_code_depnum_ccdc_archive 'CCDC 2440176'
loop_
_audit_author_name
_audit_author_address
'Gregor Schnakenburg'
;University of Bonn
Germany
;
_audit_update_record             
;
2025-04-01 deposited with the CCDC.	2025-08-05 downloaded from the CCDC.
;
_audit_creation_date             2024-07-17
_audit_creation_method           
;
Olex2 1.5
(compiled 2024.02.16 svn.r378c4104 for OlexSys, GUI svn.r6928)
;
_shelx_SHELXL_version_number     2019/1
_chemical_name_common            ?
_chemical_name_systematic        MB036
_chemical_formula_moiety         'C54 H103 N Sb2 Si8'
_chemical_formula_sum            'C54 H103 N Sb2 Si8'
_chemical_formula_weight         1234.59
_chemical_melting_point          ?
loop_
_atom_type_symbol
_atom_type_description
_atom_type_scat_dispersion_real
_atom_type_scat_dispersion_imag
_atom_type_scat_source
C C 0.0033 0.0016 'International Tables Vol C Tables 4.2.6.8 and 6.1.1.4'
H H 0.0000 0.0000 'International Tables Vol C Tables 4.2.6.8 and 6.1.1.4'
N N 0.0061 0.0033 'International Tables Vol C Tables 4.2.6.8 and 6.1.1.4'
Sb Sb -0.5866 1.5461 'International Tables Vol C Tables 4.2.6.8 and 6.1.1.4'
Si Si 0.0817 0.0704 'International Tables Vol C Tables 4.2.6.8 and 6.1.1.4'

_shelx_space_group_comment       
;
The symmetry employed for this shelxl refinement is uniquely defined
by the following loop, which should always be used as a source of
symmetry information in preference to the above space-group names.
They are only intended as comments.
;
_space_group_crystal_system      monoclinic
_space_group_IT_number           14
_space_group_name_H-M_alt        'P 1 21/c 1'
_space_group_name_Hall           '-P 2ybc'
loop_
_space_group_symop_operation_xyz
'x, y, z'
'-x, y+1/2, -z+1/2'
'-x, -y, -z'
'x, -y-1/2, z-1/2'

_cell_length_a                   19.4116(6)
_cell_length_b                   12.4085(3)
_cell_length_c                   28.9774(10)
_cell_angle_alpha                90
_cell_angle_beta                 91.2220(10)
_cell_angle_gamma                90
_cell_volume                     6978.2(4)
_cell_formula_units_Z            4
_cell_measurement_reflns_used    9906
_cell_measurement_temperature    100.00
_cell_measurement_theta_max      30.534
_cell_measurement_theta_min      2.389
_shelx_estimated_absorpt_T_max   0.954
_shelx_estimated_absorpt_T_min   0.778
_exptl_absorpt_coefficient_mu    0.942
_exptl_absorpt_correction_T_max  0.7456
_exptl_absorpt_correction_T_min  0.6995
_exptl_absorpt_correction_type   multi-scan
_exptl_absorpt_process_details   
;
SADABS-2016/2 (Bruker,2016/2) was used for absorption correction.
wR2(int) was 0.1277 before and 0.0799 after correction.
The Ratio of minimum to maximum transmission is 0.9382.
The \l/2 correction factor is Not present.
;
_exptl_absorpt_special_details   ?
_exptl_crystal_colour            'clear red'
_exptl_crystal_colour_lustre     clear
_exptl_crystal_colour_primary    red
_exptl_crystal_density_diffrn    1.175
_exptl_crystal_density_meas      ?
_exptl_crystal_density_method    ?
_exptl_crystal_description       plank
_exptl_crystal_F_000             2592
_exptl_crystal_size_max          0.28
_exptl_crystal_size_mid          0.12
_exptl_crystal_size_min          0.05
_exptl_transmission_factor_max   ?
_exptl_transmission_factor_min   ?
_diffrn_reflns_av_R_equivalents  0.0967
_diffrn_reflns_av_unetI/netI     0.0370
_diffrn_reflns_Laue_measured_fraction_full 0.998
_diffrn_reflns_Laue_measured_fraction_max 0.999
_diffrn_reflns_limit_h_max       25
_diffrn_reflns_limit_h_min       -25
_diffrn_reflns_limit_k_max       16
_diffrn_reflns_limit_k_min       -16
_diffrn_reflns_limit_l_max       38
_diffrn_reflns_limit_l_min       -38
_diffrn_reflns_number            271236
_diffrn_reflns_point_group_measured_fraction_full 0.998
_diffrn_reflns_point_group_measured_fraction_max 0.999
_diffrn_reflns_theta_full        25.242
_diffrn_reflns_theta_max         28.000
_diffrn_reflns_theta_min         2.389
_diffrn_ambient_temperature      100.00
_diffrn_detector                 'Bruker Photon100 detector'
_diffrn_detector_area_resol_mean 7.9
_diffrn_detector_type            'CMOS area detector'
_diffrn_measured_fraction_theta_full 0.998
_diffrn_measured_fraction_theta_max 0.999
_diffrn_measurement_device       'three-circle diffractometer'
_diffrn_measurement_device_type  'Bruker D8 Venture'
_diffrn_measurement_method       '\w and \f scans'
_diffrn_radiation_monochromator  'mirror optics'
_diffrn_radiation_probe          x-ray
_diffrn_radiation_type           MoK\a
_diffrn_radiation_wavelength     0.71073
_diffrn_source                   'microfocus sealed X-ray tube'
_diffrn_source_current           1.0
_diffrn_source_power             0.05
_diffrn_source_type              'Incoatec I\ms'
_diffrn_source_voltage           50.0
_reflns_Friedel_coverage         0.000
_reflns_Friedel_fraction_full    .
_reflns_Friedel_fraction_max     .
_reflns_number_gt                14251
_reflns_number_total             16848
_reflns_special_details          
;
 Reflections were merged by SHELXL according to the crystal
 class for the calculation of statistics and refinement.
 
 Structure factors included contributions from the .fab file.
 
 _reflns_Friedel_fraction is defined as the number of unique
 Friedel pairs measured divided by the number that would be
 possible theoretically, ignoring centric projections and
 systematic absences.
;
_reflns_threshold_expression     'I > 2\s(I)'
_computing_cell_refinement       'SAINT V8.40B (?, 2016)'
_computing_data_collection       ?
_computing_data_reduction        'SAINT V8.40B (?, 2016)'
_computing_molecular_graphics    'Olex2 1.5 (Dolomanov et al., 2009)'
_computing_publication_material  'Olex2 1.5 (Dolomanov et al., 2009)'
_computing_structure_refinement  'XL  (Sheldrick, 2008)'
_computing_structure_solution    'SHELXT 2018/2 (Sheldrick, 2018)'
_refine_diff_density_max         0.497
_refine_diff_density_min         -0.320
_refine_diff_density_rms         0.082
_refine_ls_extinction_coef       .
_refine_ls_extinction_method     none
_refine_ls_goodness_of_fit_ref   1.050
_refine_ls_hydrogen_treatment    constr
_refine_ls_matrix_type           full
_refine_ls_number_parameters     616
_refine_ls_number_reflns         16848
_refine_ls_number_restraints     0
_refine_ls_R_factor_all          0.0395
_refine_ls_R_factor_gt           0.0299
_refine_ls_restrained_S_all      1.050
_refine_ls_shift/su_max          0.006
_refine_ls_shift/su_mean         0.000
_refine_ls_structure_factor_coef Fsqd
_refine_ls_weighting_details     
'w=1/[\s^2^(Fo^2^)+(0.0208P)^2^+7.8340P] where P=(Fo^2^+2Fc^2^)/3'
_refine_ls_weighting_scheme      calc
_refine_ls_wR_factor_gt          0.0662
_refine_ls_wR_factor_ref         0.0709
_refine_special_details          ?
_olex2_refinement_description    
;
1. Fixed Uiso
 At 1.2 times of:
  All C(H) groups
 At 1.5 times of:
  All C(H,H,H) groups
2.a Ternary CH refined with riding coordinates:
 C13(H13), C24(H24), C37(H37), C48(H48)
2.b Aromatic/amide H refined with riding coordinates:
 C2(H2), C3(H3), C4(H4), C5(H5), C6(H6), C9(H9), C11(H11), C33(H33), C35(H35)
2.c Idealised Me refined as rotating group:
 C14(H14A,H14B,H14C), C15(H15A,H15B,H15C), C16(H16A,H16B,H16C), C17(H17A,H17B,
 H17C), C18(H18A,H18B,H18C), C19(H19A,H19B,H19C), C21(H21A,H21B,H21C), C22(H22A,
 H22B,H22C), C23(H23A,H23B,H23C), C25(H25A,H25B,H25C), C26(H26A,H26B,H26C),
 C27(H27A,H27B,H27C), C28(H28A,H28B,H28C), C29(H29A,H29B,H29C), C30(H30A,H30B,
 H30C), C38(H38A,H38B,H38C), C39(H39A,H39B,H39C), C40(H40A,H40B,H40C), C41(H41A,
 H41B,H41C), C42(H42A,H42B,H42C), C43(H43A,H43B,H43C), C45(H45A,H45B,H45C),
 C46(H46A,H46B,H46C), C47(H47A,H47B,H47C), C49(H49A,H49B,H49C), C50(H50A,H50B,
 H50C), C51(H51B,H51A,H51C), C52(H52A,H52B,H52C), C53(H53A,H53C,H53B), C54(H54A,
 H54B,H54C)
;
_atom_sites_solution_hydrogens   geom
_atom_sites_solution_primary     dual
_atom_sites_solution_secondary   ?
loop_
_atom_site_label
_atom_site_type_symbol
_atom_site_fract_x
_atom_site_fract_y
_atom_site_fract_z
_atom_site_U_iso_or_equiv
_atom_site_adp_type
_atom_site_occupancy
_atom_site_site_symmetry_order
_atom_site_calc_flag
_atom_site_refinement_flags_posn
_atom_site_refinement_flags_adp
_atom_site_refinement_flags_occupancy
_atom_site_disorder_assembly
_atom_site_disorder_group
Sb1 Sb 0.21227(2) 0.45274(2) 0.64858(2) 0.01350(4) Uani 1 1 d . . . . .
Sb2 Sb 0.29442(2) 0.35311(2) 0.58149(2) 0.01398(4) Uani 1 1 d . . . . .
Si1 Si 0.34668(3) 0.18981(5) 0.71952(2) 0.01951(13) Uani 1 1 d . . . . .
Si2 Si 0.45777(3) 0.37831(5) 0.69985(3) 0.02122(14) Uani 1 1 d . . . . .
Si3 Si 0.08550(3) 0.51489(5) 0.76020(2) 0.01777(13) Uani 1 1 d . . . . .
Si4 Si 0.16172(4) 0.74494(5) 0.74771(2) 0.01929(13) Uani 1 1 d . . . . .
Si5 Si 0.07323(3) 0.17744(5) 0.58938(2) 0.01578(12) Uani 1 1 d . . . . .
Si6 Si 0.20308(3) 0.05022(5) 0.54648(2) 0.01636(12) Uani 1 1 d . . . . .
Si7 Si 0.23073(4) 0.65296(5) 0.48621(2) 0.01838(13) Uani 1 1 d . . . . .
Si8 Si 0.33598(4) 0.48025(5) 0.44015(2) 0.02291(15) Uani 1 1 d . . . . .
N N 0.28236(10) 0.51222(14) 0.60223(6) 0.0157(4) Uani 1 1 d . . . . .
C1 C 0.33082(12) 0.59424(18) 0.60776(8) 0.0181(5) Uani 1 1 d . . . . .
C2 C 0.31450(14) 0.68702(19) 0.63288(9) 0.0236(5) Uani 1 1 d . . . . .
H2 H 0.271502 0.691638 0.647806 0.028 Uiso 1 1 calc R U . . .
C3 C 0.36086(16) 0.7725(2) 0.63611(10) 0.0321(6) Uani 1 1 d . . . . .
H3 H 0.349113 0.834668 0.653360 0.038 Uiso 1 1 calc R U . . .
C4 C 0.42369(15) 0.7682(2) 0.61463(10) 0.0324(6) Uani 1 1 d . . . . .
H4 H 0.454765 0.827291 0.616638 0.039 Uiso 1 1 calc R U . . .
C5 C 0.44058(14) 0.6765(2) 0.59013(10) 0.0289(6) Uani 1 1 d . . . . .
H5 H 0.483781 0.672643 0.575424 0.035 Uiso 1 1 calc R U . . .
C6 C 0.39527(13) 0.59005(19) 0.58673(9) 0.0225(5) Uani 1 1 d . . . . .
H6 H 0.408009 0.527527 0.570032 0.027 Uiso 1 1 calc R U . . .
C7 C 0.26211(11) 0.46602(17) 0.71669(7) 0.0141(4) Uani 1 1 d . . . . .
C8 C 0.32210(12) 0.41141(17) 0.73253(8) 0.0154(4) Uani 1 1 d . . . . .
C9 C 0.34575(12) 0.42729(18) 0.77821(8) 0.0188(5) Uani 1 1 d . . . . .
H9 H 0.385927 0.389880 0.788490 0.023 Uiso 1 1 calc R U . . .
C10 C 0.31333(12) 0.49472(18) 0.80886(8) 0.0181(5) Uani 1 1 d . . . . .
C11 C 0.25380(12) 0.54739(17) 0.79305(8) 0.0174(4) Uani 1 1 d . . . . .
H11 H 0.230351 0.593647 0.813590 0.021 Uiso 1 1 calc R U . . .
C12 C 0.22739(11) 0.53457(16) 0.74806(8) 0.0146(4) Uani 1 1 d . . . . .
C13 C 0.36394(11) 0.33524(17) 0.70355(8) 0.0156(4) Uani 1 1 d . . . . .
H13 H 0.344668 0.343368 0.671459 0.019 Uiso 1 1 calc R U . . .
C14 C 0.40221(15) 0.0962(2) 0.68593(10) 0.0316(6) Uani 1 1 d . . . . .
H14A H 0.450673 0.107960 0.694673 0.047 Uiso 1 1 calc R U . . .
H14B H 0.395507 0.110129 0.652847 0.047 Uiso 1 1 calc R U . . .
H14C H 0.389518 0.021483 0.692674 0.047 Uiso 1 1 calc R U . . .
C15 C 0.35903(15) 0.1631(2) 0.78254(9) 0.0293(6) Uani 1 1 d . . . . .
H15A H 0.353476 0.085890 0.788483 0.044 Uiso 1 1 calc R U . . .
H15B H 0.324706 0.203625 0.799779 0.044 Uiso 1 1 calc R U . . .
H15C H 0.405385 0.185819 0.792434 0.044 Uiso 1 1 calc R U . . .
C16 C 0.25484(14) 0.1573(2) 0.70447(11) 0.0301(6) Uani 1 1 d . . . . .
H16A H 0.244713 0.083221 0.713861 0.045 Uiso 1 1 calc R U . . .
H16B H 0.247235 0.164557 0.671071 0.045 Uiso 1 1 calc R U . . .
H16C H 0.224449 0.207159 0.720589 0.045 Uiso 1 1 calc R U . . .
C17 C 0.46240(14) 0.5279(2) 0.70407(11) 0.0308(6) Uani 1 1 d . . . . .
H17A H 0.508590 0.552129 0.695845 0.046 Uiso 1 1 calc R U . . .
H17B H 0.452854 0.550179 0.735741 0.046 Uiso 1 1 calc R U . . .
H17C H 0.428205 0.560015 0.682856 0.046 Uiso 1 1 calc R U . . .
C18 C 0.51642(14) 0.3200(2) 0.74547(11) 0.0328(6) Uani 1 1 d . . . . .
H18A H 0.512888 0.241255 0.744948 0.049 Uiso 1 1 calc R U . . .
H18B H 0.503059 0.346901 0.775793 0.049 Uiso 1 1 calc R U . . .
H18C H 0.564019 0.341421 0.739548 0.049 Uiso 1 1 calc R U . . .
C19 C 0.48929(14) 0.3340(2) 0.64244(10) 0.0312(6) Uani 1 1 d . . . . .
H19A H 0.462216 0.369550 0.617893 0.047 Uiso 1 1 calc R U . . .
H19B H 0.484241 0.255714 0.639567 0.047 Uiso 1 1 calc R U . . .
H19C H 0.537950 0.353566 0.639723 0.047 Uiso 1 1 calc R U . . .
C20 C 0.34086(13) 0.5149(2) 0.85800(8) 0.0235(5) Uani 1 1 d . . . . .
C21 C 0.28681(16) 0.4817(3) 0.89282(9) 0.0384(7) Uani 1 1 d . . . . .
H21A H 0.304581 0.495283 0.924194 0.058 Uiso 1 1 calc R U . . .
H21B H 0.276516 0.404815 0.889210 0.058 Uiso 1 1 calc R U . . .
H21C H 0.244668 0.523737 0.887401 0.058 Uiso 1 1 calc R U . . .
C22 C 0.40695(15) 0.4517(2) 0.86866(10) 0.0342(6) Uani 1 1 d . . . . .
H22A H 0.442658 0.473197 0.847099 0.051 Uiso 1 1 calc R U . . .
H22B H 0.397828 0.374385 0.865384 0.051 Uiso 1 1 calc R U . . .
H22C H 0.422711 0.467074 0.900337 0.051 Uiso 1 1 calc R U . . .
C23 C 0.35683(17) 0.6358(2) 0.86316(11) 0.0390(7) Uani 1 1 d . . . . .
H23A H 0.314359 0.677430 0.858437 0.058 Uiso 1 1 calc R U . . .
H23B H 0.390478 0.657154 0.840141 0.058 Uiso 1 1 calc R U . . .
H23C H 0.375815 0.649812 0.894187 0.058 Uiso 1 1 calc R U . . .
C24 C 0.16062(11) 0.59375(17) 0.73637(8) 0.0148(4) Uani 1 1 d . . . . .
H24 H 0.155159 0.587119 0.702094 0.018 Uiso 1 1 calc R U . . .
C25 C 0.08792(15) 0.3734(2) 0.73770(11) 0.0317(6) Uani 1 1 d . . . . .
H25A H 0.050580 0.331575 0.751208 0.048 Uiso 1 1 calc R U . . .
H25B H 0.132311 0.340446 0.746102 0.048 Uiso 1 1 calc R U . . .
H25C H 0.082133 0.374281 0.704024 0.048 Uiso 1 1 calc R U . . .
C26 C 0.08918(13) 0.5052(2) 0.82456(9) 0.0248(5) Uani 1 1 d . . . . .
H26A H 0.089715 0.577835 0.837859 0.037 Uiso 1 1 calc R U . . .
H26B H 0.131083 0.466685 0.834322 0.037 Uiso 1 1 calc R U . . .
H26C H 0.048683 0.466065 0.835245 0.037 Uiso 1 1 calc R U . . .
C27 C 0.00263(13) 0.5764(2) 0.73923(9) 0.0269(6) Uani 1 1 d . . . . .
H27A H -0.001500 0.649424 0.751782 0.040 Uiso 1 1 calc R U . . .
H27B H -0.036064 0.532406 0.749480 0.040 Uiso 1 1 calc R U . . .
H27C H 0.002039 0.579705 0.705431 0.040 Uiso 1 1 calc R U . . .
C28 C 0.25162(15) 0.7991(2) 0.74904(10) 0.0324(6) Uani 1 1 d . . . . .
H28A H 0.276892 0.769823 0.722938 0.049 Uiso 1 1 calc R U . . .
H28B H 0.274830 0.777950 0.778008 0.049 Uiso 1 1 calc R U . . .
H28C H 0.250258 0.877878 0.746865 0.049 Uiso 1 1 calc R U . . .
C29 C 0.11200(16) 0.8080(2) 0.69888(9) 0.0320(6) Uani 1 1 d . . . . .
H29A H 0.111536 0.886402 0.702826 0.048 Uiso 1 1 calc R U . . .
H29B H 0.064608 0.780694 0.698518 0.048 Uiso 1 1 calc R U . . .
H29C H 0.133748 0.789887 0.669667 0.048 Uiso 1 1 calc R U . . .
C30 C 0.12028(15) 0.7870(2) 0.80277(9) 0.0287(6) Uani 1 1 d . . . . .
H30A H 0.120803 0.865775 0.805153 0.043 Uiso 1 1 calc R U . . .
H30B H 0.145848 0.755929 0.829094 0.043 Uiso 1 1 calc R U . . .
H30C H 0.072559 0.761249 0.802837 0.043 Uiso 1 1 calc R U . . .
C31 C 0.21657(11) 0.35080(16) 0.52679(7) 0.0130(4) Uani 1 1 d . . . . .
C32 C 0.16805(11) 0.26630(16) 0.52602(7) 0.0133(4) Uani 1 1 d . . . . .
C33 C 0.12215(12) 0.25704(17) 0.48833(8) 0.0165(4) Uani 1 1 d . . . . .
H33 H 0.089449 0.200070 0.488119 0.020 Uiso 1 1 calc R U . . .
C34 C 0.12253(12) 0.32751(17) 0.45142(8) 0.0165(4) Uani 1 1 d . . . . .
C35 C 0.17064(12) 0.41088(17) 0.45285(8) 0.0175(5) Uani 1 1 d . . . . .
H35 H 0.171270 0.460762 0.427992 0.021 Uiso 1 1 calc R U . . .
C36 C 0.21800(12) 0.42393(16) 0.48943(8) 0.0152(4) Uani 1 1 d . . . . .
C37 C 0.16271(11) 0.18277(16) 0.56421(7) 0.0140(4) Uani 1 1 d . . . . .
H37 H 0.193157 0.210451 0.589833 0.017 Uiso 1 1 calc R U . . .
C38 C 0.08114(13) 0.1343(2) 0.65078(8) 0.0235(5) Uani 1 1 d . . . . .
H38A H 0.112824 0.182723 0.667464 0.035 Uiso 1 1 calc R U . . .
H38B H 0.098996 0.060482 0.652291 0.035 Uiso 1 1 calc R U . . .
H38C H 0.035755 0.136977 0.664919 0.035 Uiso 1 1 calc R U . . .
C39 C 0.03320(13) 0.3140(2) 0.58740(9) 0.0254(5) Uani 1 1 d . . . . .
H39A H -0.009696 0.313209 0.604626 0.038 Uiso 1 1 calc R U . . .
H39B H 0.023186 0.333996 0.555238 0.038 Uiso 1 1 calc R U . . .
H39C H 0.065088 0.366579 0.601310 0.038 Uiso 1 1 calc R U . . .
C40 C 0.01284(13) 0.0820(2) 0.55897(9) 0.0261(5) Uani 1 1 d . . . . .
H40A H 0.032304 0.009148 0.559891 0.039 Uiso 1 1 calc R U . . .
H40B H 0.006275 0.104710 0.526783 0.039 Uiso 1 1 calc R U . . .
H40C H -0.031654 0.082241 0.574326 0.039 Uiso 1 1 calc R U . . .
C41 C 0.19493(15) -0.05237(19) 0.59333(9) 0.0280(6) Uani 1 1 d . . . . .
H41A H 0.146241 -0.070649 0.597020 0.042 Uiso 1 1 calc R U . . .
H41B H 0.213629 -0.022868 0.622365 0.042 Uiso 1 1 calc R U . . .
H41C H 0.220648 -0.117352 0.585169 0.042 Uiso 1 1 calc R U . . .
C42 C 0.29687(13) 0.0739(2) 0.53655(10) 0.0274(6) Uani 1 1 d . . . . .
H42A H 0.317967 0.007346 0.525345 0.041 Uiso 1 1 calc R U . . .
H42B H 0.319630 0.095702 0.565584 0.041 Uiso 1 1 calc R U . . .
H42C H 0.302111 0.130980 0.513525 0.041 Uiso 1 1 calc R U . . .
C43 C 0.16290(13) -0.00338(19) 0.49204(9) 0.0242(5) Uani 1 1 d . . . . .
H43A H 0.183711 -0.073025 0.484597 0.036 Uiso 1 1 calc R U . . .
H43B H 0.170617 0.047488 0.466803 0.036 Uiso 1 1 calc R U . . .
H43C H 0.113275 -0.012723 0.496157 0.036 Uiso 1 1 calc R U . . .
C44 C 0.07307(13) 0.31602(18) 0.40957(8) 0.0202(5) Uani 1 1 d . . . . .
C45 C 0.02500(14) 0.2195(2) 0.41435(9) 0.0290(6) Uani 1 1 d . . . . .
H45A H -0.003385 0.229123 0.441611 0.043 Uiso 1 1 calc R U . . .
H45B H 0.052377 0.153545 0.417752 0.043 Uiso 1 1 calc R U . . .
H45C H -0.004861 0.213976 0.386754 0.043 Uiso 1 1 calc R U . . .
C46 C 0.02896(15) 0.4183(2) 0.40529(10) 0.0313(6) Uani 1 1 d . . . . .
H46A H 0.058806 0.480461 0.399746 0.047 Uiso 1 1 calc R U . . .
H46B H 0.003961 0.429403 0.433931 0.047 Uiso 1 1 calc R U . . .
H46C H -0.004066 0.410361 0.379460 0.047 Uiso 1 1 calc R U . . .
C47 C 0.11515(15) 0.3012(2) 0.36583(9) 0.0292(6) Uani 1 1 d . . . . .
H47A H 0.083817 0.292809 0.339103 0.044 Uiso 1 1 calc R U . . .
H47B H 0.144092 0.236831 0.369047 0.044 Uiso 1 1 calc R U . . .
H47C H 0.144430 0.364550 0.361378 0.044 Uiso 1 1 calc R U . . .
C48 C 0.27080(12) 0.51349(16) 0.48601(8) 0.0160(4) Uani 1 1 d . . . . .
H48 H 0.297723 0.509516 0.515766 0.019 Uiso 1 1 calc R U . . .
C49 C 0.30222(14) 0.75298(18) 0.49436(9) 0.0257(5) Uani 1 1 d . . . . .
H49A H 0.282973 0.825952 0.495162 0.039 Uiso 1 1 calc R U . . .
H49B H 0.334091 0.747150 0.468704 0.039 Uiso 1 1 calc R U . . .
H49C H 0.327015 0.738179 0.523492 0.039 Uiso 1 1 calc R U . . .
C50 C 0.18126(15) 0.6895(2) 0.43202(10) 0.0314(6) Uani 1 1 d . . . . .
H50A H 0.140621 0.643060 0.428804 0.047 Uiso 1 1 calc R U . . .
H50B H 0.210729 0.679612 0.405303 0.047 Uiso 1 1 calc R U . . .
H50C H 0.166632 0.764995 0.433673 0.047 Uiso 1 1 calc R U . . .
C51 C 0.16891(14) 0.6620(2) 0.53432(9) 0.0276(6) Uani 1 1 d . . . . .
H51B H 0.133488 0.606244 0.530437 0.041 Uiso 1 1 calc R U . . .
H51A H 0.147084 0.733200 0.534040 0.041 Uiso 1 1 calc R U . . .
H51C H 0.193616 0.651241 0.563809 0.041 Uiso 1 1 calc R U . . .
C52 C 0.42252(15) 0.5281(2) 0.46002(10) 0.0349(6) Uani 1 1 d . . . . .
H52A H 0.437421 0.487166 0.487370 0.052 Uiso 1 1 calc R U . . .
H52B H 0.420069 0.604893 0.467794 0.052 Uiso 1 1 calc R U . . .
H52C H 0.455633 0.517581 0.435365 0.052 Uiso 1 1 calc R U . . .
C53 C 0.34066(19) 0.3310(2) 0.43261(14) 0.0524(10) Uani 1 1 d . . . . .
H53A H 0.295883 0.303977 0.421473 0.079 Uiso 1 1 calc R U . . .
H53C H 0.352581 0.297209 0.462279 0.079 Uiso 1 1 calc R U . . .
H53B H 0.375970 0.313596 0.410121 0.079 Uiso 1 1 calc R U . . .
C54 C 0.31632(18) 0.5413(3) 0.38239(10) 0.0416(7) Uani 1 1 d . . . . .
H54A H 0.350380 0.516776 0.360221 0.062 Uiso 1 1 calc R U . . .
H54B H 0.318122 0.620039 0.384820 0.062 Uiso 1 1 calc R U . . .
H54C H 0.270165 0.519130 0.371836 0.062 Uiso 1 1 calc R U . . .

loop_
_atom_site_aniso_label
_atom_site_aniso_U_11
_atom_site_aniso_U_22
_atom_site_aniso_U_33
_atom_site_aniso_U_23
_atom_site_aniso_U_13
_atom_site_aniso_U_12
Sb1 0.01290(7) 0.01545(7) 0.01213(7) -0.00077(5) -0.00009(5) -0.00059(5)
Sb2 0.01462(7) 0.01303(7) 0.01428(7) -0.00180(5) -0.00001(5) -0.00043(5)
Si1 0.0194(3) 0.0152(3) 0.0238(3) 0.0023(2) -0.0013(3) 0.0008(2)
Si2 0.0151(3) 0.0208(3) 0.0277(4) 0.0052(3) -0.0012(3) 0.0001(2)
Si3 0.0174(3) 0.0176(3) 0.0185(3) 0.0000(2) 0.0026(3) 0.0014(2)
Si4 0.0275(4) 0.0145(3) 0.0159(3) 0.0005(2) 0.0016(3) 0.0026(2)
Si5 0.0163(3) 0.0154(3) 0.0157(3) -0.0014(2) 0.0009(2) -0.0030(2)
Si6 0.0201(3) 0.0114(3) 0.0175(3) -0.0007(2) -0.0002(2) 0.0002(2)
Si7 0.0255(3) 0.0116(3) 0.0181(3) 0.0000(2) -0.0006(3) -0.0004(2)
Si8 0.0299(4) 0.0168(3) 0.0225(4) -0.0033(3) 0.0114(3) -0.0043(3)
N 0.0186(10) 0.0145(8) 0.0143(9) -0.0017(7) 0.0030(7) -0.0043(7)
C1 0.0216(12) 0.0168(10) 0.0157(11) 0.0009(8) -0.0021(9) -0.0042(9)
C2 0.0277(13) 0.0216(12) 0.0218(13) -0.0043(9) 0.0028(10) -0.0050(10)
C3 0.0447(17) 0.0199(12) 0.0319(15) -0.0087(11) 0.0050(13) -0.0120(11)
C4 0.0345(15) 0.0255(13) 0.0371(16) -0.0017(11) -0.0016(13) -0.0157(11)
C5 0.0243(13) 0.0307(13) 0.0316(15) 0.0014(11) 0.0020(11) -0.0091(11)
C6 0.0230(12) 0.0212(11) 0.0233(13) 0.0000(9) 0.0005(10) -0.0030(9)
C7 0.0149(10) 0.0143(10) 0.0130(10) 0.0019(8) -0.0002(8) -0.0026(8)
C8 0.0171(11) 0.0137(10) 0.0153(11) 0.0006(8) 0.0009(9) -0.0015(8)
C9 0.0151(11) 0.0195(11) 0.0217(12) 0.0025(9) -0.0036(9) 0.0022(8)
C10 0.0210(12) 0.0185(10) 0.0146(11) 0.0017(8) -0.0031(9) -0.0020(9)
C11 0.0211(12) 0.0163(10) 0.0148(11) -0.0010(8) 0.0002(9) -0.0008(9)
C12 0.0170(11) 0.0114(9) 0.0153(11) 0.0010(8) -0.0001(9) -0.0017(8)
C13 0.0156(11) 0.0160(10) 0.0151(11) 0.0004(8) -0.0030(9) 0.0007(8)
C14 0.0371(16) 0.0192(12) 0.0383(16) -0.0044(11) 0.0007(13) 0.0043(11)
C15 0.0345(15) 0.0260(13) 0.0273(14) 0.0089(11) -0.0020(12) 0.0027(11)
C16 0.0249(13) 0.0207(12) 0.0445(17) 0.0053(11) -0.0048(12) -0.0050(10)
C17 0.0232(13) 0.0248(13) 0.0441(17) 0.0059(11) -0.0056(12) -0.0055(10)
C18 0.0205(13) 0.0344(14) 0.0432(17) 0.0069(12) -0.0069(12) 0.0015(11)
C19 0.0216(13) 0.0358(15) 0.0365(16) 0.0082(12) 0.0096(12) 0.0050(11)
C20 0.0271(13) 0.0281(12) 0.0149(12) -0.0010(9) -0.0063(10) 0.0023(10)
C21 0.0385(17) 0.060(2) 0.0169(13) 0.0030(13) -0.0020(12) 0.0034(14)
C22 0.0356(16) 0.0443(16) 0.0223(14) -0.0009(12) -0.0116(12) 0.0091(13)
C23 0.0505(19) 0.0328(15) 0.0328(16) -0.0098(12) -0.0194(14) -0.0005(13)
C24 0.0182(11) 0.0145(10) 0.0117(10) -0.0005(8) 0.0005(9) 0.0020(8)
C25 0.0285(14) 0.0247(13) 0.0426(17) -0.0067(11) 0.0161(12) -0.0072(10)
C26 0.0223(13) 0.0293(13) 0.0231(13) 0.0096(10) 0.0034(10) 0.0054(10)
C27 0.0221(13) 0.0387(14) 0.0197(13) -0.0003(10) -0.0008(10) 0.0033(11)
C28 0.0390(16) 0.0226(13) 0.0359(16) -0.0034(11) 0.0039(13) -0.0083(11)
C29 0.0473(18) 0.0245(13) 0.0241(14) 0.0090(10) 0.0006(12) 0.0067(12)
C30 0.0416(16) 0.0213(12) 0.0234(13) -0.0050(10) 0.0025(12) 0.0060(11)
C31 0.0160(10) 0.0121(9) 0.0111(10) -0.0021(8) 0.0011(8) 0.0005(8)
C32 0.0160(10) 0.0117(9) 0.0123(10) -0.0006(8) 0.0020(8) -0.0001(8)
C33 0.0184(11) 0.0133(10) 0.0177(11) -0.0015(8) -0.0013(9) -0.0027(8)
C34 0.0234(12) 0.0135(10) 0.0125(10) -0.0021(8) -0.0027(9) 0.0014(8)
C35 0.0270(13) 0.0115(10) 0.0139(11) 0.0015(8) -0.0001(9) 0.0005(8)
C36 0.0194(11) 0.0108(9) 0.0156(11) -0.0019(8) 0.0050(9) -0.0002(8)
C37 0.0160(11) 0.0129(9) 0.0129(10) -0.0005(8) -0.0022(8) -0.0021(8)
C38 0.0239(13) 0.0288(13) 0.0180(12) 0.0004(10) 0.0039(10) -0.0055(10)
C39 0.0213(13) 0.0253(12) 0.0297(14) -0.0025(10) 0.0015(11) 0.0038(10)
C40 0.0231(13) 0.0311(13) 0.0242(13) -0.0040(10) -0.0001(10) -0.0111(10)
C41 0.0432(16) 0.0153(11) 0.0255(13) 0.0028(10) 0.0006(12) 0.0042(10)
C42 0.0204(13) 0.0217(12) 0.0400(16) -0.0097(11) 0.0003(11) 0.0012(9)
C43 0.0274(13) 0.0209(11) 0.0243(13) -0.0082(10) -0.0003(11) 0.0014(10)
C44 0.0267(13) 0.0171(10) 0.0164(11) -0.0003(9) -0.0060(10) 0.0003(9)
C45 0.0337(15) 0.0267(13) 0.0259(14) 0.0007(10) -0.0124(12) -0.0059(11)
C46 0.0378(16) 0.0258(13) 0.0296(15) -0.0020(11) -0.0141(12) 0.0082(11)
C47 0.0412(16) 0.0303(13) 0.0158(12) -0.0025(10) -0.0067(11) 0.0000(11)
C48 0.0221(12) 0.0109(9) 0.0150(11) 0.0002(8) 0.0024(9) -0.0021(8)
C49 0.0318(14) 0.0127(10) 0.0326(14) 0.0000(10) -0.0008(11) -0.0011(10)
C50 0.0421(17) 0.0209(12) 0.0307(15) -0.0006(11) -0.0102(13) 0.0051(11)
C51 0.0316(14) 0.0208(12) 0.0307(14) -0.0013(10) 0.0062(11) 0.0044(10)
C52 0.0276(15) 0.0443(16) 0.0334(16) -0.0038(13) 0.0122(12) -0.0037(12)
C53 0.057(2) 0.0225(14) 0.079(3) -0.0127(15) 0.038(2) -0.0021(13)
C54 0.051(2) 0.0542(19) 0.0199(14) -0.0029(13) 0.0101(13) -0.0073(15)

_geom_special_details            
;
 All esds (except the esd in the dihedral angle between two l.s. planes)
 are estimated using the full covariance matrix.  The cell esds are taken
 into account individually in the estimation of esds in distances, angles
 and torsion angles; correlations between esds in cell parameters are only
 used when they are defined by crystal symmetry.  An approximate (isotropic)
 treatment of cell esds is used for estimating esds involving l.s. planes.
;
loop_
_geom_bond_atom_site_label_1
_geom_bond_atom_site_label_2
_geom_bond_distance
_geom_bond_site_symmetry_2
_geom_bond_publ_flag
Sb1 Sb2 2.8254(2) . ?
Sb1 N 2.0683(19) . ?
Sb1 C7 2.186(2) . ?
Sb2 N 2.0785(18) . ?
Sb2 C31 2.167(2) . ?
Si1 C13 1.895(2) . ?
Si1 C14 1.872(3) . ?
Si1 C15 1.866(3) . ?
Si1 C16 1.870(3) . ?
Si2 C13 1.903(2) . ?
Si2 C17 1.862(3) . ?
Si2 C18 1.871(3) . ?
Si2 C19 1.867(3) . ?
Si3 C24 1.898(2) . ?
Si3 C25 1.873(3) . ?
Si3 C26 1.869(3) . ?
Si3 C27 1.870(3) . ?
Si4 C24 1.905(2) . ?
Si4 C28 1.870(3) . ?
Si4 C29 1.867(3) . ?
Si4 C30 1.876(3) . ?
Si5 C37 1.899(2) . ?
Si5 C38 1.861(2) . ?
Si5 C39 1.865(2) . ?
Si5 C40 1.873(2) . ?
Si6 C37 1.897(2) . ?
Si6 C41 1.870(3) . ?
Si6 C42 1.872(3) . ?
Si6 C43 1.867(2) . ?
Si7 C48 1.897(2) . ?
Si7 C49 1.873(3) . ?
Si7 C50 1.879(3) . ?
Si7 C51 1.862(3) . ?
Si8 C48 1.899(2) . ?
Si8 C52 1.862(3) . ?
Si8 C53 1.867(3) . ?
Si8 C54 1.869(3) . ?
N C1 1.393(3) . ?
C1 C2 1.402(3) . ?
C1 C6 1.404(3) . ?
C2 H2 0.9500 . ?
C2 C3 1.393(3) . ?
C3 H3 0.9500 . ?
C3 C4 1.382(4) . ?
C4 H4 0.9500 . ?
C4 C5 1.384(4) . ?
C5 H5 0.9500 . ?
C5 C6 1.390(3) . ?
C6 H6 0.9500 . ?
C7 C8 1.415(3) . ?
C7 C12 1.425(3) . ?
C8 C9 1.406(3) . ?
C8 C13 1.512(3) . ?
C9 H9 0.9500 . ?
C9 C10 1.382(3) . ?
C10 C11 1.396(3) . ?
C10 C20 1.531(3) . ?
C11 H11 0.9500 . ?
C11 C12 1.400(3) . ?
C12 C24 1.522(3) . ?
C13 H13 1.0000 . ?
C14 H14A 0.9800 . ?
C14 H14B 0.9800 . ?
C14 H14C 0.9800 . ?
C15 H15A 0.9800 . ?
C15 H15B 0.9800 . ?
C15 H15C 0.9800 . ?
C16 H16A 0.9800 . ?
C16 H16B 0.9800 . ?
C16 H16C 0.9800 . ?
C17 H17A 0.9800 . ?
C17 H17B 0.9800 . ?
C17 H17C 0.9800 . ?
C18 H18A 0.9800 . ?
C18 H18B 0.9800 . ?
C18 H18C 0.9800 . ?
C19 H19A 0.9800 . ?
C19 H19B 0.9800 . ?
C19 H19C 0.9800 . ?
C20 C21 1.528(4) . ?
C20 C22 1.529(4) . ?
C20 C23 1.538(4) . ?
C21 H21A 0.9800 . ?
C21 H21B 0.9800 . ?
C21 H21C 0.9800 . ?
C22 H22A 0.9800 . ?
C22 H22B 0.9800 . ?
C22 H22C 0.9800 . ?
C23 H23A 0.9800 . ?
C23 H23B 0.9800 . ?
C23 H23C 0.9800 . ?
C24 H24 1.0000 . ?
C25 H25A 0.9800 . ?
C25 H25B 0.9800 . ?
C25 H25C 0.9800 . ?
C26 H26A 0.9800 . ?
C26 H26B 0.9800 . ?
C26 H26C 0.9800 . ?
C27 H27A 0.9800 . ?
C27 H27B 0.9800 . ?
C27 H27C 0.9800 . ?
C28 H28A 0.9800 . ?
C28 H28B 0.9800 . ?
C28 H28C 0.9800 . ?
C29 H29A 0.9800 . ?
C29 H29B 0.9800 . ?
C29 H29C 0.9800 . ?
C30 H30A 0.9800 . ?
C30 H30B 0.9800 . ?
C30 H30C 0.9800 . ?
C31 C32 1.409(3) . ?
C31 C36 1.413(3) . ?
C32 C33 1.399(3) . ?
C32 C37 1.521(3) . ?
C33 H33 0.9500 . ?
C33 C34 1.382(3) . ?
C34 C35 1.394(3) . ?
C34 C44 1.537(3) . ?
C35 H35 0.9500 . ?
C35 C36 1.398(3) . ?
C36 C48 1.517(3) . ?
C37 H37 1.0000 . ?
C38 H38A 0.9800 . ?
C38 H38B 0.9800 . ?
C38 H38C 0.9800 . ?
C39 H39A 0.9800 . ?
C39 H39B 0.9800 . ?
C39 H39C 0.9800 . ?
C40 H40A 0.9800 . ?
C40 H40B 0.9800 . ?
C40 H40C 0.9800 . ?
C41 H41A 0.9800 . ?
C41 H41B 0.9800 . ?
C41 H41C 0.9800 . ?
C42 H42A 0.9800 . ?
C42 H42B 0.9800 . ?
C42 H42C 0.9800 . ?
C43 H43A 0.9800 . ?
C43 H43B 0.9800 . ?
C43 H43C 0.9800 . ?
C44 C45 1.526(3) . ?
C44 C46 1.535(3) . ?
C44 C47 1.534(4) . ?
C45 H45A 0.9800 . ?
C45 H45B 0.9800 . ?
C45 H45C 0.9800 . ?
C46 H46A 0.9800 . ?
C46 H46B 0.9800 . ?
C46 H46C 0.9800 . ?
C47 H47A 0.9800 . ?
C47 H47B 0.9800 . ?
C47 H47C 0.9800 . ?
C48 H48 1.0000 . ?
C49 H49A 0.9800 . ?
C49 H49B 0.9800 . ?
C49 H49C 0.9800 . ?
C50 H50A 0.9800 . ?
C50 H50B 0.9800 . ?
C50 H50C 0.9800 . ?
C51 H51B 0.9800 . ?
C51 H51A 0.9800 . ?
C51 H51C 0.9800 . ?
C52 H52A 0.9800 . ?
C52 H52B 0.9800 . ?
C52 H52C 0.9800 . ?
C53 H53A 0.9800 . ?
C53 H53C 0.9800 . ?
C53 H53B 0.9800 . ?
C54 H54A 0.9800 . ?
C54 H54B 0.9800 . ?
C54 H54C 0.9800 . ?

loop_
_geom_angle_atom_site_label_1
_geom_angle_atom_site_label_2
_geom_angle_atom_site_label_3
_geom_angle
_geom_angle_site_symmetry_1
_geom_angle_site_symmetry_3
_geom_angle_publ_flag
N Sb1 Sb2 47.20(5) . . ?
N Sb1 C7 105.96(8) . . ?
C7 Sb1 Sb2 114.14(6) . . ?
N Sb2 Sb1 46.90(5) . . ?
N Sb2 C31 98.22(7) . . ?
C31 Sb2 Sb1 96.55(6) . . ?
C14 Si1 C13 110.93(12) . . ?
C15 Si1 C13 112.85(11) . . ?
C15 Si1 C14 109.60(13) . . ?
C15 Si1 C16 106.97(13) . . ?
C16 Si1 C13 108.72(11) . . ?
C16 Si1 C14 107.55(13) . . ?
C17 Si2 C13 108.73(11) . . ?
C17 Si2 C18 108.11(13) . . ?
C17 Si2 C19 109.61(13) . . ?
C18 Si2 C13 114.84(12) . . ?
C19 Si2 C13 107.44(12) . . ?
C19 Si2 C18 108.04(13) . . ?
C25 Si3 C24 109.34(11) . . ?
C26 Si3 C24 112.51(11) . . ?
C26 Si3 C25 106.65(13) . . ?
C26 Si3 C27 111.40(12) . . ?
C27 Si3 C24 109.47(11) . . ?
C27 Si3 C25 107.29(13) . . ?
C28 Si4 C24 111.38(11) . . ?
C28 Si4 C30 107.42(13) . . ?
C29 Si4 C24 106.15(11) . . ?
C29 Si4 C28 109.40(14) . . ?
C29 Si4 C30 107.69(13) . . ?
C30 Si4 C24 114.66(11) . . ?
C38 Si5 C37 108.64(11) . . ?
C38 Si5 C39 108.45(12) . . ?
C38 Si5 C40 107.81(12) . . ?
C39 Si5 C37 109.90(11) . . ?
C39 Si5 C40 107.69(12) . . ?
C40 Si5 C37 114.19(11) . . ?
C41 Si6 C37 110.59(11) . . ?
C41 Si6 C42 108.41(13) . . ?
C42 Si6 C37 108.32(10) . . ?
C43 Si6 C37 111.71(10) . . ?
C43 Si6 C41 109.30(12) . . ?
C43 Si6 C42 108.42(12) . . ?
C49 Si7 C48 107.58(11) . . ?
C49 Si7 C50 108.03(12) . . ?
C50 Si7 C48 114.83(11) . . ?
C51 Si7 C48 109.14(11) . . ?
C51 Si7 C49 110.69(12) . . ?
C51 Si7 C50 106.57(13) . . ?
C52 Si8 C48 108.93(12) . . ?
C52 Si8 C53 107.87(16) . . ?
C52 Si8 C54 108.25(15) . . ?
C53 Si8 C48 109.39(12) . . ?
C53 Si8 C54 107.86(17) . . ?
C54 Si8 C48 114.34(13) . . ?
Sb1 N Sb2 85.90(7) . . ?
C1 N Sb1 129.64(15) . . ?
C1 N Sb2 130.35(16) . . ?
N C1 C2 120.0(2) . . ?
N C1 C6 121.9(2) . . ?
C2 C1 C6 118.0(2) . . ?
C1 C2 H2 119.8 . . ?
C3 C2 C1 120.5(2) . . ?
C3 C2 H2 119.8 . . ?
C2 C3 H3 119.5 . . ?
C4 C3 C2 121.1(2) . . ?
C4 C3 H3 119.5 . . ?
C3 C4 H4 120.6 . . ?
C3 C4 C5 118.9(2) . . ?
C5 C4 H4 120.6 . . ?
C4 C5 H5 119.5 . . ?
C4 C5 C6 121.0(3) . . ?
C6 C5 H5 119.5 . . ?
C1 C6 H6 119.7 . . ?
C5 C6 C1 120.6(2) . . ?
C5 C6 H6 119.7 . . ?
C8 C7 Sb1 127.01(16) . . ?
C8 C7 C12 118.4(2) . . ?
C12 C7 Sb1 114.51(15) . . ?
C7 C8 C13 124.5(2) . . ?
C9 C8 C7 119.2(2) . . ?
C9 C8 C13 116.23(19) . . ?
C8 C9 H9 118.4 . . ?
C10 C9 C8 123.1(2) . . ?
C10 C9 H9 118.4 . . ?
C9 C10 C11 117.2(2) . . ?
C9 C10 C20 122.8(2) . . ?
C11 C10 C20 119.9(2) . . ?
C10 C11 H11 118.8 . . ?
C10 C11 C12 122.4(2) . . ?
C12 C11 H11 118.8 . . ?
C7 C12 C24 123.95(19) . . ?
C11 C12 C7 119.6(2) . . ?
C11 C12 C24 116.5(2) . . ?
Si1 C13 Si2 117.10(11) . . ?
Si1 C13 H13 105.0 . . ?
Si2 C13 H13 105.0 . . ?
C8 C13 Si1 111.08(15) . . ?
C8 C13 Si2 112.44(15) . . ?
C8 C13 H13 105.0 . . ?
Si1 C14 H14A 109.5 . . ?
Si1 C14 H14B 109.5 . . ?
Si1 C14 H14C 109.5 . . ?
H14A C14 H14B 109.5 . . ?
H14A C14 H14C 109.5 . . ?
H14B C14 H14C 109.5 . . ?
Si1 C15 H15A 109.5 . . ?
Si1 C15 H15B 109.5 . . ?
Si1 C15 H15C 109.5 . . ?
H15A C15 H15B 109.5 . . ?
H15A C15 H15C 109.5 . . ?
H15B C15 H15C 109.5 . . ?
Si1 C16 H16A 109.5 . . ?
Si1 C16 H16B 109.5 . . ?
Si1 C16 H16C 109.5 . . ?
H16A C16 H16B 109.5 . . ?
H16A C16 H16C 109.5 . . ?
H16B C16 H16C 109.5 . . ?
Si2 C17 H17A 109.5 . . ?
Si2 C17 H17B 109.5 . . ?
Si2 C17 H17C 109.5 . . ?
H17A C17 H17B 109.5 . . ?
H17A C17 H17C 109.5 . . ?
H17B C17 H17C 109.5 . . ?
Si2 C18 H18A 109.5 . . ?
Si2 C18 H18B 109.5 . . ?
Si2 C18 H18C 109.5 . . ?
H18A C18 H18B 109.5 . . ?
H18A C18 H18C 109.5 . . ?
H18B C18 H18C 109.5 . . ?
Si2 C19 H19A 109.5 . . ?
Si2 C19 H19B 109.5 . . ?
Si2 C19 H19C 109.5 . . ?
H19A C19 H19B 109.5 . . ?
H19A C19 H19C 109.5 . . ?
H19B C19 H19C 109.5 . . ?
C10 C20 C23 108.4(2) . . ?
C21 C20 C10 109.8(2) . . ?
C21 C20 C22 108.3(2) . . ?
C21 C20 C23 109.8(2) . . ?
C22 C20 C10 112.3(2) . . ?
C22 C20 C23 108.3(2) . . ?
C20 C21 H21A 109.5 . . ?
C20 C21 H21B 109.5 . . ?
C20 C21 H21C 109.5 . . ?
H21A C21 H21B 109.5 . . ?
H21A C21 H21C 109.5 . . ?
H21B C21 H21C 109.5 . . ?
C20 C22 H22A 109.5 . . ?
C20 C22 H22B 109.5 . . ?
C20 C22 H22C 109.5 . . ?
H22A C22 H22B 109.5 . . ?
H22A C22 H22C 109.5 . . ?
H22B C22 H22C 109.5 . . ?
C20 C23 H23A 109.5 . . ?
C20 C23 H23B 109.5 . . ?
C20 C23 H23C 109.5 . . ?
H23A C23 H23B 109.5 . . ?
H23A C23 H23C 109.5 . . ?
H23B C23 H23C 109.5 . . ?
Si3 C24 Si4 116.80(12) . . ?
Si3 C24 H24 104.7 . . ?
Si4 C24 H24 104.7 . . ?
C12 C24 Si3 109.12(14) . . ?
C12 C24 Si4 115.50(15) . . ?
C12 C24 H24 104.7 . . ?
Si3 C25 H25A 109.5 . . ?
Si3 C25 H25B 109.5 . . ?
Si3 C25 H25C 109.5 . . ?
H25A C25 H25B 109.5 . . ?
H25A C25 H25C 109.5 . . ?
H25B C25 H25C 109.5 . . ?
Si3 C26 H26A 109.5 . . ?
Si3 C26 H26B 109.5 . . ?
Si3 C26 H26C 109.5 . . ?
H26A C26 H26B 109.5 . . ?
H26A C26 H26C 109.5 . . ?
H26B C26 H26C 109.5 . . ?
Si3 C27 H27A 109.5 . . ?
Si3 C27 H27B 109.5 . . ?
Si3 C27 H27C 109.5 . . ?
H27A C27 H27B 109.5 . . ?
H27A C27 H27C 109.5 . . ?
H27B C27 H27C 109.5 . . ?
Si4 C28 H28A 109.5 . . ?
Si4 C28 H28B 109.5 . . ?
Si4 C28 H28C 109.5 . . ?
H28A C28 H28B 109.5 . . ?
H28A C28 H28C 109.5 . . ?
H28B C28 H28C 109.5 . . ?
Si4 C29 H29A 109.5 . . ?
Si4 C29 H29B 109.5 . . ?
Si4 C29 H29C 109.5 . . ?
H29A C29 H29B 109.5 . . ?
H29A C29 H29C 109.5 . . ?
H29B C29 H29C 109.5 . . ?
Si4 C30 H30A 109.5 . . ?
Si4 C30 H30B 109.5 . . ?
Si4 C30 H30C 109.5 . . ?
H30A C30 H30B 109.5 . . ?
H30A C30 H30C 109.5 . . ?
H30B C30 H30C 109.5 . . ?
C32 C31 Sb2 118.49(15) . . ?
C32 C31 C36 119.31(19) . . ?
C36 C31 Sb2 121.81(15) . . ?
C31 C32 C37 123.45(19) . . ?
C33 C32 C31 119.19(19) . . ?
C33 C32 C37 117.36(18) . . ?
C32 C33 H33 118.7 . . ?
C34 C33 C32 122.6(2) . . ?
C34 C33 H33 118.7 . . ?
C33 C34 C35 117.5(2) . . ?
C33 C34 C44 122.6(2) . . ?
C35 C34 C44 119.9(2) . . ?
C34 C35 H35 118.7 . . ?
C34 C35 C36 122.6(2) . . ?
C36 C35 H35 118.7 . . ?
C31 C36 C48 123.0(2) . . ?
C35 C36 C31 118.9(2) . . ?
C35 C36 C48 118.03(19) . . ?
Si5 C37 H37 104.9 . . ?
Si6 C37 Si5 117.40(11) . . ?
Si6 C37 H37 104.9 . . ?
C32 C37 Si5 112.34(15) . . ?
C32 C37 Si6 111.02(15) . . ?
C32 C37 H37 104.9 . . ?
Si5 C38 H38A 109.5 . . ?
Si5 C38 H38B 109.5 . . ?
Si5 C38 H38C 109.5 . . ?
H38A C38 H38B 109.5 . . ?
H38A C38 H38C 109.5 . . ?
H38B C38 H38C 109.5 . . ?
Si5 C39 H39A 109.5 . . ?
Si5 C39 H39B 109.5 . . ?
Si5 C39 H39C 109.5 . . ?
H39A C39 H39B 109.5 . . ?
H39A C39 H39C 109.5 . . ?
H39B C39 H39C 109.5 . . ?
Si5 C40 H40A 109.5 . . ?
Si5 C40 H40B 109.5 . . ?
Si5 C40 H40C 109.5 . . ?
H40A C40 H40B 109.5 . . ?
H40A C40 H40C 109.5 . . ?
H40B C40 H40C 109.5 . . ?
Si6 C41 H41A 109.5 . . ?
Si6 C41 H41B 109.5 . . ?
Si6 C41 H41C 109.5 . . ?
H41A C41 H41B 109.5 . . ?
H41A C41 H41C 109.5 . . ?
H41B C41 H41C 109.5 . . ?
Si6 C42 H42A 109.5 . . ?
Si6 C42 H42B 109.5 . . ?
Si6 C42 H42C 109.5 . . ?
H42A C42 H42B 109.5 . . ?
H42A C42 H42C 109.5 . . ?
H42B C42 H42C 109.5 . . ?
Si6 C43 H43A 109.5 . . ?
Si6 C43 H43B 109.5 . . ?
Si6 C43 H43C 109.5 . . ?
H43A C43 H43B 109.5 . . ?
H43A C43 H43C 109.5 . . ?
H43B C43 H43C 109.5 . . ?
C45 C44 C34 111.96(19) . . ?
C45 C44 C46 108.4(2) . . ?
C45 C44 C47 108.6(2) . . ?
C46 C44 C34 108.97(19) . . ?
C47 C44 C34 109.2(2) . . ?
C47 C44 C46 109.8(2) . . ?
C44 C45 H45A 109.5 . . ?
C44 C45 H45B 109.5 . . ?
C44 C45 H45C 109.5 . . ?
H45A C45 H45B 109.5 . . ?
H45A C45 H45C 109.5 . . ?
H45B C45 H45C 109.5 . . ?
C44 C46 H46A 109.5 . . ?
C44 C46 H46B 109.5 . . ?
C44 C46 H46C 109.5 . . ?
H46A C46 H46B 109.5 . . ?
H46A C46 H46C 109.5 . . ?
H46B C46 H46C 109.5 . . ?
C44 C47 H47A 109.5 . . ?
C44 C47 H47B 109.5 . . ?
C44 C47 H47C 109.5 . . ?
H47A C47 H47B 109.5 . . ?
H47A C47 H47C 109.5 . . ?
H47B C47 H47C 109.5 . . ?
Si7 C48 Si8 118.65(12) . . ?
Si7 C48 H48 104.4 . . ?
Si8 C48 H48 104.4 . . ?
C36 C48 Si7 112.98(16) . . ?
C36 C48 Si8 110.36(15) . . ?
C36 C48 H48 104.4 . . ?
Si7 C49 H49A 109.5 . . ?
Si7 C49 H49B 109.5 . . ?
Si7 C49 H49C 109.5 . . ?
H49A C49 H49B 109.5 . . ?
H49A C49 H49C 109.5 . . ?
H49B C49 H49C 109.5 . . ?
Si7 C50 H50A 109.5 . . ?
Si7 C50 H50B 109.5 . . ?
Si7 C50 H50C 109.5 . . ?
H50A C50 H50B 109.5 . . ?
H50A C50 H50C 109.5 . . ?
H50B C50 H50C 109.5 . . ?
Si7 C51 H51B 109.5 . . ?
Si7 C51 H51A 109.5 . . ?
Si7 C51 H51C 109.5 . . ?
H51B C51 H51A 109.5 . . ?
H51B C51 H51C 109.5 . . ?
H51A C51 H51C 109.5 . . ?
Si8 C52 H52A 109.5 . . ?
Si8 C52 H52B 109.5 . . ?
Si8 C52 H52C 109.5 . . ?
H52A C52 H52B 109.5 . . ?
H52A C52 H52C 109.5 . . ?
H52B C52 H52C 109.5 . . ?
Si8 C53 H53A 109.5 . . ?
Si8 C53 H53C 109.5 . . ?
Si8 C53 H53B 109.5 . . ?
H53A C53 H53C 109.5 . . ?
H53A C53 H53B 109.5 . . ?
H53C C53 H53B 109.5 . . ?
Si8 C54 H54A 109.5 . . ?
Si8 C54 H54B 109.5 . . ?
Si8 C54 H54C 109.5 . . ?
H54A C54 H54B 109.5 . . ?
H54A C54 H54C 109.5 . . ?
H54B C54 H54C 109.5 . . ?

loop_
_geom_torsion_atom_site_label_1
_geom_torsion_atom_site_label_2
_geom_torsion_atom_site_label_3
_geom_torsion_atom_site_label_4
_geom_torsion
_geom_torsion_site_symmetry_1
_geom_torsion_site_symmetry_2
_geom_torsion_site_symmetry_3
_geom_torsion_site_symmetry_4
_geom_torsion_publ_flag
Sb1 N C1 C2 -38.4(3) . . . . ?
Sb1 N C1 C6 145.06(19) . . . . ?
Sb1 C7 C8 C9 -177.97(16) . . . . ?
Sb1 C7 C8 C13 2.0(3) . . . . ?
Sb1 C7 C12 C11 178.64(16) . . . . ?
Sb1 C7 C12 C24 0.7(3) . . . . ?
Sb2 N C1 C2 -164.01(17) . . . . ?
Sb2 N C1 C6 19.5(3) . . . . ?
Sb2 C31 C32 C33 -173.20(16) . . . . ?
Sb2 C31 C32 C37 6.5(3) . . . . ?
Sb2 C31 C36 C35 173.25(16) . . . . ?
Sb2 C31 C36 C48 -3.9(3) . . . . ?
N C1 C2 C3 -175.8(2) . . . . ?
N C1 C6 C5 175.3(2) . . . . ?
C1 C2 C3 C4 0.2(4) . . . . ?
C2 C1 C6 C5 -1.3(4) . . . . ?
C2 C3 C4 C5 -0.9(4) . . . . ?
C3 C4 C5 C6 0.4(4) . . . . ?
C4 C5 C6 C1 0.6(4) . . . . ?
C6 C1 C2 C3 0.8(4) . . . . ?
C7 C8 C9 C10 -0.3(3) . . . . ?
C7 C8 C13 Si1 -103.8(2) . . . . ?
C7 C8 C13 Si2 122.8(2) . . . . ?
C7 C12 C24 Si3 98.7(2) . . . . ?
C7 C12 C24 Si4 -127.33(19) . . . . ?
C8 C7 C12 C11 1.0(3) . . . . ?
C8 C7 C12 C24 -176.9(2) . . . . ?
C8 C9 C10 C11 1.0(3) . . . . ?
C8 C9 C10 C20 -177.7(2) . . . . ?
C9 C8 C13 Si1 76.2(2) . . . . ?
C9 C8 C13 Si2 -57.2(2) . . . . ?
C9 C10 C11 C12 -0.6(3) . . . . ?
C9 C10 C20 C21 -120.9(3) . . . . ?
C9 C10 C20 C22 -0.4(3) . . . . ?
C9 C10 C20 C23 119.2(3) . . . . ?
C10 C11 C12 C7 -0.4(3) . . . . ?
C10 C11 C12 C24 177.7(2) . . . . ?
C11 C10 C20 C21 60.5(3) . . . . ?
C11 C10 C20 C22 -179.0(2) . . . . ?
C11 C10 C20 C23 -59.4(3) . . . . ?
C11 C12 C24 Si3 -79.3(2) . . . . ?
C11 C12 C24 Si4 54.7(2) . . . . ?
C12 C7 C8 C9 -0.6(3) . . . . ?
C12 C7 C8 C13 179.3(2) . . . . ?
C13 C8 C9 C10 179.7(2) . . . . ?
C14 Si1 C13 Si2 -45.75(17) . . . . ?
C14 Si1 C13 C8 -176.81(16) . . . . ?
C15 Si1 C13 Si2 77.68(16) . . . . ?
C15 Si1 C13 C8 -53.38(19) . . . . ?
C16 Si1 C13 Si2 -163.82(14) . . . . ?
C16 Si1 C13 C8 65.12(19) . . . . ?
C20 C10 C11 C12 178.1(2) . . . . ?
C25 Si3 C24 Si4 171.67(14) . . . . ?
C25 Si3 C24 C12 -55.04(19) . . . . ?
C26 Si3 C24 Si4 -70.03(15) . . . . ?
C26 Si3 C24 C12 63.26(18) . . . . ?
C27 Si3 C24 Si4 54.40(16) . . . . ?
C27 Si3 C24 C12 -172.31(15) . . . . ?
C31 C32 C33 C34 0.3(3) . . . . ?
C31 C32 C37 Si5 123.6(2) . . . . ?
C31 C32 C37 Si6 -102.7(2) . . . . ?
C31 C36 C48 Si7 -117.4(2) . . . . ?
C31 C36 C48 Si8 107.1(2) . . . . ?
C32 C31 C36 C35 0.6(3) . . . . ?
C32 C31 C36 C48 -176.6(2) . . . . ?
C32 C33 C34 C35 -0.6(3) . . . . ?
C32 C33 C34 C44 178.8(2) . . . . ?
C33 C32 C37 Si5 -56.8(2) . . . . ?
C33 C32 C37 Si6 76.9(2) . . . . ?
C33 C34 C35 C36 0.9(3) . . . . ?
C33 C34 C44 C45 0.2(3) . . . . ?
C33 C34 C44 C46 120.0(3) . . . . ?
C33 C34 C44 C47 -120.1(2) . . . . ?
C34 C35 C36 C31 -0.9(3) . . . . ?
C34 C35 C36 C48 176.4(2) . . . . ?
C35 C34 C44 C45 179.5(2) . . . . ?
C35 C34 C44 C46 -60.7(3) . . . . ?
C35 C34 C44 C47 59.2(3) . . . . ?
C35 C36 C48 Si7 65.4(2) . . . . ?
C35 C36 C48 Si8 -70.1(2) . . . . ?
C36 C31 C32 C33 -0.3(3) . . . . ?
C36 C31 C32 C37 179.4(2) . . . . ?
C37 C32 C33 C34 -179.4(2) . . . . ?
C38 Si5 C37 Si6 78.78(14) . . . . ?
C38 Si5 C37 C32 -150.70(15) . . . . ?
C39 Si5 C37 Si6 -162.71(12) . . . . ?
C39 Si5 C37 C32 -32.18(18) . . . . ?
C40 Si5 C37 Si6 -41.58(16) . . . . ?
C40 Si5 C37 C32 88.95(17) . . . . ?
C41 Si6 C37 Si5 -47.97(16) . . . . ?
C41 Si6 C37 C32 -179.10(16) . . . . ?
C42 Si6 C37 Si5 -166.64(13) . . . . ?
C42 Si6 C37 C32 62.23(18) . . . . ?
C43 Si6 C37 Si5 74.01(15) . . . . ?
C43 Si6 C37 C32 -57.12(18) . . . . ?
C44 C34 C35 C36 -178.5(2) . . . . ?
C49 Si7 C48 Si8 -60.22(16) . . . . ?
C49 Si7 C48 C36 168.31(16) . . . . ?
C50 Si7 C48 Si8 60.07(18) . . . . ?
C50 Si7 C48 C36 -71.4(2) . . . . ?
C51 Si7 C48 Si8 179.62(13) . . . . ?
C51 Si7 C48 C36 48.15(19) . . . . ?
C52 Si8 C48 Si7 84.45(16) . . . . ?
C52 Si8 C48 C36 -142.93(17) . . . . ?
C53 Si8 C48 Si7 -157.86(17) . . . . ?
C53 Si8 C48 C36 -25.2(2) . . . . ?
C54 Si8 C48 Si7 -36.79(18) . . . . ?
C54 Si8 C48 C36 95.84(19) . . . . ?

_smtbx_masks_special_details     ?
loop_
_smtbx_masks_void_nr
_smtbx_masks_void_average_x
_smtbx_masks_void_average_y
_smtbx_masks_void_average_z
_smtbx_masks_void_volume
_smtbx_masks_void_count_electrons
_smtbx_masks_void_content
1 0.000 0.000 0.000 14.3 1.6 ?
2 0.000 0.500 0.500 14.3 1.6 ?
3 0.194 0.118 0.791 38.5 1.8 ?
4 0.194 0.382 0.291 38.5 1.8 ?
5 0.500 0.500 0.000 215.8 89.3 ?
6 0.500 1.000 0.500 215.8 89.3 ?
7 0.806 -0.118 0.209 38.5 1.9 ?
8 0.806 0.618 0.709 38.5 1.8 ?

_smtbx_masks_void_probe_radius   1.2
_smtbx_masks_void_truncation_radius 1.2
_shelx_res_file                  
;
TITL mo_8292f_a.res in P2(1)/c
    mo_8292f.res
    created by SHELXL-2019/1 at 18:00:12 on 17-Jul-2024
REM Old TITL mo_8292f in P2(1)/c
REM SHELXT solution in P2(1)/c: R1 0.074, Rweak 0.004, Alpha 0.043
REM <I/s> 0.536 for 694 systematic absences, Orientation as input
REM Formula found by SHELXT: C111 N4 Si16 Sb4
CELL 0.71073 19.4116 12.4085 28.9774 90 91.222 90
ZERR 4 0.0006 0.0003 0.001 0 0.001 0
LATT 1
SYMM -X,0.5+Y,0.5-Z
SFAC C H N Sb Si
UNIT 216 412 4 8 32

L.S. 4 0 0
PLAN  10
SIZE 0.28 0.12 0.05
TEMP -173.15
CONF
BOND
list 4
fmap 2 53
ACTA
MORE -1
BOND $H
ABIN
OMIT -2 56
OMIT -3 1 1
OMIT -2 0 2
OMIT -2 1 1
OMIT -2 2 7
OMIT -1 1 1
OMIT -1 1 3
OMIT -1 2 4
OMIT 0 0 4
OMIT 0 1 3
OMIT 1 1 1
OMIT 2 0 0
OMIT 2 0 2
OMIT 2 0 4
OMIT 3 0 0
REM <olex2.extras>
REM <HklSrc "%.\\mo_8292f.hkl">
REM </olex2.extras>

WGHT    0.020800    7.834001
FVAR       0.22701
SB1   4    0.212274    0.452745    0.648579    11.00000    0.01290    0.01545 =
         0.01213   -0.00077   -0.00009   -0.00059
SB2   4    0.294421    0.353107    0.581490    11.00000    0.01462    0.01303 =
         0.01428   -0.00180   -0.00001   -0.00043
SI1   5    0.346682    0.189809    0.719522    11.00000    0.01941    0.01522 =
         0.02381    0.00229   -0.00135    0.00081
SI2   5    0.457772    0.378314    0.699846    11.00000    0.01510    0.02080 =
         0.02768    0.00522   -0.00120    0.00010
SI3   5    0.085499    0.514886    0.760202    11.00000    0.01737    0.01760 =
         0.01846   -0.00004    0.00262    0.00137
SI4   5    0.161719    0.744940    0.747709    11.00000    0.02755    0.01448 =
         0.01590    0.00049    0.00161    0.00255
SI5   5    0.073230    0.177436    0.589375    11.00000    0.01629    0.01540 =
         0.01566   -0.00138    0.00092   -0.00305
SI6   5    0.203080    0.050220    0.546482    11.00000    0.02010    0.01144 =
         0.01751   -0.00073   -0.00023    0.00024
SI7   5    0.230733    0.652956    0.486211    11.00000    0.02545    0.01155 =
         0.01810    0.00005   -0.00064   -0.00037
SI8   5    0.335979    0.480255    0.440150    11.00000    0.02991    0.01679 =
         0.02248   -0.00331    0.01145   -0.00431
N     3    0.282364    0.512224    0.602226    11.00000    0.01858    0.01445 =
         0.01427   -0.00167    0.00299   -0.00429
C1    1    0.330825    0.594239    0.607762    11.00000    0.02162    0.01679 =
         0.01565    0.00092   -0.00214   -0.00416
C2    1    0.314503    0.687023    0.632880    11.00000    0.02767    0.02156 =
         0.02176   -0.00429    0.00275   -0.00497
AFIX  43
H2    2    0.271502    0.691638    0.647806    11.00000   -1.20000
AFIX   0
C3    1    0.360864    0.772466    0.636109    11.00000    0.04467    0.01990 =
         0.03186   -0.00866    0.00499   -0.01200
AFIX  43
H3    2    0.349113    0.834668    0.653360    11.00000   -1.20000
AFIX   0
C4    1    0.423690    0.768248    0.614628    11.00000    0.03450    0.02552 =
         0.03706   -0.00169   -0.00162   -0.01575
AFIX  43
H4    2    0.454765    0.827291    0.616638    11.00000   -1.20000
AFIX   0
C5    1    0.440578    0.676523    0.590130    11.00000    0.02433    0.03066 =
         0.03163    0.00138    0.00202   -0.00913
AFIX  43
H5    2    0.483781    0.672643    0.575424    11.00000   -1.20000
AFIX   0
C6    1    0.395267    0.590053    0.586735    11.00000    0.02299    0.02116 =
         0.02332   -0.00001    0.00049   -0.00303
AFIX  43
H6    2    0.408009    0.527527    0.570032    11.00000   -1.20000
AFIX   0
C7    1    0.262105    0.466018    0.716693    11.00000    0.01491    0.01432 =
         0.01299    0.00194   -0.00020   -0.00260
C8    1    0.322095    0.411410    0.732532    11.00000    0.01711    0.01371 =
         0.01531    0.00062    0.00093   -0.00146
C9    1    0.345750    0.427285    0.778209    11.00000    0.01506    0.01949 =
         0.02170    0.00252   -0.00357    0.00217
AFIX  43
H9    2    0.385927    0.389880    0.788490    11.00000   -1.20000
AFIX   0
C10   1    0.313333    0.494724    0.808864    11.00000    0.02097    0.01847 =
         0.01461    0.00174   -0.00307   -0.00196
C11   1    0.253802    0.547393    0.793049    11.00000    0.02114    0.01626 =
         0.01481   -0.00103    0.00016   -0.00077
AFIX  43
H11   2    0.230351    0.593647    0.813590    11.00000   -1.20000
AFIX   0
C12   1    0.227395    0.534573    0.748055    11.00000    0.01699    0.01143 =
         0.01533    0.00101   -0.00009   -0.00168
C13   1    0.363938    0.335240    0.703550    11.00000    0.01556    0.01596 =
         0.01511    0.00037   -0.00301    0.00066
AFIX  13
H13   2    0.344668    0.343368    0.671459    11.00000   -1.20000
AFIX   0
C14   1    0.402209    0.096195    0.685928    11.00000    0.03715    0.01923 =
         0.03833   -0.00444    0.00071    0.00431
AFIX 137
H14A  2    0.450673    0.107960    0.694673    11.00000   -1.50000
H14B  2    0.395507    0.110129    0.652847    11.00000   -1.50000
H14C  2    0.389518    0.021483    0.692674    11.00000   -1.50000
AFIX   0
C15   1    0.359028    0.163117    0.782535    11.00000    0.03454    0.02596 =
         0.02735    0.00888   -0.00197    0.00273
AFIX 137
H15A  2    0.353476    0.085890    0.788483    11.00000   -1.50000
H15B  2    0.324706    0.203625    0.799779    11.00000   -1.50000
H15C  2    0.405385    0.185819    0.792434    11.00000   -1.50000
AFIX   0
C16   1    0.254840    0.157320    0.704470    11.00000    0.02489    0.02067 =
         0.04453    0.00534   -0.00482   -0.00504
AFIX 137
H16A  2    0.244713    0.083221    0.713861    11.00000   -1.50000
H16B  2    0.247235    0.164557    0.671071    11.00000   -1.50000
H16C  2    0.224449    0.207159    0.720589    11.00000   -1.50000
AFIX   0
C17   1    0.462404    0.527868    0.704072    11.00000    0.02317    0.02480 =
         0.04412    0.00586   -0.00562   -0.00548
AFIX 137
H17A  2    0.508590    0.552129    0.695845    11.00000   -1.50000
H17B  2    0.452854    0.550179    0.735741    11.00000   -1.50000
H17C  2    0.428205    0.560015    0.682856    11.00000   -1.50000
AFIX   0
C18   1    0.516419    0.320032    0.745467    11.00000    0.02053    0.03445 =
         0.04324    0.00686   -0.00688    0.00151
AFIX 137
H18A  2    0.512888    0.241255    0.744948    11.00000   -1.50000
H18B  2    0.503059    0.346901    0.775793    11.00000   -1.50000
H18C  2    0.564019    0.341421    0.739548    11.00000   -1.50000
AFIX   0
C19   1    0.489289    0.334024    0.642437    11.00000    0.02164    0.03577 =
         0.03653    0.00820    0.00961    0.00498
AFIX 137
H19A  2    0.462216    0.369550    0.617893    11.00000   -1.50000
H19B  2    0.484241    0.255714    0.639567    11.00000   -1.50000
H19C  2    0.537950    0.353566    0.639723    11.00000   -1.50000
AFIX   0
C20   1    0.340862    0.514906    0.857995    11.00000    0.02707    0.02811 =
         0.01494   -0.00101   -0.00627    0.00229
C21   1    0.286812    0.481709    0.892822    11.00000    0.03849    0.05985 =
         0.01687    0.00304   -0.00203    0.00338
AFIX 137
H21A  2    0.304581    0.495283    0.924194    11.00000   -1.50000
H21B  2    0.276516    0.404815    0.889210    11.00000   -1.50000
H21C  2    0.244668    0.523737    0.887401    11.00000   -1.50000
AFIX   0
C22   1    0.406950    0.451715    0.868662    11.00000    0.03561    0.04433 =
         0.02226   -0.00094   -0.01163    0.00909
AFIX 137
H22A  2    0.442658    0.473197    0.847099    11.00000   -1.50000
H22B  2    0.397828    0.374385    0.865384    11.00000   -1.50000
H22C  2    0.422711    0.467074    0.900337    11.00000   -1.50000
AFIX   0
C23   1    0.356827    0.635795    0.863159    11.00000    0.05048    0.03281 =
         0.03280   -0.00976   -0.01936   -0.00047
AFIX 137
H23A  2    0.314359    0.677430    0.858437    11.00000   -1.50000
H23B  2    0.390478    0.657154    0.840141    11.00000   -1.50000
H23C  2    0.375815    0.649812    0.894187    11.00000   -1.50000
AFIX   0
C24   1    0.160616    0.593752    0.736370    11.00000    0.01825    0.01445 =
         0.01169   -0.00054    0.00048    0.00203
AFIX  13
H24   2    0.155159    0.587119    0.702094    11.00000   -1.20000
AFIX   0
C25   1    0.087919    0.373433    0.737702    11.00000    0.02854    0.02465 =
         0.04255   -0.00673    0.01605   -0.00718
AFIX 137
H25A  2    0.050580    0.331575    0.751208    11.00000   -1.50000
H25B  2    0.132311    0.340446    0.746102    11.00000   -1.50000
H25C  2    0.082133    0.374281    0.704024    11.00000   -1.50000
AFIX   0
C26   1    0.089183    0.505218    0.824558    11.00000    0.02226    0.02931 =
         0.02306    0.00957    0.00343    0.00537
AFIX 137
H26A  2    0.089715    0.577835    0.837859    11.00000   -1.50000
H26B  2    0.131083    0.466685    0.834322    11.00000   -1.50000
H26C  2    0.048683    0.466065    0.835245    11.00000   -1.50000
AFIX   0
C27   1    0.002631    0.576430    0.739227    11.00000    0.02213    0.03870 =
         0.01974   -0.00032   -0.00077    0.00325
AFIX 137
H27A  2   -0.001500    0.649424    0.751782    11.00000   -1.50000
H27B  2   -0.036064    0.532406    0.749480    11.00000   -1.50000
H27C  2    0.002039    0.579705    0.705431    11.00000   -1.50000
AFIX   0
C28   1    0.251619    0.799089    0.749038    11.00000    0.03901    0.02255 =
         0.03585   -0.00345    0.00388   -0.00826
AFIX 137
H28A  2    0.276892    0.769823    0.722938    11.00000   -1.50000
H28B  2    0.274830    0.777950    0.778008    11.00000   -1.50000
H28C  2    0.250258    0.877878    0.746865    11.00000   -1.50000
AFIX   0
C29   1    0.111996    0.807969    0.698879    11.00000    0.04731    0.02451 =
         0.02412    0.00897    0.00057    0.00672
AFIX 137
H29A  2    0.111536    0.886402    0.702826    11.00000   -1.50000
H29B  2    0.064608    0.780694    0.698518    11.00000   -1.50000
H29C  2    0.133748    0.789887    0.669667    11.00000   -1.50000
AFIX   0
C30   1    0.120284    0.786995    0.802774    11.00000    0.04158    0.02127 =
         0.02336   -0.00502    0.00248    0.00598
AFIX 137
H30A  2    0.120803    0.865775    0.805153    11.00000   -1.50000
H30B  2    0.145848    0.755929    0.829094    11.00000   -1.50000
H30C  2    0.072559    0.761249    0.802837    11.00000   -1.50000
AFIX   0
C31   1    0.216566    0.350796    0.526791    11.00000    0.01603    0.01207 =
         0.01107   -0.00214    0.00114    0.00046
C32   1    0.168046    0.266300    0.526019    11.00000    0.01596    0.01166 =
         0.01226   -0.00063    0.00202   -0.00006
C33   1    0.122150    0.257038    0.488334    11.00000    0.01838    0.01332 =
         0.01772   -0.00152   -0.00132   -0.00269
AFIX  43
H33   2    0.089449    0.200070    0.488119    11.00000   -1.20000
AFIX   0
C34   1    0.122529    0.327506    0.451422    11.00000    0.02338    0.01350 =
         0.01246   -0.00213   -0.00274    0.00138
C35   1    0.170641    0.410875    0.452849    11.00000    0.02704    0.01153 =
         0.01393    0.00150   -0.00009    0.00045
AFIX  43
H35   2    0.171270    0.460762    0.427992    11.00000   -1.20000
AFIX   0
C36   1    0.217996    0.423932    0.489428    11.00000    0.01936    0.01081 =
         0.01561   -0.00195    0.00502   -0.00017
C37   1    0.162708    0.182769    0.564208    11.00000    0.01604    0.01292 =
         0.01288   -0.00048   -0.00223   -0.00214
AFIX  13
H37   2    0.193157    0.210451    0.589833    11.00000   -1.20000
AFIX   0
C38   1    0.081137    0.134298    0.650782    11.00000    0.02385    0.02876 =
         0.01803    0.00044    0.00387   -0.00548
AFIX 137
H38A  2    0.112824    0.182723    0.667464    11.00000   -1.50000
H38B  2    0.098996    0.060482    0.652291    11.00000   -1.50000
H38C  2    0.035755    0.136977    0.664919    11.00000   -1.50000
AFIX   0
C39   1    0.033205    0.314002    0.587404    11.00000    0.02126    0.02533 =
         0.02970   -0.00246    0.00152    0.00375
AFIX 137
H39A  2   -0.009696    0.313209    0.604626    11.00000   -1.50000
H39B  2    0.023186    0.333996    0.555238    11.00000   -1.50000
H39C  2    0.065088    0.366579    0.601310    11.00000   -1.50000
AFIX   0
C40   1    0.012840    0.082009    0.558969    11.00000    0.02309    0.03115 =
         0.02415   -0.00403   -0.00014   -0.01112
AFIX 137
H40A  2    0.032304    0.009148    0.559891    11.00000   -1.50000
H40B  2    0.006275    0.104710    0.526783    11.00000   -1.50000
H40C  2   -0.031654    0.082241    0.574326    11.00000   -1.50000
AFIX   0
C41   1    0.194930   -0.052371    0.593335    11.00000    0.04323    0.01533 =
         0.02553    0.00278    0.00057    0.00422
AFIX 137
H41A  2    0.146241   -0.070649    0.597020    11.00000   -1.50000
H41B  2    0.213629   -0.022868    0.622365    11.00000   -1.50000
H41C  2    0.220648   -0.117352    0.585169    11.00000   -1.50000
AFIX   0
C42   1    0.296873    0.073881    0.536551    11.00000    0.02036    0.02175 =
         0.04003   -0.00968    0.00026    0.00118
AFIX 137
H42A  2    0.317967    0.007346    0.525345    11.00000   -1.50000
H42B  2    0.319630    0.095702    0.565584    11.00000   -1.50000
H42C  2    0.302111    0.130980    0.513525    11.00000   -1.50000
AFIX   0
C43   1    0.162897   -0.003377    0.492043    11.00000    0.02740    0.02094 =
         0.02431   -0.00824   -0.00027    0.00139
AFIX 137
H43A  2    0.183711   -0.073025    0.484597    11.00000   -1.50000
H43B  2    0.170617    0.047488    0.466803    11.00000   -1.50000
H43C  2    0.113275   -0.012723    0.496157    11.00000   -1.50000
AFIX   0
C44   1    0.073069    0.316019    0.409568    11.00000    0.02674    0.01713 =
         0.01643   -0.00025   -0.00598    0.00034
C45   1    0.025000    0.219535    0.414349    11.00000    0.03372    0.02675 =
         0.02593    0.00066   -0.01244   -0.00588
AFIX 137
H45A  2   -0.003385    0.229123    0.441611    11.00000   -1.50000
H45B  2    0.052377    0.153545    0.417752    11.00000   -1.50000
H45C  2   -0.004861    0.213976    0.386754    11.00000   -1.50000
AFIX   0
C46   1    0.028957    0.418302    0.405290    11.00000    0.03777    0.02583 =
         0.02957   -0.00199   -0.01414    0.00816
AFIX 137
H46A  2    0.058806    0.480461    0.399746    11.00000   -1.50000
H46B  2    0.003961    0.429403    0.433931    11.00000   -1.50000
H46C  2   -0.004066    0.410361    0.379460    11.00000   -1.50000
AFIX   0
C47   1    0.115150    0.301216    0.365827    11.00000    0.04125    0.03031 =
         0.01583   -0.00248   -0.00667    0.00004
AFIX 137
H47A  2    0.083817    0.292809    0.339103    11.00000   -1.50000
H47B  2    0.144092    0.236831    0.369047    11.00000   -1.50000
H47C  2    0.144430    0.364550    0.361378    11.00000   -1.50000
AFIX   0
C48   1    0.270803    0.513489    0.486005    11.00000    0.02212    0.01091 =
         0.01500    0.00024    0.00241   -0.00212
AFIX  13
H48   2    0.297723    0.509516    0.515766    11.00000   -1.20000
AFIX   0
C49   1    0.302224    0.752982    0.494364    11.00000    0.03182    0.01273 =
         0.03259   -0.00001   -0.00084   -0.00114
AFIX 137
H49A  2    0.282973    0.825952    0.495162    11.00000   -1.50000
H49B  2    0.334091    0.747150    0.468704    11.00000   -1.50000
H49C  2    0.327015    0.738179    0.523492    11.00000   -1.50000
AFIX   0
C50   1    0.181262    0.689530    0.432016    11.00000    0.04212    0.02095 =
         0.03069   -0.00057   -0.01022    0.00510
AFIX 137
H50A  2    0.140621    0.643060    0.428804    11.00000   -1.50000
H50B  2    0.210729    0.679612    0.405303    11.00000   -1.50000
H50C  2    0.166632    0.764995    0.433673    11.00000   -1.50000
AFIX   0
C51   1    0.168908    0.661979    0.534322    11.00000    0.03157    0.02078 =
         0.03071   -0.00131    0.00620    0.00436
AFIX 137
H51B  2    0.133488    0.606244    0.530437    11.00000   -1.50000
H51A  2    0.147084    0.733200    0.534040    11.00000   -1.50000
H51C  2    0.193616    0.651241    0.563809    11.00000   -1.50000
AFIX   0
C52   1    0.422522    0.528143    0.460022    11.00000    0.02757    0.04430 =
         0.03337   -0.00384    0.01215   -0.00366
AFIX 137
H52A  2    0.437421    0.487166    0.487370    11.00000   -1.50000
H52B  2    0.420069    0.604893    0.467794    11.00000   -1.50000
H52C  2    0.455633    0.517581    0.435365    11.00000   -1.50000
AFIX   0
C53   1    0.340659    0.331038    0.432610    11.00000    0.05679    0.02248 =
         0.07946   -0.01268    0.03844   -0.00209
AFIX 137
H53A  2    0.295883    0.303977    0.421473    11.00000   -1.50000
H53C  2    0.352581    0.297209    0.462279    11.00000   -1.50000
H53B  2    0.375970    0.313596    0.410121    11.00000   -1.50000
AFIX   0
C54   1    0.316324    0.541311    0.382387    11.00000    0.05110    0.05416 =
         0.01986   -0.00290    0.01010   -0.00733
AFIX 137
H54A  2    0.350380    0.516776    0.360221    11.00000   -1.50000
H54B  2    0.318122    0.620039    0.384820    11.00000   -1.50000
H54C  2    0.270165    0.519130    0.371836    11.00000   -1.50000
AFIX   0
HKLF 4


REM  mo_8292f_a.res in P2(1)/c
REM wR2 = 0.0709, GooF = S = 1.050, Restrained GooF = 1.050 for all data
REM R1 = 0.0299 for 14251 Fo > 4sig(Fo) and 0.0395 for all 16848 data
REM 616 parameters refined using 0 restraints

END

WGHT      0.0207      7.8368

REM Highest difference peak  0.497,  deepest hole -0.320,  1-sigma level  0.082
Q1    1   0.2447  0.5137  0.6404  11.00000  0.05    0.50
Q2    1   0.2366  0.3263  0.8371  11.00000  0.05    0.44
Q3    1   0.2300  0.3538  0.7885  11.00000  0.05    0.42
Q4    1   0.2008  0.3623  0.8133  11.00000  0.05    0.39
Q5    1   0.1386  0.3781  0.4580  11.00000  0.05    0.38
Q6    1   0.3237  0.6403  0.6185  11.00000  0.05    0.38
Q7    1   0.1940  0.3951  0.6638  11.00000  0.05    0.37
Q8    1   0.2527  0.0581  0.5412  11.00000  0.05    0.37
Q9    1   0.0588  0.2550  0.5872  11.00000  0.05    0.37
Q10   1   0.0423  0.1248  0.5744  11.00000  0.05    0.37
;
_shelx_res_checksum              68391
_shelx_fab_file                  
;
-28 0 2 1.7496 -0.2192
-28 0 4 3.2228 -0.2860
-28 0 6 1.6738 -0.1038
-28 0 8 0.7466 -0.1521
-28 0 10 -0.1455 0.5164
-28 0 12 -1.0000 0.4110
-28 1 1 -0.8799 0.3358
-28 1 2 -2.0627 0.0535
-28 1 3 -0.8873 -0.1662
-28 1 4 -0.5570 -0.2712
-28 1 5 -1.0343 -0.1636
-28 1 6 -0.1723 0.1979
-28 1 7 -0.5931 -0.2049
-28 1 8 0.3597 0.2693
-28 1 9 -0.2423 0.2238
-28 1 10 0.9558 0.0794
-28 1 11 1.4152 0.1145
-28 2 1 1.6357 -0.2589
-28 2 2 0.6115 0.1098
-28 2 3 0.6173 -0.1860
-28 2 4 1.3862 0.1334
-28 2 5 -0.6363 0.0330
-28 2 6 1.2572 0.0363
-28 2 7 -1.3016 0.4847
-28 2 8 0.7806 0.0753
-28 2 9 -1.6801 0.2832
-28 2 10 0.7662 0.0179
-28 3 1 -1.9225 -0.0195
-28 3 2 -1.2847 0.0403
-28 3 3 -1.0466 0.0618
-28 3 4 0.0323 -0.0238
-28 3 5 -1.1164 0.2937
-28 3 6 0.7680 0.1691
-28 3 7 -0.4721 0.0466
-28 3 8 1.2294 0.1233
-28 3 9 0.1407 0.0040
-28 4 1 0.6737 0.3894
-28 4 2 0.0113 0.0830
-28 4 3 1.3474 0.1116
-28 4 4 0.3634 0.1832
-28 4 5 1.4361 -0.2037
-28 4 6 0.4061 0.1914
-27 0 2 -2.4753 0.3961
-27 0 4 -1.5158 -0.1084
-27 0 6 -1.5595 0.4080
-27 0 8 -0.6397 -0.0209
-27 0 10 0.7052 -0.1871
-27 0 12 1.9888 -0.4645
-27 0 14 0.2253 -0.3507
-27 0 16 0.6441 -0.0509
-27 1 1 0.6728 -0.2601
-27 1 2 1.7334 0.2485
-27 1 3 0.9584 0.1465
-27 1 4 0.5712 0.2068
-27 1 5 1.9305 0.2756
-27 1 6 0.1379 -0.1145
-27 1 7 1.4501 0.2002
-27 1 8 -0.7702 0.2059
-27 1 9 0.2830 -0.0098
-27 1 10 -1.2324 -0.3211
-27 1 11 -0.0701 -0.0573
-27 1 12 -0.6541 0.1416
-27 1 13 -0.5898 -0.3664
-27 1 14 -0.8112 0.1366
-27 1 15 -1.0640 -0.1690
-27 1 16 0.1019 0.1978
-27 2 1 -1.4822 0.2995
-27 2 2 -1.3086 0.0113
-27 2 3 -0.8145 0.3357
-27 2 4 -0.8555 -0.0617
-27 2 5 0.7526 -0.0597
-27 2 6 -0.8726 0.0037
-27 2 7 1.6667 -0.0819
-27 2 8 -0.6730 -0.0560
-27 2 9 1.8480 -0.3250
-27 2 10 -0.5994 0.1653
-27 2 11 1.0310 -0.2847
-27 2 12 1.2798 -0.0629
-27 2 13 0.6947 -0.0488
-27 2 14 0.6554 0.1531
-27 2 15 -0.3464 0.0272
-27 3 1 1.6565 0.1694
-27 3 2 0.5615 0.0581
-27 3 3 1.8148 -0.0578
-27 3 4 -0.0977 0.0021
-27 3 5 1.8018 -0.1538
-27 3 6 -0.8067 -0.0574
-27 3 7 1.1161 -0.1320
-27 3 8 -0.9743 0.0815
-27 3 9 0.1516 0.1081
-27 3 10 -0.9503 -0.1511
-27 3 11 -0.1769 0.1695
-27 3 12 0.3063 0.0215
-27 3 13 -0.9421 0.2985
-27 3 14 0.6835 -0.0621
-27 4 1 0.4265 -0.2660
-27 4 2 -0.3511 0.0023
-27 4 3 -2.0047 -0.0085
-27 4 4 -0.5780 -0.0776
-27 4 5 -1.2083 0.0563
-27 4 6 -0.9101 -0.2274
-27 4 7 -0.6711 0.4796
-27 4 8 0.3839 -0.2860
-27 4 9 0.1197 0.3728
-27 4 10 0.8036 -0.1460
-27 4 11 -0.4004 0.3221
-27 4 12 1.9270 -0.1294
-27 4 13 0.6395 0.1411
-27 5 1 -2.7328 0.0003
-27 5 2 -0.6502 -0.0378
-27 5 3 -0.8357 0.2051
-27 5 4 1.7989 -0.2527
-27 5 5 0.5406 0.2177
-27 5 6 0.6636 -0.2095
-27 5 7 1.4085 -0.0529
-27 5 8 0.9855 -0.1273
-27 5 9 1.0106 0.0080
-27 5 10 0.4859 0.2170
-27 5 11 0.3225 -0.2360
-27 6 1 1.5076 0.1815
-27 6 2 1.5382 -0.1371
-27 6 3 0.6327 -0.0548
-27 6 4 0.0911 0.0396
-27 6 5 1.2587 -0.0053
-27 6 6 -0.9070 0.3214
-27 6 7 -0.4056 -0.1077
-26 0 2 1.3457 0.1426
-26 0 4 1.4666 0.0143
-26 0 6 2.6449 -0.2408
-26 0 8 1.2011 0.0803
-26 0 10 -0.1020 -0.0001
-26 0 12 -0.0211 0.4228
-26 0 14 -0.1696 0.2239
-26 0 16 0.1467 0.2240
-26 0 18 1.9040 -0.0537
-26 1 1 1.1717 0.0709
-26 1 2 -1.3574 -0.2149
-26 1 3 -1.1364 0.0890
-26 1 4 -0.9873 0.1584
-26 1 5 -0.7279 -0.3166
-26 1 6 0.3391 -0.2596
-26 1 7 -0.6119 -0.0327
-26 1 8 1.0423 0.2377
-26 1 9 -0.0676 -0.1270
-26 1 10 0.8860 0.2227
-26 1 11 0.4646 0.2437
-26 1 12 0.9426 0.0691
-26 1 13 1.7755 0.1174
-26 1 14 0.8340 0.1379
-26 1 15 0.3632 0.3526
-26 1 16 -0.8268 -0.0799
-26 1 17 0.3052 0.2908
-26 1 18 -0.4104 -0.0381
-26 1 19 0.1006 0.1559
-26 2 1 1.6983 -0.1944
-26 2 2 1.2682 0.0086
-26 2 3 0.3797 -0.1637
-26 2 4 1.1914 0.0606
-26 2 5 -1.0177 -0.0186
-26 2 6 1.7045 0.1036
-26 2 7 -1.7225 0.1333
-26 2 8 1.5843 -0.0662
-26 2 9 -1.5394 0.4511
-26 2 10 0.8289 0.0697
-26 2 11 -1.6006 0.2349
-26 2 12 -0.1796 -0.0519
-26 2 13 -0.5256 0.3974
-26 2 14 -0.3193 0.0083
-26 2 15 -0.1196 0.0942
-26 2 16 -1.0192 -0.0337
-26 2 17 0.5161 -0.0318
-26 2 18 0.4005 0.0549
-26 2 19 1.0857 -0.2764
-26 3 1 -1.6248 -0.1974
-26 3 2 0.4722 -0.0019
-26 3 3 -2.6090 0.1403
-26 3 4 -0.3917 0.1057
-26 3 5 -1.2626 0.1008
-26 3 6 0.7110 -0.0563
-26 3 7 -0.9189 0.1998
-26 3 8 1.0882 0.1959
-26 3 9 -0.1507 0.0751
-26 3 10 0.7661 0.0719
-26 3 11 0.3549 -0.0362
-26 3 12 -0.1135 0.1460
-26 3 13 1.8791 -0.2090
-26 3 14 -0.0861 0.1206
-26 3 15 0.5591 -0.2372
-26 3 16 -0.4502 0.2653
-26 3 17 0.4479 -0.3125
-26 3 18 -0.7019 0.1365
-26 4 1 0.5271 0.1432
-26 4 2 0.6689 -0.0074
-26 4 3 0.9114 0.2344
-26 4 4 1.6304 0.1165
-26 4 5 1.6730 -0.0247
-26 4 6 1.0648 0.2346
-26 4 7 0.4761 -0.2412
-26 4 8 1.0264 0.1784
-26 4 9 0.7440 -0.2023
-26 4 10 -0.1695 0.3052
-26 4 11 -0.2701 -0.1813
-26 4 12 -0.7192 0.0487
-26 4 13 0.5612 -0.1000
-26 4 14 -1.0088 -0.0552
-26 4 15 -0.2865 0.0525
-26 4 16 0.0224 -0.2242
-26 4 17 -0.2104 0.0997
-26 5 1 2.1159 0.0229
-26 5 2 0.4293 0.0859
-26 5 3 0.7904 -0.1580
-26 5 4 -0.9915 0.1994
-26 5 5 -0.7657 -0.0235
-26 5 6 -0.4444 0.3016
-26 5 7 -2.1831 -0.0570
-26 5 8 -1.2830 0.1822
-26 5 9 -1.3111 0.0973
-26 5 10 -0.1314 -0.1338
-26 5 11 -0.5288 0.1469
-26 5 12 -0.7293 -0.2202
-26 5 13 0.2512 0.2947
-26 5 14 0.5687 -0.3503
-26 5 15 -0.3360 0.1799
-26 6 1 -0.9864 -0.0131
-26 6 2 -1.9934 0.1995
-26 6 3 -2.3407 0.0046
-26 6 4 -0.8653 0.0276
-26 6 5 0.0708 0.0126
-26 6 6 1.5915 -0.2522
-26 6 7 -1.1549 0.2303
-26 6 8 2.1644 -0.3072
-26 6 9 0.5038 0.1602
-26 6 10 1.2555 -0.2838
-26 6 11 -0.0080 0.1866
-26 6 12 1.7399 -0.1048
-26 6 13 0.3039 -0.0532
-26 7 1 0.8406 -0.0856
-26 7 2 0.2129 -0.1156
-26 7 3 -0.4009 0.1906
-26 7 4 1.2280 -0.2304
-26 7 5 -0.9422 0.0817
-26 7 6 1.4686 -0.1412
-26 7 7 -1.6415 0.0715
-26 7 8 1.0868 -0.0430
-26 7 9 -1.7706 -0.1398
-26 7 10 2.1264 0.2101
-26 8 1 2.2027 0.2416
-26 8 2 -0.5376 -0.0267
-26 8 3 0.5276 0.1223
-26 8 4 -0.3360 0.0763
-25 0 2 1.2115 -0.3748
-25 0 4 -1.6942 0.3204
-25 0 6 -0.6557 -0.2206
-25 0 8 -0.5707 0.2819
-25 0 10 -0.1012 -0.0301
-25 0 12 -0.0580 -0.0874
-25 0 14 0.4909 -0.2123
-25 0 16 -1.9698 -0.0858
-25 0 18 -0.9150 -0.0261
-25 0 20 -1.5891 -0.1253
-25 0 22 -0.4973 -0.1375
-25 1 1 -0.1332 -0.2068
-25 1 2 1.8080 -0.1142
-25 1 3 0.8017 0.1127
-25 1 4 0.3517 0.1927
-25 1 5 0.7877 0.1398
-25 1 6 -0.8064 0.2207
-25 1 7 1.6808 0.1276
-25 1 8 -0.9336 -0.1218
-25 1 9 0.8575 0.0197
-25 1 10 -0.8149 0.1827
-25 1 11 0.0956 -0.0354
-25 1 12 -1.3295 -0.1499
-25 1 13 -0.4119 -0.0922
-25 1 14 0.0526 0.1004
-25 1 15 0.2620 -0.2690
-25 1 16 0.2261 0.0411
-25 1 17 -0.1116 -0.2537
-25 1 18 1.1417 0.1405
-25 1 19 0.8815 -0.2542
-25 1 20 2.5484 0.0842
-25 1 21 -0.1925 -0.1434
-25 1 22 1.3204 0.2290
-25 2 1 -1.9572 0.1685
-25 2 2 0.0446 -0.0191
-25 2 3 0.0350 0.1134
-25 2 4 -1.6137 0.0378
-25 2 5 0.5796 0.2041
-25 2 6 -0.7905 0.0238
-25 2 7 1.0540 -0.1484
-25 2 8 -1.1085 0.0583
-25 2 9 1.3585 0.0294
-25 2 10 -0.1457 -0.0084
-25 2 11 0.9575 -0.2371
-25 2 12 0.3883 0.0367
-25 2 13 0.7929 -0.1389
-25 2 14 1.5446 -0.0499
-25 2 15 0.6063 -0.1489
-25 2 16 1.3755 0.0306
-25 2 17 -0.3283 0.0941
-25 2 18 0.3496 -0.0394
-25 2 19 -0.3941 0.1330
-25 2 20 1.0238 -0.0455
-25 2 21 -1.2489 0.2805
-25 2 22 0.8506 -0.2186
-25 3 1 3.0653 -0.0077
-25 3 2 0.2933 -0.0130
-25 3 3 2.5605 0.1052
-25 3 4 -0.2085 0.1179
-25 3 5 2.0871 -0.0366
-25 3 6 -0.5250 0.0027
-25 3 7 1.6160 -0.1454
-25 3 8 -0.6323 0.0112
-25 3 9 1.3707 -0.1306
-25 3 10 -0.2085 0.0151
-25 3 11 0.3983 -0.0040
-25 3 12 -0.2460 0.0144
-25 3 13 -0.4180 -0.0043
-25 3 14 0.1856 -0.0876
-25 3 15 -0.4717 0.2166
-25 3 16 0.1105 -0.0375
-25 3 17 -0.2453 0.1990
-25 3 18 0.7679 -0.2512
-25 3 19 0.9086 0.3836
-25 3 20 0.8177 -0.1999
-25 3 21 0.1733 0.1457
-25 4 1 -0.1714 -0.0735
-25 4 2 -1.7547 0.0203
-25 4 3 -0.7970 -0.2278
-25 4 4 -1.4600 -0.0091
-25 4 5 -1.7892 0.0741
-25 4 6 -1.0863 -0.0483
-25 4 7 -1.0966 0.0383
-25 4 8 -1.1087 -0.1947
-25 4 9 -0.6442 0.1937
-25 4 10 0.1064 -0.1500
-25 4 11 -0.4016 0.1622
-25 4 12 0.8527 -0.1216
-25 4 13 -0.9633 0.1626
-25 4 14 1.6885 0.0265
-25 4 15 0.1629 0.0453
-25 4 16 0.5141 -0.0052
-25 4 17 -0.5552 0.0219
-25 4 18 0.1766 0.3017
-25 4 19 0.2486 -0.2729
-25 4 20 -1.0548 0.2517
-25 5 1 -2.0426 0.0074
-25 5 2 -0.0678 0.0274
-25 5 3 -0.8361 0.0351
-25 5 4 -0.5474 -0.1111
-25 5 5 1.2897 0.0659
-25 5 6 1.5973 -0.2463
-25 5 7 2.4459 0.0763
-25 5 8 0.1884 -0.0632
-25 5 9 2.1653 -0.0337
-25 5 10 1.2741 0.0182
-25 5 11 1.3992 -0.1170
-25 5 12 0.8486 0.2793
-25 5 13 0.6849 -0.1843
-25 5 14 1.0784 0.2840
-25 5 15 0.4231 -0.2953
-25 5 16 -0.6042 0.4045
-25 5 17 1.0570 -0.2994
-25 5 18 -0.1724 0.3283
-25 5 19 1.2080 -0.1338
-25 6 1 2.4247 0.0598
-25 6 2 2.1145 -0.1546
-25 6 3 1.5869 0.1215
-25 6 4 0.3269 0.0084
-25 6 5 1.2813 -0.1052
-25 6 6 -1.5835 0.1226
-25 6 7 1.1732 -0.0768
-25 6 8 -1.5677 0.2377
-25 6 9 -0.0597 -0.1877
-25 6 10 -1.6399 0.2558
-25 6 11 0.1467 -0.1198
-25 6 12 -1.0396 0.0732
-25 6 13 -0.5762 -0.0796
-25 6 14 -0.2907 0.0771
-25 6 15 0.6225 0.2538
-25 6 16 -0.8797 -0.2375
-25 6 17 -0.1255 0.2500
-25 7 1 -0.5649 -0.0569
-25 7 2 -0.0339 0.0995
-25 7 3 0.3192 -0.0277
-25 7 4 -1.5356 0.1652
-25 7 5 0.6034 -0.0776
-25 7 6 -0.4459 0.1796
-25 7 7 2.3098 -0.0940
-25 7 8 -2.8798 0.0088
-25 7 9 1.5041 0.1033
-25 7 10 -0.2125 -0.1254
-25 7 11 1.9317 0.2372
-25 7 12 -2.1206 -0.3236
-25 7 13 0.7458 0.3939
-25 7 14 -0.3620 -0.3972
-25 7 15 0.2192 0.2350
-25 8 1 -1.1970 -0.1885
-25 8 2 0.0720 0.1090
-25 8 3 -0.7157 -0.1717
-25 8 4 -2.2236 -0.0374
-25 8 5 0.2320 0.0749
-25 8 6 -0.6476 -0.2487
-25 8 7 1.8146 0.2089
-25 8 8 -1.8097 -0.2132
-25 8 9 0.2960 0.3489
-25 8 10 -1.8042 -0.3473
-25 8 11 1.4344 0.2806
-25 8 12 0.2295 -0.2389
-25 9 1 -1.0744 -0.0308
-25 9 2 2.7706 -0.1475
-25 9 3 0.1946 0.2781
-25 9 4 1.7132 -0.2175
-25 9 5 -1.6012 0.3401
-25 9 6 2.4687 -0.2556
-24 0 2 0.3329 -0.2161
-24 0 4 0.5579 0.2380
-24 0 6 0.6570 0.0647
-24 0 8 1.6867 -0.2352
-24 0 10 1.1489 0.0191
-24 0 12 1.0730 -0.0584
-24 0 14 1.8615 0.0957
-24 0 16 2.9581 0.0182
-24 0 18 2.4246 0.1403
-24 0 20 3.0795 0.0668
-24 0 22 0.8063 0.2464
-24 0 24 1.7691 0.3371
-24 1 1 -0.0002 0.1558
-24 1 2 -1.7748 0.1302
-24 1 3 1.2020 -0.1628
-24 1 4 0.0136 -0.2934
-24 1 5 -1.1681 0.1157
-24 1 6 0.5316 0.1801
-24 1 7 -0.2919 -0.1057
-24 1 8 0.6601 -0.2132
-24 1 9 -0.5902 0.0887
-24 1 10 1.0582 0.1069
-24 1 11 0.5584 -0.0718
-24 1 12 0.7010 0.0537
-24 1 13 0.1296 0.0775
-24 1 14 0.1205 0.0798
-24 1 15 0.4921 0.0739
-24 1 16 0.2882 0.0054
-24 1 17 -0.4840 0.2210
-24 1 18 -1.8639 0.0485
-24 1 19 -0.4306 0.2385
-24 1 20 -1.0308 -0.0826
-24 1 21 0.0177 0.1646
-24 1 22 -2.4231 -0.1262
-24 1 23 0.4523 0.0838
-24 1 24 -1.8357 -0.1844
-24 2 1 0.4860 -0.0065
-24 2 2 1.3740 -0.0503
-24 2 3 0.2943 -0.1133
-24 2 4 1.7304 0.0203
-24 2 5 -0.4205 0.0359
-24 2 6 1.6974 -0.0705
-24 2 7 -0.7701 -0.0650
-24 2 8 2.0398 0.0136
-24 2 9 -0.4836 0.0386
-24 2 10 0.8115 -0.0674
-24 2 11 -0.4115 0.1150
-24 2 12 0.5265 0.0931
-24 2 13 -0.9842 0.1784
-24 2 14 -1.4194 -0.0377
-24 2 15 -0.4717 0.1697
-24 2 16 -0.3548 0.0400
-24 2 17 -0.4078 0.1265
-24 2 18 -0.8344 -0.1024
-24 2 19 0.6027 -0.0342
-24 2 20 -1.1185 0.0894
-24 2 21 1.0904 -0.1154
-24 2 22 -0.3629 0.0293
-24 2 23 1.1596 -0.0521
-24 2 24 -1.3580 0.2756
-24 3 1 -3.0385 0.0134
-24 3 2 -0.8723 -0.0302
-24 3 3 -2.1607 -0.1600
-24 3 4 0.0785 -0.0736
-24 3 5 -2.2138 0.1018
-24 3 6 -0.6936 0.0332
-24 3 7 -0.8476 0.0608
-24 3 8 -0.5407 -0.0321
-24 3 9 -1.2821 0.0913
-24 3 10 -0.4146 0.0653
-24 3 11 0.0112 0.1705
-24 3 12 -0.3426 0.0350
-24 3 13 0.3668 -0.0032
-24 3 14 0.2234 0.0567
-24 3 15 1.3500 -0.0359
-24 3 16 0.1753 0.0635
-24 3 17 0.7615 -0.2985
-24 3 18 0.2481 0.2776
-24 3 19 0.0869 -0.2471
-24 3 20 -0.1075 0.1421
-24 3 21 0.3371 -0.3660
-24 3 22 -1.4018 0.2393
-24 3 23 0.4859 -0.3100
-24 4 1 -1.2753 0.1642
-24 4 2 2.0351 -0.0514
-24 4 3 1.6460 0.0395
-24 4 4 1.6601 -0.0223
-24 4 5 1.1695 0.1302
-24 4 6 1.9241 0.0593
-24 4 7 1.7832 0.0618
-24 4 8 1.5811 0.0768
-24 4 9 0.5475 0.0117
-24 4 10 1.2253 0.0999
-24 4 11 1.5344 -0.0839
-24 4 12 0.5234 0.0459
-24 4 13 0.9203 -0.0174
-24 4 14 -0.4170 0.0810
-24 4 15 1.1491 -0.1829
-24 4 16 -0.2345 -0.0928
-24 4 17 0.2136 0.0713
-24 4 18 0.3908 -0.1127
-24 4 19 0.7182 0.0845
-24 4 20 1.4463 -0.2800
-24 4 21 1.0343 0.4515
-24 4 22 1.0141 -0.5373
-24 4 23 0.7312 0.4170
-24 5 1 1.1345 0.0686
-24 5 2 1.2304 -0.0510
-24 5 3 0.5386 0.0903
-24 5 4 -0.5703 0.0896
-24 5 5 -1.0810 -0.0358
-24 5 6 -0.7623 0.1054
-24 5 7 -1.5959 0.0047
-24 5 8 -0.5198 0.1547
-24 5 9 -1.7641 -0.0415
-24 5 10 -1.4529 0.0077
-24 5 11 -1.2434 -0.0073
-24 5 12 -1.8853 -0.0970
-24 5 13 0.0070 0.0222
-24 5 14 -1.5853 -0.2216
-24 5 15 -0.2731 0.2620
-24 5 16 -0.6434 -0.2731
-24 5 17 -0.3512 0.1146
-24 5 18 -0.3684 -0.4637
-24 5 19 -1.2543 0.2896
-24 5 20 0.7356 -0.4030
-24 5 21 -1.0132 0.0754
-24 6 1 -2.3160 -0.1097
-24 6 2 -1.9648 0.0793
-24 6 3 -0.9055 0.0085
-24 6 4 -0.1010 0.1043
-24 6 5 -1.9775 0.0312
-24 6 6 0.4821 0.0060
-24 6 7 -0.2226 0.0303
-24 6 8 1.5577 -0.1615
-24 6 9 -0.8266 0.1271
-24 6 10 1.5714 -0.1243
-24 6 11 0.8466 0.1688
-24 6 12 0.9008 -0.2182
-24 6 13 -0.1802 0.0388
-24 6 14 1.1905 -0.0681
-24 6 15 0.6081 -0.1163
-24 6 16 1.4308 -0.0385
-24 6 17 -0.9459 -0.2336
-24 6 18 0.8637 0.2629
-24 6 19 0.1352 -0.4776
-24 6 20 0.9884 0.4373
-24 7 1 -1.4014 0.0149
-24 7 2 0.8405 -0.0029
-24 7 3 -0.4284 -0.0208
-24 7 4 0.4440 -0.1033
-24 7 5 -1.4083 0.1110
-24 7 6 2.4751 -0.1317
-24 7 7 -1.3197 0.0385
-24 7 8 1.3841 -0.0162
-24 7 9 -1.8578 0.0017
-24 7 10 1.4358 0.0516
-24 7 11 -1.2486 -0.2191
-24 7 12 2.0242 0.2496
-24 7 13 -0.4523 -0.2601
-24 7 14 0.2985 0.3305
-24 7 15 -0.1603 -0.4092
-24 7 16 1.3971 0.5280
-24 7 17 0.9239 -0.3539
-24 7 18 -0.7164 0.2912
-24 8 1 0.9734 0.2364
-24 8 2 1.3719 -0.1525
-24 8 3 0.7827 0.1021
-24 8 4 1.2652 0.1105
-24 8 5 -1.5436 -0.0136
-24 8 6 0.7214 0.0710
-24 8 7 -0.2187 -0.1694
-24 8 8 2.9902 0.2266
-24 8 9 -1.8723 -0.2971
-24 8 10 0.1481 0.2483
-24 8 11 -0.6713 -0.2891
-24 8 12 2.2146 0.2660
-24 8 13 -0.4493 -0.3063
-24 8 14 -0.4794 0.1452
-24 8 15 0.1791 0.0939
-24 8 16 -0.3396 -0.0107
-24 9 1 -0.7214 0.0613
-24 9 2 -1.1826 0.0648
-24 9 3 0.1620 -0.1556
-24 9 4 -0.8885 0.2276
-24 9 5 -1.0249 -0.3276
-24 9 6 -2.5430 0.2695
-24 9 7 0.2113 -0.2486
-24 9 8 -0.3778 0.0651
-24 9 9 1.1850 -0.2022
-24 9 10 -1.3837 0.0457
-24 9 11 0.1777 -0.0236
-24 9 12 -0.3998 -0.2459
-24 10 1 0.4614 -0.2665
-24 10 2 -0.9851 0.2743
-24 10 3 2.4086 -0.3599
-24 10 4 0.3930 0.1976
-24 10 5 4.0257 -0.2422
-24 10 6 -1.3246 -0.0630
-24 10 7 3.7651 0.0567
-23 0 2 0.2034 0.1215
-23 0 4 1.8508 -0.4485
-23 0 6 -0.8347 0.3118
-23 0 8 -0.0742 -0.1347
-23 0 10 -1.2430 0.1671
-23 0 12 -0.6258 0.0492
-23 0 14 -2.9953 0.0649
-23 0 16 -2.4118 -0.0852
-23 0 18 -4.0130 -0.0276
-23 0 20 -2.1068 -0.1256
-23 0 22 -1.9030 -0.2265
-23 0 24 -0.5530 -0.3643
-23 0 26 -0.7066 -0.4671
-23 1 1 -1.7372 0.2803
-23 1 2 0.9256 0.2213
-23 1 3 0.3696 -0.1279
-23 1 4 0.3093 -0.1134
-23 1 5 0.8178 0.0424
-23 1 6 -0.5208 0.1064
-23 1 7 1.1086 -0.0935
-23 1 8 -0.7701 0.1594
-23 1 9 1.1834 -0.0334
-23 1 10 -0.9028 -0.0114
-23 1 11 0.3130 0.0153
-23 1 12 -0.2331 0.0507
-23 1 13 0.7026 0.0536
-23 1 14 -0.8564 -0.0315
-23 1 15 0.2917 -0.0188
-23 1 16 0.5485 -0.0787
-23 1 17 1.8613 -0.1289
-23 1 18 0.8074 -0.0565
-23 1 19 0.8823 -0.1923
-23 1 20 1.1875 0.0208
-23 1 21 0.4383 -0.1712
-23 1 22 2.5469 0.0333
-23 1 23 0.4679 -0.1437
-23 1 24 1.0634 0.2064
-23 1 25 0.2462 -0.0899
-23 1 26 1.6701 0.2448
-23 2 1 -1.1608 -0.0592
-23 2 2 -1.6082 0.0663
-23 2 3 -1.1565 -0.0203
-23 2 4 -0.7997 0.0419
-23 2 5 -0.1569 -0.0049
-23 2 6 -2.5768 0.0531
-23 2 7 -0.3700 0.1511
-23 2 8 -0.7378 0.0530
-23 2 9 -0.7270 0.0596
-23 2 10 -1.2273 -0.0594
-23 2 11 -0.0420 0.1139
-23 2 12 1.0710 -0.0629
-23 2 13 0.5622 -0.0657
-23 2 14 1.2343 -0.1153
-23 2 15 1.0620 -0.1112
-23 2 16 1.1185 0.0099
-23 2 17 1.1069 -0.1862
-23 2 18 1.9428 -0.0212
-23 2 19 0.1457 -0.0289
-23 2 20 0.6232 0.0293
-23 2 21 0.1801 -0.1000
-23 2 22 1.9029 -0.0697
-23 2 23 -1.3932 -0.0528
-23 2 24 1.8210 -0.1985
-23 2 25 -0.4112 -0.0766
-23 2 26 -0.2010 -0.2032
-23 3 1 2.1300 0.2119
-23 3 2 -0.2302 0.0648
-23 3 3 3.3105 -0.0157
-23 3 4 1.1488 -0.0178
-23 3 5 2.0230 0.0852
-23 3 6 1.1624 0.0976
-23 3 7 2.1031 0.0620
-23 3 8 1.3900 -0.0430
-23 3 9 1.8324 -0.1428
-23 3 10 1.4014 0.0315
-23 3 11 1.1766 -0.1377
-23 3 12 0.6415 -0.0715
-23 3 13 0.9159 -0.1720
-23 3 14 -0.0251 0.1045
-23 3 15 -0.8678 -0.0643
-23 3 16 -0.5325 -0.1809
-23 3 17 0.3518 0.0606
-23 3 18 -0.9469 -0.0304
-23 3 19 -0.0427 0.1967
-23 3 20 0.8048 -0.2911
-23 3 21 0.1040 0.3356
-23 3 22 0.5280 -0.0938
-23 3 23 0.0151 0.2365
-23 3 24 1.8508 -0.1468
-23 3 25 -0.4907 0.3857
-23 3 26 2.4107 0.0006
-23 4 1 -0.9473 -0.0024
-23 4 2 -1.9316 0.0948
-23 4 3 -1.4973 0.0045
-23 4 4 -1.5287 0.0297
-23 4 5 -2.3091 -0.1496
-23 4 6 -1.3677 0.0405
-23 4 7 -2.0435 -0.0913
-23 4 8 -0.6462 -0.0079
-23 4 9 -1.7355 -0.0632
-23 4 10 -1.4144 -0.0540
-23 4 11 -2.1889 -0.0846
-23 4 12 -0.3188 -0.1029
-23 4 13 -1.7312 0.1028
-23 4 14 0.2984 -0.1038
-23 4 15 -1.3545 0.0932
-23 4 16 0.5721 -0.0413
-23 4 17 -0.5365 0.0868
-23 4 18 0.1282 -0.1153
-23 4 19 -0.3134 -0.1203
-23 4 20 -1.0708 0.2364
-23 4 21 0.1880 -0.2642
-23 4 22 -0.3324 0.2614
-23 4 23 -1.1949 -0.4191
-23 4 24 -1.1109 0.5575
-23 4 25 -0.4881 -0.4292
-23 5 1 -0.7933 -0.0523
-23 5 2 -0.9175 0.0495
-23 5 3 -0.3260 -0.0266
-23 5 4 1.0321 0.0198
-23 5 5 0.9112 -0.0459
-23 5 6 -0.1323 -0.0710
-23 5 7 1.0973 -0.0305
-23 5 8 1.1108 -0.1293
-23 5 9 2.5131 0.0244
-23 5 10 1.1665 -0.0486
-23 5 11 1.3717 0.1191
-23 5 12 2.2028 -0.0292
-23 5 13 1.6894 -0.0919
-23 5 14 2.1810 0.0672
-23 5 15 1.1566 -0.0516
-23 5 16 1.8265 0.2130
-23 5 17 1.6796 -0.2774
-23 5 18 -0.0555 0.3664
-23 5 19 1.8307 -0.2175
-23 5 20 0.2323 0.4463
-23 5 21 1.8322 -0.2753
-23 5 22 0.2832 0.4596
-23 5 23 1.7999 -0.1810
-23 5 24 0.4699 0.1713
-23 6 1 0.6850 0.0226
-23 6 2 0.3505 -0.0504
-23 6 3 1.2876 -0.0780
-23 6 4 0.8869 -0.1106
-23 6 5 0.7189 0.0514
-23 6 6 0.1493 -0.0429
-23 6 7 0.8394 -0.0320
-23 6 8 -0.3836 -0.0232
-23 6 9 -0.1852 -0.0570
-23 6 10 -0.0179 0.0535
-23 6 11 -0.1690 -0.1289
-23 6 12 -0.0747 0.0857
-23 6 13 -1.1352 -0.0437
-23 6 14 -0.8435 0.1173
-23 6 15 -0.2263 -0.0568
-23 6 16 -0.9132 0.0526
-23 6 17 -0.0728 0.2674
-23 6 18 -1.1385 -0.1784
-23 6 19 -0.0951 0.2903
-23 6 20 -1.3910 -0.3684
-23 6 21 0.0081 0.5843
-23 6 22 -0.4658 -0.5411
-23 7 1 1.5590 0.0991
-23 7 2 0.0754 -0.0664
-23 7 3 0.4499 0.0022
-23 7 4 -0.7022 0.0329
-23 7 5 0.7138 0.0138
-23 7 6 -1.7232 -0.0027
-23 7 7 0.7038 -0.0779
-23 7 8 -0.2805 0.0549
-23 7 9 1.4517 -0.0524
-23 7 10 -2.6268 -0.0286
-23 7 11 0.5882 -0.0218
-23 7 12 -0.6455 -0.0700
-23 7 13 1.6877 0.1391
-23 7 14 -2.4195 -0.3191
-23 7 15 0.1383 0.2962
-23 7 16 -1.1662 -0.3029
-23 7 17 0.9214 0.2820
-23 7 18 -0.9999 -0.4749
-23 7 19 -0.2666 0.4353
-23 7 20 -0.3877 -0.3274
-23 7 21 0.2443 0.2109
-23 8 1 0.3955 -0.1107
-23 8 2 -2.5898 0.0290
-23 8 3 1.4571 -0.0852
-23 8 4 -0.7741 0.0340
-23 8 5 1.1026 -0.0589
-23 8 6 -3.0292 -0.0467
-23 8 7 1.7687 0.0681
-23 8 8 -0.5768 -0.1372
-23 8 9 1.8492 0.1248
-23 8 10 -1.7179 -0.1608
-23 8 11 0.3915 0.2931
-23 8 12 -1.3202 -0.2731
-23 8 13 0.7554 0.1094
-23 8 14 0.2725 -0.2419
-23 8 15 -0.1737 0.1199
-23 8 16 -0.3073 -0.1081
-23 8 17 -0.1133 -0.2099
-23 8 18 1.3456 0.1901
-23 8 19 -0.7332 -0.5930
-23 9 1 -0.2812 -0.1502
-23 9 2 -0.3238 0.0112
-23 9 3 0.7193 0.0932
-23 9 4 1.9888 -0.2379
-23 9 5 1.2633 0.2141
-23 9 6 1.1081 -0.1338
-23 9 7 -1.3715 0.2017
-23 9 8 1.4246 -0.1737
-23 9 9 -0.2298 0.1558
-23 9 10 0.9898 -0.0241
-23 9 11 -1.4395 0.1093
-23 9 12 0.2661 0.1780
-23 9 13 -0.1354 0.0358
-23 9 14 0.4562 0.3073
-23 9 15 -0.9134 -0.3730
-23 9 16 -0.2935 0.5671
-23 10 1 0.7948 0.1692
-23 10 2 -0.7192 -0.2561
-23 10 3 -2.1551 0.3565
-23 10 4 -0.2881 -0.1863
-23 10 5 -2.7518 0.2162
-23 10 6 -0.0947 -0.0176
-23 10 7 -3.3114 0.0201
-23 10 8 0.5395 0.2435
-23 10 9 -1.7835 -0.1086
-23 10 10 0.6301 0.2547
-23 10 11 -1.0226 -0.2986
-23 10 12 0.2382 0.4291
-23 11 1 -0.3907 0.1934
-23 11 2 1.0756 -0.2417
-23 11 3 -0.5417 -0.0407
-23 11 4 1.7330 0.0563
-23 11 5 0.1136 -0.1282
-23 11 6 1.8149 0.3302
-22 0 2 -2.4103 0.5302
-22 0 4 -0.5932 -0.2287
-22 0 6 -0.5388 0.1008
-22 0 8 0.8299 0.0735
-22 0 10 0.7751 -0.1415
-22 0 12 2.1817 -0.0375
-22 0 14 3.0762 -0.0528
-22 0 16 4.0363 -0.0237
-22 0 18 4.9050 -0.0197
-22 0 20 2.9993 0.1117
-22 0 22 2.4372 0.1046
-22 0 24 0.9986 0.2759
-22 0 26 1.1381 0.4380
-22 0 28 0.7341 0.6196
-22 1 1 1.4385 -0.0899
-22 1 2 -1.6052 -0.0515
-22 1 3 -0.4353 0.0620
-22 1 4 -0.7837 0.1560
-22 1 5 0.3171 -0.0596
-22 1 6 0.2005 -0.2145
-22 1 7 -1.5579 0.1937
-22 1 8 0.6687 0.0825
-22 1 9 0.0642 -0.0038
-22 1 10 0.3345 -0.1247
-22 1 11 -0.8198 -0.0218
-22 1 12 0.5898 -0.0445
-22 1 13 0.9037 -0.1240
-22 1 14 0.7733 0.0099
-22 1 15 -1.2569 -0.0679
-22 1 16 -0.3403 0.0851
-22 1 17 -0.8804 -0.0018
-22 1 18 0.3558 0.0086
-22 1 19 -0.6974 0.0744
-22 1 20 -1.4645 0.0767
-22 1 21 -0.1949 0.0958
-22 1 22 -0.3933 -0.0226
-22 1 23 0.7665 0.1218
-22 1 24 -1.3946 -0.1142
-22 1 25 0.9642 0.0327
-22 1 26 -0.6876 -0.1608
-22 1 27 -0.4997 0.1032
-22 1 28 0.8135 -0.2632
-22 2 1 1.9344 0.0090
-22 2 2 0.4426 0.0275
-22 2 3 1.1975 0.1267
-22 2 4 2.8482 -0.0674
-22 2 5 0.8383 -0.0454
-22 2 6 2.3870 -0.0247
-22 2 7 1.1288 -0.0206
-22 2 8 2.3531 -0.0446
-22 2 9 1.2888 -0.2165
-22 2 10 1.4170 0.0497
-22 2 11 0.6240 -0.1183
-22 2 12 -0.5724 0.0722
-22 2 13 -0.1925 -0.1195
-22 2 14 0.0615 0.0890
-22 2 15 -1.2946 0.0980
-22 2 16 -1.6122 -0.0184
-22 2 17 -0.9326 0.0248
-22 2 18 0.2897 -0.0228
-22 2 19 -0.8538 0.1698
-22 2 20 -0.3203 -0.0964
-22 2 21 0.3869 0.1183
-22 2 22 -1.4774 0.0450
-22 2 23 0.8851 0.1953
-22 2 24 0.0505 -0.0038
-22 2 25 1.3770 0.2414
-22 2 26 -0.6013 0.1965
-22 2 27 1.3458 0.2105
-22 2 28 0.5754 0.1909
-22 3 1 -2.0875 0.0508
-22 3 2 -1.5664 0.0172
-22 3 3 -2.6535 0.0243
-22 3 4 -2.1711 -0.0595
-22 3 5 -1.6572 -0.2135
-22 3 6 -2.0607 0.0131
-22 3 7 -2.3417 -0.0264
-22 3 8 -2.6660 -0.0200
-22 3 9 -0.7347 -0.0171
-22 3 10 -2.2744 0.0684
-22 3 11 -1.9339 0.0559
-22 3 12 -1.3736 -0.0950
-22 3 13 0.4427 0.1622
-22 3 14 -0.0195 0.0333
-22 3 15 0.1770 0.1078
-22 3 16 1.4290 -0.0633
-22 3 17 0.1818 0.0420
-22 3 18 0.9148 0.0770
-22 3 19 0.5175 -0.1978
-22 3 20 0.7465 0.1126
-22 3 21 -0.6648 -0.1790
-22 3 22 0.0910 0.1470
-22 3 23 0.7714 -0.3149
-22 3 24 -2.4301 0.1351
-22 3 25 0.1556 -0.3610
-22 3 26 -1.3766 0.1346
-22 3 27 0.2081 -0.3723
-22 4 1 1.5635 -0.1688
-22 4 2 1.7732 0.0460
-22 4 3 1.3976 0.0193
-22 4 4 1.8470 -0.0432
-22 4 5 2.9105 -0.0026
-22 4 6 0.9898 -0.0866
-22 4 7 1.7635 0.0739
-22 4 8 1.5187 -0.0548
-22 4 9 2.8475 0.1449
-22 4 10 2.1301 -0.0502
-22 4 11 2.2191 0.1088
-22 4 12 1.3456 0.0415
-22 4 13 2.1223 -0.0695
-22 4 14 1.6327 -0.0308
-22 4 15 1.8636 -0.0706
-22 4 16 -0.0367 0.1735
-22 4 17 0.5077 -0.1481
-22 4 18 1.5436 -0.0182
-22 4 19 -0.2204 0.0058
-22 4 20 0.5212 0.0461
-22 4 21 0.3157 0.0892
-22 4 22 1.4923 -0.2459
-22 4 23 0.7118 0.3039
-22 4 24 0.8426 -0.3472
-22 4 25 0.9335 0.1874
-22 4 26 -0.2762 -0.4301
-22 4 27 1.7557 0.2113
-22 5 1 1.1840 0.0131
-22 5 2 -0.9762 -0.0935
-22 5 3 -0.2713 0.0301
-22 5 4 -0.3306 -0.0854
-22 5 5 0.7594 0.1254
-22 5 6 -1.0325 0.0434
-22 5 7 -0.9897 0.0578
-22 5 8 -1.0863 0.0231
-22 5 9 -0.7864 -0.0902
-22 5 10 -1.4030 0.1092
-22 5 11 -1.1883 -0.1005
-22 5 12 -2.5679 0.0843
-22 5 13 -1.7184 -0.1437
-22 5 14 -3.1480 0.0403
-22 5 15 -1.3008 -0.0268
-22 5 16 -1.7613 -0.1210
-22 5 17 -1.9401 0.1168
-22 5 18 -1.0017 -0.2314
-22 5 19 -1.5050 0.1844
-22 5 20 0.2964 -0.4939
-22 5 21 -2.3951 0.2497
-22 5 22 0.3148 -0.3288
-22 5 23 -0.8009 0.2679
-22 5 24 -0.1103 -0.3673
-22 5 25 -0.7422 0.2437
-22 5 26 -0.4464 -0.0191
-22 6 1 0.4611 0.0954
-22 6 2 -0.4368 0.0530
-22 6 3 -0.5036 -0.0153
-22 6 4 -1.0463 0.0781
-22 6 5 -0.2838 -0.0153
-22 6 6 -0.1032 0.0955
-22 6 7 -0.4253 -0.0393
-22 6 8 -0.5707 0.0774
-22 6 9 -0.4575 -0.0003
-22 6 10 0.0225 0.0009
-22 6 11 0.0474 0.0080
-22 6 12 0.4540 -0.0628
-22 6 13 0.3340 0.1344
-22 6 14 1.6124 -0.1722
-22 6 15 -0.2184 -0.0074
-22 6 16 1.6993 -0.1220
-22 6 17 0.0554 -0.0571
-22 6 18 2.8943 -0.0262
-22 6 19 -0.8448 -0.2669
-22 6 20 1.5414 0.2187
-22 6 21 0.1772 -0.4522
-22 6 22 1.4647 0.3719
-22 6 23 0.5715 -0.6603
-22 6 24 0.6365 0.5090
-22 6 25 1.4235 -0.7366
-22 7 1 -1.5397 -0.0112
-22 7 2 0.0564 0.0571
-22 7 3 -1.0890 -0.0546
-22 7 4 1.1332 0.0565
-22 7 5 0.0940 -0.0392
-22 7 6 -0.2142 0.0249
-22 7 7 -0.3487 0.0270
-22 7 8 1.4518 -0.0504
-22 7 9 0.8274 0.1244
-22 7 10 0.4172 -0.0631
-22 7 11 -0.7217 0.1024
-22 7 12 0.9320 -0.0090
-22 7 13 0.1137 -0.0649
-22 7 14 1.7795 0.0396
-22 7 15 -0.9672 -0.0977
-22 7 16 1.0638 0.2458
-22 7 17 -0.8198 -0.3592
-22 7 18 1.1496 0.3683
-22 7 19 -0.4935 -0.3726
-22 7 20 -0.2203 0.3003
-22 7 21 -0.8488 -0.3675
-22 7 22 -0.0772 0.3865
-22 7 23 0.1262 -0.2980
-22 8 1 -1.2588 -0.0046
-22 8 2 1.2900 -0.0149
-22 8 3 -1.2151 0.0534
-22 8 4 2.0647 -0.0581
-22 8 5 -1.0915 0.0464
-22 8 6 1.6460 0.0402
-22 8 7 -2.5122 0.0454
-22 8 8 0.2448 -0.0735
-22 8 9 -0.6881 -0.0662
-22 8 10 2.3693 0.0559
-22 8 11 -1.4334 -0.0508
-22 8 12 0.3033 0.1652
-22 8 13 -1.1780 -0.1070
-22 8 14 2.1691 0.2642
-22 8 15 -1.2866 -0.1390
-22 8 16 0.1096 0.0920
-22 8 17 -1.2536 0.2385
-22 8 18 0.8851 0.0286
-22 8 19 -0.6324 0.3086
-22 8 20 0.3500 -0.2369
-22 8 21 -0.7832 0.7598
-22 9 1 -0.7870 0.1439
-22 9 2 1.5221 0.0129
-22 9 3 -2.7303 -0.0378
-22 9 4 -0.0996 0.0273
-22 9 5 -0.5332 -0.0534
-22 9 6 0.2034 0.0775
-22 9 7 -0.5162 -0.1344
-22 9 8 -1.1602 0.1316
-22 9 9 1.1518 -0.1031
-22 9 10 -0.6372 -0.0229
-22 9 11 0.7744 -0.2460
-22 9 12 -1.2303 -0.0220
-22 9 13 0.6184 0.0183
-22 9 14 -0.7525 -0.2671
-22 9 15 0.4312 0.0991
-22 9 16 -0.9203 -0.3573
-22 9 17 0.4800 0.5484
-22 9 18 -0.4532 -0.6289
-22 9 19 1.2630 0.7471
-22 10 1 1.2045 -0.0783
-22 10 2 0.6647 0.1079
-22 10 3 1.4781 -0.2473
-22 10 4 -0.0928 0.1903
-22 10 5 2.9409 -0.1738
-22 10 6 0.0822 -0.0004
-22 10 7 2.6424 -0.1167
-22 10 8 -0.9062 -0.0974
-22 10 9 2.3538 0.0681
-22 10 10 -0.4133 -0.2525
-22 10 11 -0.0422 0.2140
-22 10 12 -0.7193 -0.3309
-22 10 13 0.4035 0.3512
-22 10 14 0.5962 -0.4841
-22 10 15 0.2732 0.3900
-22 10 16 -0.5257 -0.6653
-22 11 1 -0.1934 -0.0365
-22 11 2 0.2012 0.2369
-22 11 3 -0.2990 -0.2051
-22 11 4 -0.8310 -0.0020
-22 11 5 -0.4318 0.1737
-22 11 6 -0.4135 -0.2826
-22 11 7 -1.7538 0.3087
-22 11 8 -0.3326 -0.3491
-22 11 9 -0.9718 0.2928
-22 11 10 1.3980 -0.4066
-22 11 11 -0.8635 0.3813
-22 11 12 0.1827 -0.3535
-22 12 1 1.6892 -0.1848
-22 12 2 -0.6857 -0.0138
-22 12 3 0.2272 0.2446
-21 0 2 1.9710 -0.0488
-21 0 4 1.2981 0.1947
-21 0 6 1.5513 -0.3587
-21 0 8 -0.1364 0.1808
-21 0 10 -0.0361 -0.1269
-21 0 12 -2.0335 0.0246
-21 0 14 -1.3293 0.0056
-21 0 16 -4.8612 0.1071
-21 0 18 -2.7882 -0.0685
-21 0 20 -2.7890 0.0332
-21 0 22 -0.3158 -0.0668
-21 0 24 0.3374 -0.1165
-21 0 26 0.9182 -0.4159
-21 0 28 0.5808 -0.4186
-21 0 30 0.1865 -0.6057
-21 1 1 0.4699 -0.1223
-21 1 2 2.1532 -0.2500
-21 1 3 -0.7311 0.2405
-21 1 4 1.1303 0.1946
-21 1 5 1.0585 -0.1467
-21 1 6 0.0368 -0.0975
-21 1 7 0.5763 -0.0570
-21 1 8 -0.4157 -0.0023
-21 1 9 1.4034 -0.0784
-21 1 10 -0.0587 0.0989
-21 1 11 -0.2488 0.0022
-21 1 12 -1.0197 0.0261
-21 1 13 0.4896 0.0671
-21 1 14 0.0076 -0.0567
-21 1 15 1.3468 0.0668
-21 1 16 -0.6131 -0.0335
-21 1 17 1.3767 0.0158
-21 1 18 0.5057 -0.1103
-21 1 19 2.3972 0.0028
-21 1 20 0.3663 -0.1001
-21 1 21 0.5909 -0.0524
-21 1 22 0.2526 -0.0192
-21 1 23 -0.2594 -0.0410
-21 1 24 1.0372 0.0114
-21 1 25 0.2500 -0.0670
-21 1 26 -0.0154 0.1625
-21 1 27 0.1985 -0.0578
-21 1 28 -0.3780 0.1927
-21 1 29 1.0099 -0.0681
-21 1 30 -1.5212 0.1902
-21 2 1 -2.2655 -0.0598
-21 2 2 -1.0943 0.0425
-21 2 3 -2.0673 -0.0725
-21 2 4 -2.9591 -0.0007
-21 2 5 -1.7163 -0.0803
-21 2 6 -2.2691 0.0237
-21 2 7 -1.7673 0.0678
-21 2 8 -3.1677 -0.0266
-21 2 9 -1.6208 0.1163
-21 2 10 -0.3003 -0.0542
-21 2 11 -1.1872 0.1764
-21 2 12 -0.5159 -0.1603
-21 2 13 0.0313 0.0610
-21 2 14 1.8392 -0.0893
-21 2 15 1.3330 0.0633
-21 2 16 0.6395 -0.0678
-21 2 17 1.0344 -0.0868
-21 2 18 -0.0985 0.0371
-21 2 19 1.0925 -0.1254
-21 2 20 0.9541 0.0036
-21 2 21 -0.0036 -0.1812
-21 2 22 0.1768 0.0480
-21 2 23 -0.1908 -0.2490
-21 2 24 1.2328 0.0246
-21 2 25 -1.7351 -0.3223
-21 2 26 0.9152 -0.1015
-21 2 27 -0.7834 -0.2494
-21 2 28 -0.3583 -0.0087
-21 2 29 -0.3540 -0.2113
-21 2 30 -0.2118 -0.1451
-21 3 1 2.3684 -0.1840
-21 3 2 2.6400 -0.0228
-21 3 3 1.6699 0.1659
-21 3 4 2.1640 0.0000
-21 3 5 3.2076 0.0504
-21 3 6 2.6258 -0.0341
-21 3 7 1.7698 0.0845
-21 3 8 2.8602 -0.0323
-21 3 9 2.5417 0.0947
-21 3 10 2.8793 -0.0248
-21 3 11 1.7585 -0.0714
-21 3 12 1.7356 0.0226
-21 3 13 0.4802 -0.1407
-21 3 14 -0.1166 -0.0270
-21 3 15 1.3071 -0.2081
-21 3 16 -0.9102 0.0723
-21 3 17 -0.3513 -0.0964
-21 3 18 -1.1490 -0.0975
-21 3 19 2.0516 -0.0420
-21 3 20 -1.3132 -0.0465
-21 3 21 0.8129 0.1231
-21 3 22 1.0860 -0.1792
-21 3 23 0.9332 0.2102
-21 3 24 1.6485 -0.1043
-21 3 25 0.4498 0.2156
-21 3 26 2.4908 -0.2659
-21 3 27 0.3307 0.3462
-21 3 28 2.9824 -0.2391
-21 3 29 0.4131 0.4007
-21 4 1 -0.9541 0.0419
-21 4 2 -1.0852 -0.0474
-21 4 3 -2.8607 0.0816
-21 4 4 -1.1966 0.0581
-21 4 5 -2.2658 0.0767
-21 4 6 -0.3574 0.0471
-21 4 7 -3.0684 -0.0528
-21 4 8 -1.6835 0.0984
-21 4 9 -3.2570 -0.1821
-21 4 10 -0.8524 0.0148
-21 4 11 -2.5374 -0.0736
-21 4 12 -2.3723 0.0561
-21 4 13 -3.3458 -0.1148
-21 4 14 -0.7905 -0.1068
-21 4 15 -1.5818 0.0421
-21 4 16 -1.2149 -0.0455
-21 4 17 -0.3952 0.0531
-21 4 18 -0.8355 -0.1602
-21 4 19 0.1460 0.0992
-21 4 20 -0.4884 -0.1007
-21 4 21 0.6374 -0.0853
-21 4 22 -1.6887 0.0343
-21 4 23 0.1901 -0.0054
-21 4 24 0.7200 0.1561
-21 4 25 -1.1186 -0.0865
-21 4 26 -0.5499 0.2641
-21 4 27 -1.1564 0.0288
-21 4 28 0.5446 0.2084
-21 5 1 0.0559 0.1214
-21 5 2 0.7818 0.0750
-21 5 3 -0.7050 -0.0419
-21 5 4 0.6342 0.0125
-21 5 5 -0.2146 -0.1022
-21 5 6 1.2307 0.0388
-21 5 7 0.8541 -0.0773
-21 5 8 0.4054 -0.0308
-21 5 9 0.3476 -0.0148
-21 5 10 1.1672 -0.1125
-21 5 11 2.7011 0.0785
-21 5 12 2.3384 -0.1338
-21 5 13 2.1375 0.1692
-21 5 14 1.9253 -0.1275
-21 5 15 3.1274 0.0474
-21 5 16 2.3785 -0.0795
-21 5 17 2.3828 -0.0222
-21 5 18 0.3020 0.1775
-21 5 19 2.9932 -0.1319
-21 5 20 -0.2296 0.2031
-21 5 21 1.4560 -0.2119
-21 5 22 -1.0279 0.3655
-21 5 23 1.1759 -0.3064
-21 5 24 -0.2287 0.2240
-21 5 25 0.3578 -0.2643
-21 5 26 0.1257 0.1366
-21 5 27 -1.2541 -0.2659
-21 5 28 -0.1291 0.1242
-21 6 1 -0.5669 -0.0822
-21 6 2 1.0158 0.0450
-21 6 3 -0.2921 -0.0324
-21 6 4 0.2757 -0.0330
-21 6 5 -0.3435 -0.0499
-21 6 6 1.5913 -0.0927
-21 6 7 0.2178 0.0336
-21 6 8 0.9407 -0.1118
-21 6 9 0.4968 0.0377
-21 6 10 1.0210 -0.0834
-21 6 11 -0.3537 -0.0280
-21 6 12 -0.3013 -0.0228
-21 6 13 0.2888 -0.0747
-21 6 14 -0.6837 0.0753
-21 6 15 -0.6183 -0.0630
-21 6 16 -2.5548 0.1624
-21 6 17 0.2679 -0.0519
-21 6 18 -2.4086 0.0882
-21 6 19 0.0970 0.1159
-21 6 20 -2.1167 -0.0042
-21 6 21 0.3359 0.2715
-21 6 22 -1.5397 -0.2159
-21 6 23 -0.0828 0.5147
-21 6 24 -0.6365 -0.2582
-21 6 25 -1.1892 0.6080
-21 6 26 -0.0483 -0.4258
-21 7 1 1.4393 0.0112
-21 7 2 0.1876 -0.0647
-21 7 3 0.8459 0.0723
-21 7 4 0.3212 -0.1513
-21 7 5 0.2180 0.0773
-21 7 6 -0.2594 -0.0402
-21 7 7 -0.6510 -0.0432
-21 7 8 -0.9591 -0.0261
-21 7 9 -0.1940 -0.1734
-21 7 10 -0.2145 0.0620
-21 7 11 0.1167 -0.1207
-21 7 12 -1.9401 0.1384
-21 7 13 0.1826 -0.1592
-21 7 14 -2.1612 0.0750
-21 7 15 2.1535 0.0360
-21 7 16 -2.5032 -0.1159
-21 7 17 1.2021 0.1871
-21 7 18 -2.1540 -0.1397
-21 7 19 2.4256 0.2984
-21 7 20 -0.9873 -0.3198
-21 7 21 0.6954 0.4083
-21 7 22 -0.5500 -0.2930
-21 7 23 0.7733 0.3791
-21 7 24 1.0206 -0.3704
-21 7 25 -0.1341 0.3541
-21 8 1 2.2543 0.0034
-21 8 2 -1.6058 0.0399
-21 8 3 1.5836 -0.0194
-21 8 4 -2.8173 -0.0624
-21 8 5 2.4842 -0.0646
-21 8 6 0.0736 0.0877
-21 8 7 1.2848 -0.0728
-21 8 8 -1.5874 0.1186
-21 8 9 0.5201 -0.0921
-21 8 10 0.2087 0.0536
-21 8 11 0.6277 -0.0791
-21 8 12 -1.1248 -0.1158
-21 8 13 -0.0065 0.1035
-21 8 14 -1.2469 -0.1362
-21 8 15 1.3939 -0.0339
-21 8 16 -1.0897 -0.2239
-21 8 17 0.8132 0.0568
-21 8 18 -1.2705 -0.0783
-21 8 19 0.9878 -0.2481
-21 8 20 -0.1850 0.1488
-21 8 21 -0.5814 -0.5410
-21 8 22 -1.1247 0.2149
-21 8 23 -0.2186 -0.5556
-21 9 1 1.5322 -0.0204
-21 9 2 -0.4468 0.0389
-21 9 3 1.7019 -0.0834
-21 9 4 -1.0929 0.0683
-21 9 5 1.2055 -0.0148
-21 9 6 0.0407 -0.0503
-21 9 7 0.7202 -0.0316
-21 9 8 0.4158 0.0323
-21 9 9 -0.9537 0.1168
-21 9 10 0.6938 -0.0389
-21 9 11 -0.0718 0.1292
-21 9 12 0.6527 0.0208
-21 9 13 0.1706 0.1731
-21 9 14 0.4262 0.0871
-21 9 15 1.0976 0.0091
-21 9 16 -0.0153 0.2012
-21 9 17 -0.6957 -0.4155
-21 9 18 -0.4988 0.4067
-21 9 19 -0.3302 -0.5587
-21 9 20 0.0584 0.5870
-21 9 21 -0.6078 -0.8366
-21 10 1 0.0065 -0.0168
-21 10 2 -0.7736 -0.0563
-21 10 3 0.2432 0.0695
-21 10 4 -0.8879 -0.1032
-21 10 5 -1.1852 0.1485
-21 10 6 -0.3376 -0.0294
-21 10 7 -1.7203 0.0992
-21 10 8 0.1129 -0.0113
-21 10 9 -1.1388 0.0447
-21 10 10 1.1131 0.1298
-21 10 11 -0.8752 -0.0536
-21 10 12 -0.3672 0.1785
-21 10 13 -2.2399 -0.1997
-21 10 14 0.0080 0.4872
-21 10 15 -1.4678 -0.2763
-21 10 16 0.7617 0.5655
-21 10 17 -3.1845 -0.2287
-21 10 18 0.6810 0.8690
-21 10 19 -1.7070 -0.2210
-21 11 1 -0.5843 0.1114
-21 11 2 1.5487 -0.1717
-21 11 3 0.1143 0.0961
-21 11 4 0.6462 -0.0232
-21 11 5 0.5400 -0.0922
-21 11 6 0.7469 0.1694
-21 11 7 1.4542 -0.0537
-21 11 8 -1.3477 0.2714
-21 11 9 0.6969 -0.2302
-21 11 10 -0.7921 0.3425
-21 11 11 1.6250 -0.3492
-21 11 12 -1.6627 0.4014
-21 11 13 -0.3516 -0.2898
-21 11 14 -0.2123 0.4699
-21 11 15 0.5799 -0.3044
-21 12 1 -1.0706 0.0783
-21 12 2 0.4551 -0.0303
-21 12 3 1.1315 0.0352
-21 12 4 -0.3151 0.1121
-21 12 5 0.6850 -0.4206
-21 12 6 -1.3446 0.3014
-21 12 7 1.6540 -0.4299
-21 12 8 -1.6796 0.2957
-21 12 9 1.2168 -0.1279
-21 12 10 -1.4798 0.3427
-20 0 2 -0.4277 -0.4662
-20 0 4 -2.5996 0.4128
-20 0 6 -1.2911 -0.1913
-20 0 8 -1.3081 0.0538
-20 0 10 1.1277 0.1125
-20 0 12 -0.4675 0.0072
-20 0 14 3.2650 -0.0638
-20 0 16 3.0852 -0.0077
-20 0 18 3.8437 -0.0551
-20 0 20 2.9505 -0.0631
-20 0 22 0.5957 -0.0538
-20 0 24 0.1382 0.0549
-20 0 26 -0.4780 0.1152
-20 0 28 -0.0500 0.3822
-20 0 30 0.3522 0.3801
-20 1 1 -0.3997 -0.1552
-20 1 2 -2.6748 -0.0766
-20 1 3 -0.0396 -0.0912
-20 1 4 -1.6546 -0.0510
-20 1 5 -0.6860 0.0390
-20 1 6 -0.3761 0.1827
-20 1 7 -0.9387 -0.0548
-20 1 8 -0.2637 -0.1021
-20 1 9 -0.8147 0.1032
-20 1 10 0.5882 -0.0156
-20 1 11 0.2923 -0.0413
-20 1 12 0.3402 -0.0554
-20 1 13 -0.5344 -0.0213
-20 1 14 0.3245 -0.0737
-20 1 15 0.6013 -0.0500
-20 1 16 0.5109 -0.0082
-20 1 17 -2.1797 -0.0147
-20 1 18 -0.7602 0.0411
-20 1 19 -0.6484 -0.0784
-20 1 20 0.3543 0.0299
-20 1 21 0.0714 -0.0195
-20 1 22 -0.5158 0.0507
-20 1 23 1.0736 -0.0634
-20 1 24 0.2945 0.0477
-20 1 25 1.5486 0.0580
-20 1 26 -0.1401 -0.0640
-20 1 27 1.0517 -0.0746
-20 1 28 0.3903 -0.0430
-20 1 29 0.0225 0.1073
-20 1 30 1.4675 -0.0911
-20 1 31 -0.5532 0.1170
-20 2 1 2.4619 0.0299
-20 2 2 2.6698 -0.0335
-20 2 3 2.6018 0.0631
-20 2 4 2.1457 0.0224
-20 2 5 2.2003 0.0855
-20 2 6 3.8919 -0.0290
-20 2 7 1.6686 -0.0153
-20 2 8 2.4717 -0.0113
-20 2 9 1.5330 -0.0592
-20 2 10 2.0419 0.0275
-20 2 11 1.7214 -0.1173
-20 2 12 -0.0493 0.0966
-20 2 13 -0.3776 -0.1371
-20 2 14 -0.7384 0.0575
-20 2 15 -0.3167 -0.1437
-20 2 16 0.5357 0.0448
-20 2 17 -0.9258 -0.0487
-20 2 18 0.4157 -0.0320
-20 2 19 -0.1586 -0.0126
-20 2 20 2.0698 0.0011
-20 2 21 -0.1351 0.1180
-20 2 22 0.9797 -0.0963
-20 2 23 0.7963 0.2278
-20 2 24 0.4310 -0.0168
-20 2 25 1.1061 0.2745
-20 2 26 0.5360 -0.1550
-20 2 27 1.2659 0.3226
-20 2 28 1.1733 0.0069
-20 2 29 0.2997 0.2849
-20 2 30 0.7154 -0.0833
-20 2 31 -0.7740 0.2090
-20 3 1 -1.1461 -0.0128
-20 3 2 -2.6010 -0.0176
-20 3 3 -2.1816 -0.0186
-20 3 4 -2.5562 0.0603
-20 3 5 -2.7242 -0.0027
-20 3 6 -2.6823 -0.0087
-20 3 7 -2.1473 -0.1860
-20 3 8 -3.0905 0.0635
-20 3 9 -2.9919 -0.0757
-20 3 10 -3.0894 -0.0762
-20 3 11 -0.8799 -0.0456
-20 3 12 -1.8556 0.0369
-20 3 13 -1.8049 0.0503
-20 3 14 -0.6573 -0.1434
-20 3 15 0.4039 0.1010
-20 3 16 0.7434 -0.0061
-20 3 17 -1.1083 0.1923
-20 3 18 1.2643 -0.0761
-20 3 19 -1.4477 0.0593
-20 3 20 0.7193 0.0637
-20 3 21 -1.1917 -0.0275
-20 3 22 -0.6344 0.0232
-20 3 23 -1.2438 -0.0805
-20 3 24 -1.0190 0.1848
-20 3 25 0.1279 -0.1131
-20 3 26 -3.2920 0.2218
-20 3 27 -0.0152 -0.2781
-20 3 28 -2.2886 0.2774
-20 3 29 0.4879 -0.2452
-20 3 30 -0.6602 0.3358
-20 3 31 -0.0339 -0.3330
-20 4 1 1.4935 -0.0243
-20 4 2 1.2291 0.0236
-20 4 3 2.0820 -0.1665
-20 4 4 0.5628 0.0184
-20 4 5 2.1768 -0.0903
-20 4 6 1.6697 -0.0739
-20 4 7 3.2244 0.0120
-20 4 8 1.0974 -0.0901
-20 4 9 2.4353 0.0336
-20 4 10 2.0205 -0.1246
-20 4 11 3.6855 0.1003
-20 4 12 2.5541 -0.0364
-20 4 13 2.9515 0.1112
-20 4 14 1.6304 -0.0404
-20 4 15 1.2140 -0.0040
-20 4 16 2.5596 0.0267
-20 4 17 1.1781 -0.0771
-20 4 18 0.4752 0.1255
-20 4 19 -0.9103 -0.0493
-20 4 20 2.7154 0.1169
-20 4 21 -0.8567 -0.1340
-20 4 22 -0.0864 0.1225
-20 4 23 -0.5306 -0.0818
-20 4 24 0.6507 -0.0312
-20 4 25 0.8536 -0.1126
-20 4 26 -0.2271 -0.0566
-20 4 27 0.2794 -0.1529
-20 4 28 -1.1785 -0.0805
-20 4 29 0.6100 -0.1712
-20 4 30 -0.4889 -0.0744
-20 5 1 0.3182 -0.0683
-20 5 2 -0.2953 -0.0005
-20 5 3 1.4743 0.0063
-20 5 4 -1.1866 -0.0415
-20 5 5 -0.3299 0.0389
-20 5 6 -0.6913 -0.0835
-20 5 7 1.3309 0.0763
-20 5 8 -0.7110 0.0194
-20 5 9 -1.1518 0.0385
-20 5 10 -1.7852 0.0119
-20 5 11 -1.6559 -0.0999
-20 5 12 -1.3918 0.1099
-20 5 13 -2.4996 -0.1427
-20 5 14 -2.7475 0.1568
-20 5 15 -2.9433 -0.1057
-20 5 16 -1.7352 0.0539
-20 5 17 -3.1591 -0.0590
-20 5 18 -0.9122 0.0028
-20 5 19 -2.1824 0.0230
-20 5 20 0.2317 -0.1301
-20 5 21 -1.3273 0.1814
-20 5 22 1.4949 -0.2337
-20 5 23 -0.9122 0.1982
-20 5 24 0.5063 -0.1490
-20 5 25 0.6170 0.2894
-20 5 26 0.5702 -0.2459
-20 5 27 1.2317 0.2352
-20 5 28 -0.1035 -0.1196
-20 5 29 1.4659 0.2210
-20 6 1 0.5143 -0.0298
-20 6 2 0.2939 -0.0581
-20 6 3 1.2592 0.0915
-20 6 4 -0.9352 -0.0170
-20 6 5 0.3593 0.0167
-20 6 6 -0.9600 0.0541
-20 6 7 -1.0232 0.0021
-20 6 8 -0.6222 0.0559
-20 6 9 -0.5755 -0.0326
-20 6 10 -0.1689 0.1010
-20 6 11 -1.8247 0.0044
-20 6 12 0.6337 0.0799
-20 6 13 -0.9049 -0.0060
-20 6 14 1.5543 -0.0336
-20 6 15 -1.1627 0.0662
-20 6 16 2.8025 -0.0821
-20 6 17 -0.7135 0.0583
-20 6 18 2.5378 -0.1640
-20 6 19 -1.0478 0.0047
-20 6 20 2.5196 -0.0433
-20 6 21 -0.8882 -0.1294
-20 6 22 1.0319 -0.0378
-20 6 23 -0.8980 -0.2640
-20 6 24 0.3481 0.1568
-20 6 25 0.2123 -0.4778
-20 6 26 -0.7483 0.1958
-20 6 27 0.5495 -0.4451
-20 6 28 -0.9086 0.2289
-20 7 1 -1.6842 0.0337
-20 7 2 -0.1175 0.0627
-20 7 3 -0.5279 -0.0535
-20 7 4 -0.4696 0.0689
-20 7 5 0.0304 -0.0632
-20 7 6 0.5108 0.0894
-20 7 7 0.9454 0.0676
-20 7 8 -0.2023 0.0758
-20 7 9 -0.0212 0.0712
-20 7 10 0.2543 -0.0758
-20 7 11 1.6070 0.1982
-20 7 12 1.0412 -0.1219
-20 7 13 -0.9306 0.1553
-20 7 14 1.1099 -0.0959
-20 7 15 -0.4148 0.0824
-20 7 16 2.5084 -0.0993
-20 7 17 -2.3510 0.0145
-20 7 18 1.4741 0.0523
-20 7 19 -2.1261 -0.1531
-20 7 20 1.3616 0.1314
-20 7 21 -1.6452 -0.2652
-20 7 22 -0.2244 0.1735
-20 7 23 -1.0138 -0.3206
-20 7 24 0.1132 0.2865
-20 7 25 0.0173 -0.4399
-20 7 26 -1.3930 0.3568
-20 7 27 -0.1442 -0.4524
-20 8 1 -1.7801 -0.0506
-20 8 2 2.4605 0.0924
-20 8 3 -1.5059 -0.0366
-20 8 4 1.4385 0.0502
-20 8 5 -1.8088 -0.0098
-20 8 6 1.4103 -0.0932
-20 8 7 -0.7112 0.0988
-20 8 8 1.2747 -0.1238
-20 8 9 -1.2143 0.1607
-20 8 10 0.0229 -0.0854
-20 8 11 0.0740 0.0730
-20 8 12 1.6410 -0.0239
-20 8 13 -0.9962 0.1196
-20 8 14 1.5218 0.1380
-20 8 15 -2.4199 -0.0103
-20 8 16 2.6047 0.2279
-20 8 17 -2.6171 -0.0845
-20 8 18 1.5431 0.1090
-20 8 19 -2.1062 0.1378
-20 8 20 1.5611 0.0760
-20 8 21 -0.4766 0.2203
-20 8 22 0.5609 -0.0975
-20 8 23 -0.2146 0.4814
-20 8 24 -0.6195 -0.1248
-20 8 25 1.3409 0.4134
-20 9 1 -2.0370 0.0203
-20 9 2 1.7371 -0.1016
-20 9 3 -1.2610 0.0662
-20 9 4 1.9856 -0.0352
-20 9 5 -2.3607 0.0884
-20 9 6 0.1930 -0.0789
-20 9 7 -0.1147 0.0979
-20 9 8 -0.3003 -0.0663
-20 9 9 0.2236 -0.0145
-20 9 10 -1.3763 0.0483
-20 9 11 0.4431 -0.0874
-20 9 12 -2.0499 0.0381
-20 9 13 -1.0508 -0.2475
-20 9 14 -1.6881 0.0806
-20 9 15 -0.7512 -0.0044
-20 9 16 -0.6526 0.0366
-20 9 17 0.0175 0.0771
-20 9 18 -1.0729 -0.0501
-20 9 19 0.4507 0.4860
-20 9 20 -0.3007 -0.3837
-20 9 21 2.2910 0.7531
-20 9 22 -0.6927 -0.5709
-20 9 23 0.3935 0.7866
-20 10 1 -0.2386 0.0633
-20 10 2 0.0384 0.0150
-20 10 3 0.7958 -0.0033
-20 10 4 0.8891 -0.0410
-20 10 5 0.6825 -0.0420
-20 10 6 0.4920 0.0708
-20 10 7 0.8053 -0.0327
-20 10 8 -0.5910 0.0279
-20 10 9 0.0507 -0.1075
-20 10 10 0.1376 0.0828
-20 10 11 1.6611 -0.0386
-20 10 12 0.8050 -0.0954
-20 10 13 1.0130 0.0706
-20 10 14 0.4357 -0.1944
-20 10 15 2.8802 0.1314
-20 10 16 1.1744 -0.4804
-20 10 17 3.0667 0.1308
-20 10 18 -1.1211 -0.6754
-20 10 19 1.8450 0.2273
-20 10 20 -1.5212 -0.8339
-20 10 21 1.1227 0.2753
-20 11 1 -0.7755 -0.0307
-20 11 2 -0.5151 0.1217
-20 11 3 -0.3079 0.0400
-20 11 4 0.2165 0.0318
-20 11 5 -1.4254 -0.1380
-20 11 6 1.4766 -0.0327
-20 11 7 -0.9379 -0.0359
-20 11 8 1.3144 -0.1054
-20 11 9 -1.5045 0.0696
-20 11 10 1.5297 -0.1109
-20 11 11 -0.2479 0.1486
-20 11 12 1.2273 -0.3771
-20 11 13 0.3059 0.2573
-20 11 14 -1.2457 -0.3424
-20 11 15 -0.0541 0.3973
-20 11 16 -1.9297 -0.3213
-20 11 17 1.4007 0.1728
-20 11 18 -2.4701 -0.1305
-20 12 1 0.8479 -0.2206
-20 12 2 -1.2189 0.1278
-20 12 3 0.7297 0.0056
-20 12 4 0.2159 -0.0220
-20 12 5 -0.6241 0.3647
-20 12 6 0.3907 -0.1733
-20 12 7 -1.2362 0.1348
-20 12 8 1.9612 -0.2898
-20 12 9 -1.5813 0.2300
-20 12 10 0.8794 -0.2778
-20 12 11 -1.6694 0.2099
-20 12 12 0.4997 -0.4211
-20 12 13 -2.0313 0.1892
-20 12 14 -1.0699 -0.2082
-20 13 1 0.5156 -0.2358
-20 13 2 -0.2577 -0.0088
-20 13 3 0.2941 -0.0757
-20 13 4 1.2155 -0.2600
-20 13 5 1.0643 0.2975
-20 13 6 1.1807 -0.2460
-20 13 7 -0.6489 0.3690
-20 13 8 0.4349 -0.0590
-19 0 2 0.3532 -0.2313
-19 0 4 1.8305 -0.0477
-19 0 6 1.9467 0.2274
-19 0 8 0.1512 -0.2646
-19 0 10 1.1796 0.0734
-19 0 12 -0.5205 -0.0973
-19 0 14 -1.1972 0.0159
-19 0 16 -1.0981 -0.0447
-19 0 18 -3.2448 0.1198
-19 0 20 0.0813 -0.0090
-19 0 22 0.2147 0.0948
-19 0 24 2.2166 0.0603
-19 0 26 1.7804 0.0091
-19 0 28 1.4678 -0.2242
-19 0 30 1.1766 -0.1031
-19 0 32 0.4208 -0.1467
-19 1 1 0.6392 0.1694
-19 1 2 2.9306 0.2517
-19 1 3 1.1736 -0.1279
-19 1 4 2.0786 -0.2086
-19 1 5 0.3106 0.1965
-19 1 6 1.1736 0.0976
-19 1 7 1.0830 -0.1016
-19 1 8 0.1561 -0.0457
-19 1 9 0.1063 0.0031
-19 1 10 -0.4071 -0.0350
-19 1 11 1.0744 -0.0543
-19 1 12 0.3572 0.0728
-19 1 13 -1.3890 -0.0143
-19 1 14 -1.0162 0.0171
-19 1 15 1.4648 -0.0929
-19 1 16 0.7641 -0.0133
-19 1 17 1.3243 0.0192
-19 1 18 0.0792 -0.0312
-19 1 19 1.8836 -0.0209
-19 1 20 0.6948 -0.0004
-19 1 21 1.6309 0.1274
-19 1 22 -0.2522 -0.1060
-19 1 23 -0.0493 -0.0046
-19 1 24 -0.4042 -0.0165
-19 1 25 -0.0108 0.0807
-19 1 26 -0.2185 -0.0532
-19 1 27 0.1245 -0.0275
-19 1 28 -0.2762 0.0196
-19 1 29 0.9880 0.0284
-19 1 30 -1.3219 -0.0403
-19 1 31 1.0799 -0.1255
-19 1 32 -1.5966 -0.0897
-19 1 33 0.9405 -0.2214
-19 2 1 -2.5386 0.0588
-19 2 2 -2.3121 -0.0390
-19 2 3 -3.1368 -0.0380
-19 2 4 -3.1486 -0.0128
-19 2 5 -2.2298 -0.0165
-19 2 6 -3.7386 -0.0222
-19 2 7 -1.1730 -0.0626
-19 2 8 -3.1694 0.0248
-19 2 9 -2.0193 -0.0143
-19 2 10 -2.2345 -0.0443
-19 2 11 -0.9199 -0.0299
-19 2 12 -0.1739 -0.0435
-19 2 13 -0.3774 0.0679
-19 2 14 0.0102 -0.0909
-19 2 15 -0.1211 0.0627
-19 2 16 0.7433 -0.0318
-19 2 17 0.3376 0.1264
-19 2 18 -1.5178 -0.0183
-19 2 19 -0.8189 0.0353
-19 2 20 -1.3482 -0.0146
-19 2 21 -0.3857 -0.0401
-19 2 22 -1.3707 0.0059
-19 2 23 -0.8932 -0.1312
-19 2 24 -0.0720 0.0907
-19 2 25 -1.0219 -0.1864
-19 2 26 -0.1544 0.1508
-19 2 27 -1.4081 -0.2548
-19 2 28 -0.0130 0.0427
-19 2 29 -0.7937 -0.2379
-19 2 30 -0.1942 0.2069
-19 2 31 0.5610 -0.2970
-19 2 32 -1.1777 0.0927
-19 3 1 1.1848 0.0518
-19 3 2 2.2558 -0.0121
-19 3 3 2.9978 -0.1533
-19 3 4 2.5842 0.0272
-19 3 5 2.2663 0.1025
-19 3 6 2.4263 -0.0325
-19 3 7 3.5482 0.0055
-19 3 8 2.6906 0.0310
-19 3 9 2.3932 0.0418
-19 3 10 2.5584 -0.0278
-19 3 11 2.4055 0.0463
-19 3 12 2.5427 0.0370
-19 3 13 1.2920 0.0584
-19 3 14 0.6773 0.0237
-19 3 15 0.5602 -0.1283
-19 3 16 0.0329 0.0132
-19 3 17 1.9586 -0.1024
-19 3 18 -0.7429 0.0017
-19 3 19 1.6274 -0.1231
-19 3 20 0.0534 0.0051
-19 3 21 3.2967 -0.0472
-19 3 22 -0.2668 -0.0482
-19 3 23 1.3774 -0.0620
-19 3 24 1.1759 -0.1299
-19 3 25 1.3713 0.0495
-19 3 26 2.2678 -0.1627
-19 3 27 -0.4161 0.0123
-19 3 28 0.8170 -0.2971
-19 3 29 0.2394 0.1307
-19 3 30 0.8131 -0.2273
-19 3 31 -0.8946 0.1428
-19 3 32 -1.0656 -0.1589
-19 4 1 -0.7836 0.0702
-19 4 2 -0.3685 -0.0423
-19 4 3 -1.2378 0.0715
-19 4 4 -1.0206 -0.0436
-19 4 5 -2.2364 0.0781
-19 4 6 -1.5229 0.0175
-19 4 7 -2.2513 0.0687
-19 4 8 -0.8706 0.0586
-19 4 9 -3.2850 0.0357
-19 4 10 -2.6917 0.0607
-19 4 11 -4.3399 -0.1232
-19 4 12 -1.5311 0.0578
-19 4 13 -2.4119 -0.0784
-19 4 14 -2.9260 0.0707
-19 4 15 -3.0665 -0.0747
-19 4 16 -0.9496 -0.0074
-19 4 17 -0.6439 -0.0834
-19 4 18 -2.3477 -0.0090
-19 4 19 0.0426 0.0466
-19 4 20 -0.9900 -0.1561
-19 4 21 0.8927 0.1035
-19 4 22 -0.1492 -0.1114
-19 4 23 0.2778 0.1047
-19 4 24 -0.3101 -0.1235
-19 4 25 0.1536 0.1746
-19 4 26 1.5656 -0.0802
-19 4 27 -0.8755 0.1984
-19 4 28 1.4440 -0.0703
-19 4 29 -0.5311 0.1754
-19 4 30 0.9582 -0.1321
-19 4 31 1.3076 0.1326
-19 5 1 -1.3284 0.0379
-19 5 2 0.2146 -0.0549
-19 5 3 0.3283 0.0546
-19 5 4 0.3255 0.0766
-19 5 5 -1.1571 -0.0125
-19 5 6 0.1082 0.0154
-19 5 7 -0.4498 -0.0529
-19 5 8 0.8765 0.0645
-19 5 9 1.3146 -0.0397
-19 5 10 0.6187 0.0179
-19 5 11 1.3176 0.0478
-19 5 12 1.0919 -0.1008
-19 5 13 3.0924 0.0677
-19 5 14 1.7142 -0.0861
-19 5 15 3.1891 0.1069
-19 5 16 0.5249 -0.1270
-19 5 17 2.9545 0.1402
-19 5 18 1.3578 -0.0987
-19 5 19 1.8689 -0.0041
-19 5 20 -1.4686 0.0245
-19 5 21 1.5567 0.0220
-19 5 22 -0.8474 -0.0083
-19 5 23 -0.4525 -0.1565
-19 5 24 -1.9440 0.1613
-19 5 25 -0.8385 -0.1739
-19 5 26 -0.7123 0.0974
-19 5 27 -1.4753 -0.2117
-19 5 28 -0.2298 0.2274
-19 5 29 -2.3876 -0.1459
-19 5 30 -0.6728 0.2852
-19 5 31 -2.3726 -0.1752
-19 6 1 -0.8066 -0.0279
-19 6 2 0.4151 0.0799
-19 6 3 -1.1108 -0.0428
-19 6 4 1.5380 0.0354
-19 6 5 0.4199 -0.0430
-19 6 6 0.7484 0.0124
-19 6 7 0.1203 -0.0366
-19 6 8 1.1260 -0.0281
-19 6 9 1.5186 -0.0122
-19 6 10 -0.4143 -0.1043
-19 6 11 1.5842 0.0087
-19 6 12 -0.4653 -0.0632
-19 6 13 1.3196 0.0472
-19 6 14 -1.7783 -0.0773
-19 6 15 1.0533 -0.0442
-19 6 16 -1.8418 0.0825
-19 6 17 0.9806 -0.0300
-19 6 18 -2.7261 0.0951
-19 6 19 0.3105 -0.0795
-19 6 20 -1.8341 0.1744
-19 6 21 1.2617 -0.0442
-19 6 22 -1.3951 0.1195
-19 6 23 0.8614 0.0728
-19 6 24 0.2094 0.0454
-19 6 25 0.7329 0.1620
-19 6 26 0.2203 0.0030
-19 6 27 -0.7332 0.1986
-19 6 28 1.5630 -0.0952
-19 6 29 -0.3098 0.1888
-19 6 30 1.5036 0.0082
-19 7 1 1.1092 -0.0279
-19 7 2 0.5107 -0.0138
-19 7 3 0.9093 0.0370
-19 7 4 0.4897 -0.0157
-19 7 5 -0.0471 -0.0159
-19 7 6 -0.3389 -0.1341
-19 7 7 1.2108 0.0125
-19 7 8 -0.4909 -0.0190
-19 7 9 -0.4092 -0.0858
-19 7 10 -1.4963 -0.0045
-19 7 11 0.5325 -0.1196
-19 7 12 -1.1272 0.0326
-19 7 13 0.3337 -0.0898
-19 7 14 -2.2582 0.1323
-19 7 15 0.6964 -0.1392
-19 7 16 -3.1178 0.1232
-19 7 17 2.4911 -0.0887
-19 7 18 -2.5580 0.0609
-19 7 19 2.0454 0.0215
-19 7 20 -1.7738 0.0436
-19 7 21 2.1463 0.1156
-19 7 22 -0.9608 -0.0369
-19 7 23 0.7347 0.2653
-19 7 24 -0.3432 -0.1503
-19 7 25 -0.0084 0.4404
-19 7 26 0.9856 -0.3204
-19 7 27 -0.5042 0.4288
-19 7 28 0.5497 -0.3719
-19 8 1 1.8582 0.0132
-19 8 2 -2.3734 -0.1112
-19 8 3 1.7740 0.0992
-19 8 4 -0.9228 -0.0214
-19 8 5 0.6400 0.0304
-19 8 6 -2.6171 0.0099
-19 8 7 0.8990 -0.0481
-19 8 8 -0.2026 0.0846
-19 8 9 -0.0823 -0.0483
-19 8 10 -0.7439 0.1167
-19 8 11 -1.6466 -0.1149
-19 8 12 -0.5228 0.0643
-19 8 13 0.3273 -0.1107
-19 8 14 -1.4602 -0.0799
-19 8 15 0.8559 0.0126
-19 8 16 -2.2629 -0.0393
-19 8 17 2.7995 0.0042
-19 8 18 -2.2192 -0.1333
-19 8 19 1.4272 0.0474
-19 8 20 -1.9698 -0.0699
-19 8 21 1.1135 -0.0891
-19 8 22 -0.1514 0.0350
-19 8 23 -1.0699 -0.2885
-19 8 24 -0.4137 0.0313
-19 8 25 -0.6566 -0.2219
-19 8 26 0.7791 -0.0456
-19 8 27 -1.3047 -0.1913
-19 9 1 0.7140 0.0134
-19 9 2 -1.8182 -0.0016
-19 9 3 1.9329 0.0074
-19 9 4 -0.4848 0.0155
-19 9 5 1.9032 -0.1242
-19 9 6 -0.2908 0.1523
-19 9 7 0.8515 -0.1006
-19 9 8 -0.1783 0.0781
-19 9 9 0.6098 -0.0735
-19 9 10 1.5343 0.0293
-19 9 11 0.7535 0.1294
-19 9 12 1.6641 -0.0284
-19 9 13 1.8647 0.1275
-19 9 14 0.6009 -0.1171
-19 9 15 1.9902 0.2014
-19 9 16 0.4841 -0.1968
-19 9 17 2.0306 0.1166
-19 9 18 -0.4475 -0.1438
-19 9 19 -0.9095 -0.1763
-19 9 20 0.0648 0.0643
-19 9 21 -1.1244 -0.4267
-19 9 22 0.1964 0.3455
-19 9 23 -1.0577 -0.7345
-19 9 24 0.6453 0.5591
-19 9 25 -1.4542 -0.6923
-19 10 1 0.3096 -0.0403
-19 10 2 -0.9525 0.0941
-19 10 3 -0.0336 0.0072
-19 10 4 -0.7132 0.0519
-19 10 5 0.2096 -0.0763
-19 10 6 0.1456 0.0085
-19 10 7 0.5101 0.0367
-19 10 8 0.3281 -0.0657
-19 10 9 -1.0162 0.1160
-19 10 10 -0.2530 -0.1273
-19 10 11 -1.3651 0.1498
-19 10 12 0.3781 -0.0495
-19 10 13 -2.7297 0.0869
-19 10 14 -1.5532 0.0686
-19 10 15 -4.5824 0.0831
-19 10 16 -0.5069 0.2852
-19 10 17 -3.9210 0.0077
-19 10 18 1.4314 0.4216
-19 10 19 -3.3471 -0.0680
-19 10 20 0.9931 0.7760
-19 10 21 -1.6067 -0.3071
-19 10 22 1.9390 0.9400
-19 10 23 0.0892 -0.3847
-19 11 1 0.1649 -0.1771
-19 11 2 1.3229 -0.0529
-19 11 3 0.0486 0.0251
-19 11 4 0.0354 -0.0257
-19 11 5 0.8825 0.1148
-19 11 6 -1.2496 0.0298
-19 11 7 0.8945 0.1040
-19 11 8 -1.3642 -0.0581
-19 11 9 1.2839 0.1480
-19 11 10 -2.7458 0.0461
-19 11 11 -0.0199 0.0523
-19 11 12 -0.6419 0.1905
-19 11 13 0.7486 -0.2400
-19 11 14 0.2010 0.3323
-19 11 15 -0.7299 -0.1903
-19 11 16 1.6256 0.3792
-19 11 17 0.6113 -0.2332
-19 11 18 1.6143 0.1792
-19 11 19 0.0654 -0.2473
-19 11 20 1.0291 0.2274
-19 12 1 -0.1880 0.1852
-19 12 2 -0.2567 -0.1646
-19 12 3 -0.0683 -0.0790
-19 12 4 0.3407 -0.0615
-19 12 5 1.5201 -0.0348
-19 12 6 -1.0790 0.0303
-19 12 7 1.5694 -0.0632
-19 12 8 -1.1860 0.1297
-19 12 9 1.1697 -0.0631
-19 12 10 -0.9391 0.2649
-19 12 11 2.0348 0.0292
-19 12 12 0.2795 0.4553
-19 12 13 1.3945 -0.3002
-19 12 14 1.1688 0.2195
-19 12 15 2.0600 -0.1786
-19 12 16 1.0044 0.2127
-19 12 17 1.4370 0.0178
-19 13 1 0.0845 0.3582
-19 13 2 0.4066 -0.0922
-19 13 3 -2.0836 0.0793
-19 13 4 -0.1871 0.1180
-19 13 5 -1.1110 -0.2760
-19 13 6 0.1301 0.2686
-19 13 7 -0.2481 -0.2388
-19 13 8 -0.9557 0.0225
-19 13 9 0.4391 -0.5923
-19 13 10 -0.7658 -0.1237
-19 13 11 1.1307 -0.4316
-19 13 12 -0.8979 0.0703
-18 0 2 -0.1337 0.3470
-18 0 4 -1.0870 -0.5006
-18 0 6 -1.1805 0.3058
-18 0 8 -1.4781 -0.2011
-18 0 10 -0.9420 0.0435
-18 0 12 0.6875 -0.0040
-18 0 14 -1.3311 0.0924
-18 0 16 3.2009 -0.1051
-18 0 18 0.9221 0.0501
-18 0 20 2.1343 -0.0580
-18 0 22 0.2694 -0.0376
-18 0 24 -0.4525 -0.1612
-18 0 26 -0.0274 0.0289
-18 0 28 -0.3213 -0.1118
-18 0 30 -0.2003 0.0669
-18 0 32 -0.5525 -0.1629
-18 0 34 -0.9104 -0.2088
-18 1 1 -2.2855 0.2042
-18 1 2 -3.0664 0.1995
-18 1 3 -1.4447 -0.1342
-18 1 4 -2.7745 -0.0226
-18 1 5 -1.3398 -0.0448
-18 1 6 -1.4348 -0.0453
-18 1 7 -0.5990 0.0045
-18 1 8 0.0695 0.1509
-18 1 9 -1.8360 -0.0624
-18 1 10 -0.9036 -0.0838
-18 1 11 0.7748 0.0391
-18 1 12 0.6349 -0.0328
-18 1 13 -0.1297 0.0452
-18 1 14 -0.2247 -0.0613
-18 1 15 0.0566 0.0889
-18 1 16 -0.3408 -0.0237
-18 1 17 -0.0027 0.0749
-18 1 18 -0.7481 -0.0780
-18 1 19 -1.9578 0.0156
-18 1 20 -1.0508 0.0151
-18 1 21 0.2034 -0.0827
-18 1 22 0.0921 0.0174
-18 1 23 -0.1035 -0.0489
-18 1 24 0.2443 0.0506
-18 1 25 1.1124 -0.0707
-18 1 26 0.0573 0.0584
-18 1 27 0.2627 -0.0146
-18 1 28 -0.1718 0.0440
-18 1 29 -0.1790 -0.0875
-18 1 30 -0.0496 0.0992
-18 1 31 -0.2138 0.0284
-18 1 32 0.6895 0.0598
-18 1 33 -1.0967 0.0848
-18 1 34 1.6027 0.1170
-18 2 1 3.1620 -0.0111
-18 2 2 2.7313 0.0217
-18 2 3 3.2552 0.0121
-18 2 4 3.9639 -0.0121
-18 2 5 1.9328 0.0410
-18 2 6 3.3399 -0.0091
-18 2 7 1.4879 0.0595
-18 2 8 3.4434 -0.0735
-18 2 9 1.4995 0.0857
-18 2 10 2.2223 -0.0219
-18 2 11 0.4914 0.0774
-18 2 12 1.3518 -0.0245
-18 2 13 1.4156 0.0217
-18 2 14 -0.3428 0.0841
-18 2 15 -0.5603 -0.0939
-18 2 16 1.0368 -0.0373
-18 2 17 1.1669 -0.1365
-18 2 18 1.5527 0.0848
-18 2 19 0.7915 -0.1226
-18 2 20 2.9970 -0.0101
-18 2 21 1.1097 -0.0536
-18 2 22 2.9411 0.0667
-18 2 23 0.3427 0.0034
-18 2 24 1.5140 -0.1593
-18 2 25 0.4380 0.0805
-18 2 26 1.6062 -0.0457
-18 2 27 0.5364 0.0859
-18 2 28 0.0632 -0.2623
-18 2 29 0.3505 0.1506
-18 2 30 1.8626 -0.0877
-18 2 31 -0.6797 0.2334
-18 2 32 0.5885 -0.2289
-18 2 33 -0.7867 0.2289
-18 2 34 0.3335 -0.2180
-18 3 1 -2.4402 0.1299
-18 3 2 -2.0521 0.0096
-18 3 3 -2.5720 -0.0576
-18 3 4 -2.4570 -0.0177
-18 3 5 -3.1812 -0.0059
-18 3 6 -2.0829 0.0137
-18 3 7 -3.8239 0.0539
-18 3 8 -1.9928 -0.0241
-18 3 9 -2.9164 -0.0271
-18 3 10 -3.0433 0.0164
-18 3 11 -2.9805 -0.0894
-18 3 12 -2.3818 -0.0707
-18 3 13 -1.2640 -0.0349
-18 3 14 -1.6781 0.0073
-18 3 15 -1.4534 -0.0207
-18 3 16 -0.9534 -0.0330
-18 3 17 -0.5465 0.0424
-18 3 18 -0.5244 -0.0282
-18 3 19 -2.4822 0.1120
-18 3 20 -0.8330 -0.0441
-18 3 21 -1.5421 0.0776
-18 3 22 0.0338 0.0103
-18 3 23 -1.9308 0.0610
-18 3 24 -1.7714 0.0008
-18 3 25 0.5158 0.0669
-18 3 26 -0.6775 0.1209
-18 3 27 0.3772 0.0706
-18 3 28 -1.3683 0.1736
-18 3 29 1.6374 -0.0531
-18 3 30 -0.9711 0.0798
-18 3 31 1.1005 0.0226
-18 3 32 1.7496 0.0711
-18 3 33 0.8720 -0.0078
-18 4 1 0.2537 0.0392
-18 4 2 0.7453 0.0359
-18 4 3 0.7287 0.0559
-18 4 4 1.9596 -0.0039
-18 4 5 1.3965 -0.0410
-18 4 6 0.9586 0.0157
-18 4 7 1.8673 -0.0841
-18 4 8 2.0991 -0.0338
-18 4 9 3.7959 -0.0277
-18 4 10 1.8844 -0.0266
-18 4 11 3.0844 -0.0001
-18 4 12 2.2468 -0.0829
-18 4 13 3.7647 -0.0038
-18 4 14 2.1663 -0.0197
-18 4 15 2.5067 0.1379
-18 4 16 1.6026 -0.1066
-18 4 17 0.9531 0.0652
-18 4 18 2.3610 0.0284
-18 4 19 0.3240 -0.0048
-18 4 20 0.3439 0.0288
-18 4 21 -0.7300 -0.0266
-18 4 22 1.5317 0.1344
-18 4 23 -1.1414 -0.1240
-18 4 24 -0.7636 0.1222
-18 4 25 -0.8638 -0.1560
-18 4 26 -1.1394 0.1189
-18 4 27 0.2997 -0.1848
-18 4 28 -0.9127 0.1515
-18 4 29 -0.9637 -0.1687
-18 4 30 -1.8191 0.1646
-18 4 31 -0.9468 -0.2108
-18 4 32 -1.3004 0.1432
-18 4 33 -2.0553 -0.1929
-18 5 1 0.2280 -0.0215
-18 5 2 0.9903 0.0098
-18 5 3 0.7082 -0.0438
-18 5 4 0.6430 0.0309
-18 5 5 1.6840 -0.0507
-18 5 6 -0.0395 0.0050
-18 5 7 -0.2048 -0.0233
-18 5 8 -0.9244 -0.0779
-18 5 9 0.3292 -0.0143
-18 5 10 -0.5738 0.0259
-18 5 11 -1.7869 -0.0025
-18 5 12 -2.1305 -0.0287
-18 5 13 -2.7649 0.0157
-18 5 14 -0.2782 0.0525
-18 5 15 -2.7136 -0.1157
-18 5 16 -2.1146 0.0803
-18 5 17 -2.1518 0.0004
-18 5 18 -0.0797 0.0489
-18 5 19 -2.3699 -0.1232
-18 5 20 -0.3312 0.0994
-18 5 21 -0.1880 -0.0235
-18 5 22 1.0188 0.0084
-18 5 23 0.2837 0.0299
-18 5 24 1.5084 -0.0434
-18 5 25 1.1637 0.1122
-18 5 26 0.4059 -0.1217
-18 5 27 1.5672 0.0872
-18 5 28 -0.3888 -0.2596
-18 5 29 2.8368 0.0942
-18 5 30 -0.0547 -0.2419
-18 5 31 1.9318 0.0308
-18 5 32 -0.2887 -0.3432
-18 6 1 1.2034 0.0096
-18 6 2 -1.0380 -0.0497
-18 6 3 -0.0406 0.0069
-18 6 4 -0.3639 -0.0524
-18 6 5 0.0957 0.0802
-18 6 6 -1.3782 -0.0520
-18 6 7 -0.8262 0.0617
-18 6 8 0.0057 0.0151
-18 6 9 -2.5145 0.0999
-18 6 10 0.7188 0.0083
-18 6 11 -2.0425 -0.0250
-18 6 12 1.4018 0.1169
-18 6 13 -2.5665 -0.0001
-18 6 14 1.3502 0.0832
-18 6 15 -2.2662 -0.0607
-18 6 16 1.6218 0.0525
-18 6 17 -1.3405 -0.0096
-18 6 18 1.5041 -0.0187
-18 6 19 -1.1837 0.0658
-18 6 20 1.6596 -0.0971
-18 6 21 -1.2939 0.0499
-18 6 22 0.4170 -0.0744
-18 6 23 -1.5020 0.0583
-18 6 24 -0.0445 -0.1576
-18 6 25 -1.0512 0.0275
-18 6 26 -0.9131 -0.0450
-18 6 27 -0.1905 -0.0844
-18 6 28 -1.8877 -0.1040
-18 6 29 0.5458 0.0422
-18 6 30 -2.0102 -0.1055
-18 6 31 -0.0133 0.0611
-18 7 1 -0.5483 0.0080
-18 7 2 -0.8006 -0.0882
-18 7 3 -0.1184 0.0323
-18 7 4 -0.3084 0.0616
-18 7 5 -0.8998 -0.0046
-18 7 6 -0.1543 0.0455
-18 7 7 -0.8511 0.0012
-18 7 8 0.8687 0.0561
-18 7 9 -0.6248 0.0759
-18 7 10 1.0622 0.1164
-18 7 11 -1.5481 0.0131
-18 7 12 0.1896 0.0288
-18 7 13 0.4362 0.0798
-18 7 14 2.0386 -0.0086
-18 7 15 -1.4024 0.1407
-18 7 16 1.7090 -0.0846
-18 7 17 -1.5369 0.1663
-18 7 18 2.5339 -0.1194
-18 7 19 -2.4946 0.1551
-18 7 20 1.3607 -0.1720
-18 7 21 -2.4619 0.0754
-18 7 22 1.4412 -0.0902
-18 7 23 -1.3090 -0.1365
-18 7 24 -0.2187 -0.0172
-18 7 25 -0.4763 -0.2099
-18 7 26 0.3213 0.1211
-18 7 27 0.2192 -0.3967
-18 7 28 -0.9507 0.2676
-18 7 29 0.4216 -0.3652
-18 7 30 -0.3724 0.3349
-18 8 1 -1.0362 -0.0302
-18 8 2 1.1466 0.0377
-18 8 3 -0.3335 -0.0715
-18 8 4 2.9533 0.0671
-18 8 5 -0.2151 -0.0364
-18 8 6 2.5629 0.0541
-18 8 7 -1.3420 -0.0402
-18 8 8 1.8804 -0.0197
-18 8 9 0.7860 0.0392
-18 8 10 1.8578 -0.0464
-18 8 11 0.1481 0.0685
-18 8 12 0.7697 0.0331
-18 8 13 0.2267 0.0765
-18 8 14 1.7513 -0.0311
-18 8 15 -1.6538 0.0839
-18 8 16 2.5188 0.0278
-18 8 17 -2.9842 0.0543
-18 8 18 3.0843 0.1067
-18 8 19 -2.6880 -0.0695
-18 8 20 1.7263 0.0758
-18 8 21 -0.6011 0.0443
-18 8 22 1.0594 0.0766
-18 8 23 0.3427 0.0449
-18 8 24 0.0670 0.0804
-18 8 25 1.2631 0.0898
-18 8 26 -1.0387 0.2361
-18 8 27 1.4327 -0.0217
-18 8 28 -0.2074 0.2545
-18 9 1 -0.6286 -0.0933
-18 9 2 1.2245 0.1079
-18 9 3 -2.1733 -0.0184
-18 9 4 -0.1838 0.0053
-18 9 5 -0.8299 0.0751
-18 9 6 0.7814 -0.0742
-18 9 7 -1.4638 0.1111
-18 9 8 -0.9598 -0.0491
-18 9 9 -0.5767 0.0644
-18 9 10 -2.2689 -0.0544
-18 9 11 -0.7355 -0.0094
-18 9 12 -2.0098 0.0513
-18 9 13 -1.5568 -0.0416
-18 9 14 -2.1373 0.1293
-18 9 15 -2.9239 -0.1698
-18 9 16 -0.4773 0.2169
-18 9 17 -1.9754 -0.1471
-18 9 18 0.1268 0.2719
-18 9 19 0.0423 -0.0916
-18 9 20 -0.1369 0.1751
-18 9 21 0.1650 0.2064
-18 9 22 -0.5174 -0.1326
-18 9 23 2.0340 0.5398
-18 9 24 -0.1652 -0.3277
-18 9 25 0.2906 0.5912
-18 9 26 -0.0667 -0.4328
-18 9 27 0.3780 0.4682
-18 10 1 1.4555 -0.0899
-18 10 2 0.5938 -0.0758
-18 10 3 0.4769 0.0330
-18 10 4 -0.1975 -0.0600
-18 10 5 -0.3838 0.0938
-18 10 6 -0.2969 -0.0936
-18 10 7 -0.3520 0.0726
-18 10 8 0.6239 0.0706
-18 10 9 -0.1699 -0.0336
-18 10 10 -0.4761 0.1257
-18 10 11 0.3864 -0.1164
-18 10 12 1.2679 0.1365
-18 10 13 2.5954 -0.1438
-18 10 14 2.3759 0.0141
-18 10 15 3.1087 -0.1259
-18 10 16 0.5889 0.0075
-18 10 17 3.3463 -0.1426
-18 10 18 1.1264 -0.1635
-18 10 19 2.8575 -0.0380
-18 10 20 -1.3564 -0.4158
-18 10 21 1.2444 0.1963
-18 10 22 -0.4809 -0.7763
-18 10 23 -0.2858 0.4179
-18 10 24 -0.0298 -0.9730
-18 10 25 0.0625 0.4324
-18 11 1 0.0191 0.1276
-18 11 2 -0.6782 0.0391
-18 11 3 -1.0390 -0.0219
-18 11 4 0.5212 -0.0008
-18 11 5 -0.1627 -0.0042
-18 11 6 0.5773 0.0045
-18 11 7 -1.1262 -0.1855
-18 11 8 2.3444 0.1171
-18 11 9 -0.1051 -0.2528
-18 11 10 1.2214 0.1097
-18 11 11 -0.0643 -0.0852
-18 11 12 0.3060 0.0195
-18 11 13 0.7578 0.0578
-18 11 14 -0.7766 -0.2607
-18 11 15 0.7161 0.1215
-18 11 16 -1.7983 -0.2056
-18 11 17 0.3265 0.2302
-18 11 18 -1.7062 -0.2481
-18 11 19 0.7279 0.1514
-18 11 20 -0.0644 -0.2356
-18 11 21 -0.6308 0.2931
-18 11 22 0.7641 -0.3457
-18 12 1 2.3470 0.0019
-18 12 2 -0.8431 0.0876
-18 12 3 0.3002 -0.0185
-18 12 4 -0.7030 0.1175
-18 12 5 -0.8553 -0.0148
-18 12 6 0.5089 0.0551
-18 12 7 -0.2944 0.0879
-18 12 8 0.6151 0.0304
-18 12 9 -1.8586 -0.1980
-18 12 10 1.1440 -0.2492
-18 12 11 -1.3652 -0.0004
-18 12 12 0.0330 -0.2189
-18 12 13 -2.0219 0.1939
-18 12 14 0.0353 -0.4214
-18 12 15 -2.2830 0.2063
-18 12 16 -1.0437 -0.1795
-18 12 17 -2.6580 0.0602
-18 12 18 1.0967 -0.0220
-18 12 19 -2.0631 -0.1370
-18 13 1 0.1785 -0.2960
-18 13 2 0.5747 0.2205
-18 13 3 1.0462 -0.0603
-18 13 4 -0.0160 -0.0248
-18 13 5 0.6715 0.0151
-18 13 6 0.7920 -0.1377
-18 13 7 0.7091 0.3351
-18 13 8 1.1545 0.0699
-18 13 9 -0.4994 0.4131
-18 13 10 0.2225 0.0451
-18 13 11 -1.3045 0.4256
-18 13 12 1.2459 -0.0140
-18 13 13 -0.0914 0.5123
-18 13 14 1.2550 -0.1838
-18 13 15 0.0269 0.1232
-18 14 1 0.2286 -0.4081
-18 14 2 0.0975 0.1707
-18 14 3 0.7681 -0.0768
-18 14 4 -0.8658 -0.1011
-18 14 5 -0.0609 0.1818
-18 14 6 -0.6761 -0.4203
-18 14 7 0.0662 0.1402
-18 14 8 0.4664 -0.2875
-18 14 9 -0.6681 0.1567
-17 0 2 -1.3550 0.4940
-17 0 4 -0.2877 -0.1948
-17 0 6 0.4557 0.0264
-17 0 8 1.3732 0.2016
-17 0 10 -1.1338 -0.0871
-17 0 12 2.8436 0.0239
-17 0 14 -1.0245 -0.0149
-17 0 16 0.5861 -0.0012
-17 0 18 -0.5469 -0.0646
-17 0 20 -1.1056 0.0159
-17 0 22 1.1830 0.0299
-17 0 24 -0.1202 0.0128
-17 0 26 0.8799 0.1321
-17 0 28 -0.0792 0.0769
-17 0 30 0.5756 0.1281
-17 0 32 1.4751 0.2219
-17 0 34 1.2171 0.3614
-17 1 1 2.8441 -0.1410
-17 1 2 3.8910 -0.0896
-17 1 3 2.1810 0.1009
-17 1 4 3.1254 0.2374
-17 1 5 1.2212 -0.1764
-17 1 6 1.1502 -0.1737
-17 1 7 1.7215 0.1703
-17 1 8 1.3115 0.0702
-17 1 9 0.4422 -0.0737
-17 1 10 0.3618 -0.0007
-17 1 11 0.1403 0.0821
-17 1 12 -0.1221 0.0038
-17 1 13 0.5144 -0.0988
-17 1 14 0.5404 0.0258
-17 1 15 -1.1229 -0.0177
-17 1 16 -0.4448 0.0366
-17 1 17 2.3808 -0.2013
-17 1 18 1.4160 0.0457
-17 1 19 1.0856 0.0353
-17 1 20 0.4268 -0.0059
-17 1 21 2.4559 -0.0796
-17 1 22 0.3824 0.0292
-17 1 23 1.4565 0.1144
-17 1 24 -0.7757 -0.0675
-17 1 25 1.0211 -0.0715
-17 1 26 -0.1795 -0.0408
-17 1 27 1.4917 0.0902
-17 1 28 0.1294 -0.1184
-17 1 29 0.9128 -0.0124
-17 1 30 0.9022 -0.0928
-17 1 31 1.3324 0.0867
-17 1 32 -0.3895 -0.1549
-17 1 33 0.5372 -0.0379
-17 1 34 -0.9857 -0.1206
-17 1 35 -0.3065 0.0607
-17 2 1 -3.1300 0.0233
-17 2 2 -4.2340 0.0144
-17 2 3 -3.2298 0.0784
-17 2 4 -3.8119 -0.0645
-17 2 5 -1.8571 0.0194
-17 2 6 -4.0105 0.0527
-17 2 7 -1.9688 0.0153
-17 2 8 -3.6610 0.0139
-17 2 9 -0.2702 -0.0954
-17 2 10 -3.0250 0.1030
-17 2 11 -2.0248 -0.1163
-17 2 12 -1.1596 -0.0427
-17 2 13 -0.2886 -0.0853
-17 2 14 -1.0306 0.0461
-17 2 15 -0.7098 0.0006
-17 2 16 -0.3886 -0.0625
-17 2 17 -1.1964 0.0802
-17 2 18 -0.8523 -0.0033
-17 2 19 -1.6118 0.0991
-17 2 20 -2.9229 -0.0947
-17 2 21 -1.6938 0.0866
-17 2 22 -1.0706 -0.0105
-17 2 23 -0.8122 0.0359
-17 2 24 -2.2892 -0.0430
-17 2 25 -0.2651 0.0326
-17 2 26 0.7713 0.1212
-17 2 27 -0.7885 -0.0016
-17 2 28 -0.6358 0.0806
-17 2 29 -0.4730 -0.0731
-17 2 30 -0.4873 0.0651
-17 2 31 -1.1047 -0.1320
-17 2 32 -0.0577 0.1436
-17 2 33 0.6434 -0.2793
-17 2 34 -1.5137 0.0744
-17 2 35 0.0031 -0.2637
-17 3 1 3.2866 -0.0083
-17 3 2 2.5832 0.0878
-17 3 3 2.8806 0.0923
-17 3 4 2.2631 0.0414
-17 3 5 4.3254 -0.1528
-17 3 6 1.9535 0.0694
-17 3 7 3.5797 -0.0076
-17 3 8 2.0869 -0.0004
-17 3 9 3.3863 -0.0643
-17 3 10 2.8083 0.0456
-17 3 11 3.1529 0.0184
-17 3 12 2.2519 0.0001
-17 3 13 2.1448 0.0378
-17 3 14 2.5969 -0.0340
-17 3 15 1.2977 0.1391
-17 3 16 0.8172 0.0005
-17 3 17 1.6872 -0.0512
-17 3 18 1.9203 -0.0001
-17 3 19 1.5387 0.0056
-17 3 20 0.0141 0.0172
-17 3 21 2.4916 -0.0828
-17 3 22 1.0615 0.0432
-17 3 23 1.4643 -0.0451
-17 3 24 -0.3495 0.0307
-17 3 25 0.3445 -0.1673
-17 3 26 -0.6264 -0.0982
-17 3 27 -0.5615 -0.0603
-17 3 28 0.6563 -0.0372
-17 3 29 -1.4428 -0.1417
-17 3 30 -1.3926 -0.1078
-17 3 31 -0.7974 -0.1271
-17 3 32 -1.0553 0.0335
-17 3 33 -1.2085 -0.1267
-17 3 34 -1.1143 0.0257
-17 4 1 0.8142 -0.1047
-17 4 2 -1.5025 0.0410
-17 4 3 -0.1347 -0.0083
-17 4 4 -1.4352 -0.0351
-17 4 5 -0.9495 0.0096
-17 4 6 -1.6010 -0.0270
-17 4 7 -2.2198 0.0750
-17 4 8 -2.4391 -0.0482
-17 4 9 -3.1772 0.0694
-17 4 10 -1.4534 0.0245
-17 4 11 -3.8597 0.1372
-17 4 12 -2.8731 -0.0200
-17 4 13 -4.4451 -0.0284
-17 4 14 -1.5005 0.0916
-17 4 15 -2.4510 -0.0694
-17 4 16 -2.5784 0.0515
-17 4 17 -2.4411 -0.0702
-17 4 18 -0.4674 0.0934
-17 4 19 -0.9691 -0.1284
-17 4 20 -1.5612 0.0103
-17 4 21 -0.3343 -0.0261
-17 4 22 -0.0701 -0.0500
-17 4 23 0.9002 0.0127
-17 4 24 0.8381 -0.0825
-17 4 25 -0.1871 0.0543
-17 4 26 0.9574 -0.1156
-17 4 27 0.4955 0.0298
-17 4 28 1.0564 -0.1884
-17 4 29 -0.4367 0.1174
-17 4 30 2.3850 -0.1774
-17 4 31 0.1125 0.0987
-17 4 32 0.0296 -0.2108
-17 4 33 1.0651 0.1705
-17 4 34 1.1667 -0.1337
-17 5 1 0.1366 -0.0462
-17 5 2 -1.5605 0.0118
-17 5 3 -0.9523 -0.0011
-17 5 4 -1.3880 -0.0450
-17 5 5 -0.1904 0.0619
-17 5 6 0.0719 0.0571
-17 5 7 -1.1193 0.0666
-17 5 8 -0.1303 -0.0187
-17 5 9 -0.4691 0.0613
-17 5 10 1.5505 0.0559
-17 5 11 1.7125 -0.0497
-17 5 12 0.4283 0.0498
-17 5 13 1.6957 0.0532
-17 5 14 0.8976 -0.0059
-17 5 15 1.7397 -0.0471
-17 5 16 0.6212 0.0151
-17 5 17 2.1263 0.0539
-17 5 18 0.0481 -0.0640
-17 5 19 0.8123 0.1043
-17 5 20 0.5481 -0.0878
-17 5 21 0.1551 0.0720
-17 5 22 -1.1983 -0.0773
-17 5 23 -0.3322 0.0473
-17 5 24 -1.3586 -0.0497
-17 5 25 -0.9558 -0.0226
-17 5 26 -0.3258 0.0941
-17 5 27 -1.8236 -0.0378
-17 5 28 -0.4662 0.0939
-17 5 29 -1.5308 -0.0150
-17 5 30 1.2382 0.1831
-17 5 31 -2.6090 0.0376
-17 5 32 0.0570 0.1346
-17 5 33 -1.4968 0.0781
-17 6 1 0.5254 0.0744
-17 6 2 0.4799 0.0057
-17 6 3 0.0776 0.0078
-17 6 4 1.4453 0.0150
-17 6 5 -0.4970 0.0150
-17 6 6 1.4866 0.0169
-17 6 7 1.3816 -0.0705
-17 6 8 0.1131 0.0521
-17 6 9 1.0731 -0.0538
-17 6 10 -0.8995 0.0154
-17 6 11 2.0537 -0.0377
-17 6 12 -1.8552 -0.0397
-17 6 13 2.1397 0.0040
-17 6 14 -1.5998 -0.0493
-17 6 15 1.9901 0.1120
-17 6 16 -1.1298 -0.0786
-17 6 17 1.1119 -0.0032
-17 6 18 -1.2371 0.0017
-17 6 19 1.3543 0.0452
-17 6 20 -1.2586 -0.0261
-17 6 21 0.5224 -0.0746
-17 6 22 -0.4366 0.1005
-17 6 23 1.4618 -0.1039
-17 6 24 -0.4439 0.0800
-17 6 25 0.8691 -0.0954
-17 6 26 1.2935 0.1550
-17 6 27 0.2693 -0.1326
-17 6 28 1.4883 0.1913
-17 6 29 -1.0524 -0.1457
-17 6 30 2.6126 0.1849
-17 6 31 -0.1605 -0.1342
-17 6 32 2.5229 0.2615
-17 7 1 0.4666 -0.0080
-17 7 2 0.8814 0.0743
-17 7 3 0.8565 -0.0309
-17 7 4 0.7986 0.0323
-17 7 5 1.6995 0.0148
-17 7 6 0.1172 0.0583
-17 7 7 0.9656 -0.0572
-17 7 8 -1.8062 -0.0621
-17 7 9 3.2965 0.0042
-17 7 10 -0.8331 -0.0486
-17 7 11 1.2970 0.0304
-17 7 12 -1.7457 -0.1192
-17 7 13 1.2990 0.0034
-17 7 14 -1.3260 -0.0676
-17 7 15 1.1353 -0.0414
-17 7 16 -2.0534 -0.0260
-17 7 17 0.9785 -0.1284
-17 7 18 -2.1225 0.1411
-17 7 19 2.5872 -0.1865
-17 7 20 -2.0384 0.1182
-17 7 21 2.0741 -0.0720
-17 7 22 -0.2793 0.1411
-17 7 23 1.5250 -0.0155
-17 7 24 -0.8817 0.0920
-17 7 25 0.6115 0.1317
-17 7 26 0.4239 -0.0237
-17 7 27 -0.0627 0.2989
-17 7 28 0.3769 -0.2116
-17 7 29 -0.3852 0.1213
-17 7 30 0.6875 -0.1662
-17 7 31 -0.3351 0.1762
-17 8 1 1.0021 0.0127
-17 8 2 -1.4956 0.0080
-17 8 3 -0.7039 0.0350
-17 8 4 -3.1852 -0.0880
-17 8 5 0.6168 0.1194
-17 8 6 -2.2260 -0.0558
-17 8 7 -0.3563 0.0715
-17 8 8 -3.4474 -0.0394
-17 8 9 -0.5388 0.0609
-17 8 10 -1.9483 -0.0751
-17 8 11 -0.6208 0.0447
-17 8 12 -1.1725 -0.0170
-17 8 13 -1.6633 -0.0051
-17 8 14 -1.9089 0.0679
-17 8 15 1.1725 -0.1174
-17 8 16 -2.8033 0.0346
-17 8 17 2.2323 -0.0828
-17 8 18 -3.3234 0.0395
-17 8 19 2.1518 -0.0583
-17 8 20 -2.7507 -0.0070
-17 8 21 1.0410 -0.0189
-17 8 22 -1.9710 -0.0417
-17 8 23 -0.2697 0.0241
-17 8 24 0.1634 -0.1112
-17 8 25 -0.9131 -0.0007
-17 8 26 -0.0202 -0.1713
-17 8 27 -0.9093 0.1432
-17 8 28 0.0574 -0.3358
-17 8 29 -0.7474 0.2853
-17 8 30 0.3912 -0.3976
-17 9 1 2.1275 0.0796
-17 9 2 0.7173 -0.1142
-17 9 3 0.9357 0.0293
-17 9 4 -0.2826 -0.0255
-17 9 5 1.7451 -0.0037
-17 9 6 -0.4366 -0.0034
-17 9 7 2.0450 -0.0715
-17 9 8 0.8398 0.1029
-17 9 9 1.2170 -0.0326
-17 9 10 0.4880 0.0670
-17 9 11 1.4064 -0.0436
-17 9 12 1.9012 -0.0147
-17 9 13 2.2603 0.0011
-17 9 14 1.1579 -0.0152
-17 9 15 3.4236 0.0652
-17 9 16 -0.3749 -0.1382
-17 9 17 2.3461 0.1749
-17 9 18 -0.2796 -0.2464
-17 9 19 2.4168 0.2639
-17 9 20 -0.0713 -0.2296
-17 9 21 -0.8037 0.0451
-17 9 22 1.1098 -0.1018
-17 9 23 -0.5501 -0.1931
-17 9 24 0.3773 0.1235
-17 9 25 -0.3882 -0.3699
-17 9 26 1.5797 0.1478
-17 9 27 -0.2004 -0.1758
-17 9 28 -0.1112 0.1392
-17 10 1 -0.4152 0.1349
-17 10 2 -0.0293 -0.0262
-17 10 3 -0.1816 0.0398
-17 10 4 0.6674 0.0968
-17 10 5 -0.0203 -0.0596
-17 10 6 -0.0580 0.1052
-17 10 7 0.3866 -0.1240
-17 10 8 0.7437 -0.0001
-17 10 9 0.5872 -0.0151
-17 10 10 0.4739 -0.0664
-17 10 11 -1.1031 0.0870
-17 10 12 -1.5991 -0.0786
-17 10 13 -2.2001 0.1149
-17 10 14 -0.5092 -0.0553
-17 10 15 -2.5755 0.1334
-17 10 16 -2.2236 -0.0813
-17 10 17 -2.6805 0.2065
-17 10 18 -0.4338 -0.0678
-17 10 19 -2.2719 0.1142
-17 10 20 0.5091 0.1015
-17 10 21 0.1383 -0.0574
-17 10 22 0.1797 0.5074
-17 10 23 -0.1738 -0.3240
-17 10 24 -0.6842 0.8253
-17 10 25 1.3560 -0.3720
-17 10 26 -1.2301 0.8870
-17 11 1 0.8204 -0.0214
-17 11 2 1.2887 -0.0607
-17 11 3 -0.1126 -0.0809
-17 11 4 0.8939 0.0756
-17 11 5 0.3751 0.0057
-17 11 6 -1.0614 0.0419
-17 11 7 0.8120 0.1513
-17 11 8 -1.8175 -0.0421
-17 11 9 0.3226 0.1967
-17 11 10 -1.1995 -0.1870
-17 11 11 0.3970 0.1352
-17 11 12 -0.9815 -0.0351
-17 11 13 -0.2242 0.0759
-17 11 14 0.2514 0.0718
-17 11 15 0.2205 -0.1263
-17 11 16 1.2480 0.1509
-17 11 17 -0.5455 -0.0585
-17 11 18 0.2066 0.1350
-17 11 19 0.7005 -0.0715
-17 11 20 -0.3883 0.2439
-17 11 21 -0.0690 -0.1969
-17 11 22 -0.9692 0.3535
-17 11 23 0.8782 -0.4324
-17 11 24 -0.5845 0.4419
-17 12 1 -1.1560 -0.0297
-17 12 2 0.6545 -0.0609
-17 12 3 0.5990 0.0825
-17 12 4 -0.3253 -0.1094
-17 12 5 -0.3974 -0.1073
-17 12 6 0.2106 -0.1374
-17 12 7 0.8236 0.0810
-17 12 8 -0.8006 -0.0246
-17 12 9 0.9350 0.2044
-17 12 10 -0.4372 -0.0112
-17 12 11 0.2282 0.0996
-17 12 12 -0.3351 0.1839
-17 12 13 1.5486 -0.0216
-17 12 14 0.9581 0.2839
-17 12 15 1.6116 -0.1752
-17 12 16 0.2303 0.1837
-17 12 17 2.5704 -0.0335
-17 12 18 0.3447 0.1377
-17 12 19 2.0681 0.0358
-17 12 20 0.1842 0.0145
-17 12 21 2.2976 0.0629
-17 13 1 -1.1960 0.1035
-17 13 2 1.1328 -0.2100
-17 13 3 -1.0869 0.1551
-17 13 4 0.3514 -0.0187
-17 13 5 -1.4472 -0.0196
-17 13 6 -1.0405 -0.0079
-17 13 7 -1.1403 -0.2720
-17 13 8 -0.0163 -0.0167
-17 13 9 1.1355 -0.1688
-17 13 10 -1.0645 -0.0715
-17 13 11 0.9217 -0.4610
-17 13 12 -0.6396 -0.0101
-17 13 13 1.3729 -0.2447
-17 13 14 -1.3674 0.2605
-17 13 15 0.7556 -0.3023
-17 13 16 -1.1626 0.2060
-17 13 17 -0.0995 -0.0555
-17 13 18 -2.0274 0.0224
-17 14 1 0.8003 0.3398
-17 14 2 -0.8025 -0.2565
-17 14 3 0.4310 0.2263
-17 14 4 -0.1297 0.0803
-17 14 5 0.5560 0.0351
-17 14 6 -0.6459 0.2533
-17 14 7 0.5334 -0.3073
-17 14 8 -0.4216 0.2970
-17 14 9 1.2132 -0.0870
-17 14 10 -0.9357 0.3135
-17 14 11 -0.1005 -0.1406
-17 14 12 -1.2151 0.2184
-17 14 13 0.1014 -0.2630
-16 0 2 2.0319 -0.1726
-16 0 4 1.3089 0.3391
-16 0 6 -0.8820 -0.4491
-16 0 8 1.7060 0.2326
-16 0 10 -1.9542 -0.1788
-16 0 12 -0.1158 0.0626
-16 0 14 -0.0649 -0.0799
-16 0 16 -0.9040 0.1404
-16 0 18 3.1202 -0.0662
-16 0 20 0.1477 0.0906
-16 0 22 2.3986 0.0089
-16 0 24 0.8864 0.0280
-16 0 26 1.7547 -0.1161
-16 0 28 1.4457 -0.0317
-16 0 30 0.1776 -0.1942
-16 0 32 -1.2740 -0.2347
-16 0 34 -2.1828 -0.3224
-16 0 36 -1.6751 -0.3460
-16 1 1 -2.6553 -0.1761
-16 1 2 -4.1823 -0.2294
-16 1 3 -2.8549 0.2913
-16 1 4 -2.8405 0.1715
-16 1 5 -2.1406 -0.1148
-16 1 6 -2.0414 0.0033
-16 1 7 -2.1163 0.0530
-16 1 8 -1.6663 -0.0707
-16 1 9 -0.5006 -0.0861
-16 1 10 0.0162 0.0839
-16 1 11 -1.5277 -0.0274
-16 1 12 -1.4871 -0.0568
-16 1 13 1.7887 -0.0814
-16 1 14 0.9897 0.0077
-16 1 15 -0.8481 0.1066
-16 1 16 -0.6673 -0.0643
-16 1 17 -0.0407 0.0236
-16 1 18 -0.2888 0.0103
-16 1 19 -1.0161 0.1335
-16 1 20 -1.2686 -0.0833
-16 1 21 -2.0445 -0.0202
-16 1 22 -0.3429 -0.0011
-16 1 23 -0.6364 0.0498
-16 1 24 -0.0410 -0.0263
-16 1 25 -1.8506 -0.0264
-16 1 26 0.2292 0.0198
-16 1 27 -0.8487 0.0353
-16 1 28 -1.1674 -0.0080
-16 1 29 -1.5990 -0.0802
-16 1 30 -1.4701 0.0552
-16 1 31 -1.3563 -0.0425
-16 1 32 -0.9300 0.0349
-16 1 33 0.2250 -0.1439
-16 1 34 -0.1506 -0.0364
-16 1 35 -1.0194 -0.0993
-16 1 36 1.0551 0.0065
-16 2 1 3.9889 0.0078
-16 2 2 4.0633 0.0211
-16 2 3 3.0937 -0.0005
-16 2 4 4.2391 0.0035
-16 2 5 3.0166 -0.0509
-16 2 6 4.4047 -0.0309
-16 2 7 1.0676 -0.0154
-16 2 8 3.8491 -0.0405
-16 2 9 1.4145 0.0508
-16 2 10 2.5972 -0.0715
-16 2 11 1.5541 0.0681
-16 2 12 2.4738 -0.0100
-16 2 13 0.1394 0.1104
-16 2 14 1.7602 -0.0487
-16 2 15 0.8885 0.0223
-16 2 16 0.6278 0.0576
-16 2 17 0.1582 -0.0072
-16 2 18 2.8500 -0.0343
-16 2 19 1.5858 -0.0668
-16 2 20 1.3770 0.0907
-16 2 21 1.1682 -0.0482
-16 2 22 3.3942 0.0331
-16 2 23 0.3706 -0.0975
-16 2 24 1.4658 0.0631
-16 2 25 -0.5198 -0.0747
-16 2 26 0.5636 -0.0891
-16 2 27 -0.5844 -0.1090
-16 2 28 0.9688 0.0432
-16 2 29 0.4862 -0.0798
-16 2 30 -0.1647 -0.1120
-16 2 31 0.4467 -0.0180
-16 2 32 1.0647 0.0052
-16 2 33 0.0016 0.0983
-16 2 34 0.6404 -0.0647
-16 2 35 0.0637 0.0479
-16 2 36 -0.8521 0.0205
-16 3 1 -2.7442 -0.2219
-16 3 2 -1.9022 -0.0054
-16 3 3 -4.1017 0.1020
-16 3 4 -2.8630 -0.0030
-16 3 5 -4.7867 -0.0639
-16 3 6 -1.9186 -0.0160
-16 3 7 -3.7035 0.0547
-16 3 8 -2.8253 0.0045
-16 3 9 -4.5935 0.0716
-16 3 10 -2.2790 -0.0424
-16 3 11 -3.2531 0.0607
-16 3 12 -3.7190 0.0504
-16 3 13 -2.8197 -0.1117
-16 3 14 -2.0942 0.0003
-16 3 15 -2.2437 -0.0236
-16 3 16 -2.7273 0.0384
-16 3 17 -1.1470 -0.0850
-16 3 18 -1.6104 0.0059
-16 3 19 -0.6657 -0.0213
-16 3 20 -1.8764 -0.0285
-16 3 21 -1.5845 -0.0274
-16 3 22 -1.5068 -0.0904
-16 3 23 0.2772 0.0570
-16 3 24 0.5978 -0.0092
-16 3 25 -0.3878 0.0201
-16 3 26 -0.4981 -0.0659
-16 3 27 2.1609 0.0796
-16 3 28 0.3986 -0.0053
-16 3 29 0.6795 0.1090
-16 3 30 0.5538 -0.0438
-16 3 31 1.6880 0.1011
-16 3 32 -0.9861 -0.1021
-16 3 33 0.4881 0.2172
-16 3 34 1.5487 -0.1242
-16 3 35 0.5353 0.1841
-16 4 1 -1.1915 0.0686
-16 4 2 1.7514 -0.0676
-16 4 3 0.5726 0.0882
-16 4 4 1.6769 -0.0174
-16 4 5 0.7655 0.0790
-16 4 6 2.7095 0.0109
-16 4 7 2.1044 -0.0170
-16 4 8 1.3790 0.0314
-16 4 9 2.6366 -0.1003
-16 4 10 2.0241 0.0414
-16 4 11 4.3965 -0.0976
-16 4 12 1.9592 0.0130
-16 4 13 3.2209 -0.0236
-16 4 14 2.1969 -0.0164
-16 4 15 3.2410 -0.0599
-16 4 16 1.5213 -0.0499
-16 4 17 1.9624 0.1182
-16 4 18 1.0466 -0.1013
-16 4 19 1.6080 0.0894
-16 4 20 1.0707 -0.0457
-16 4 21 -0.2116 0.0832
-16 4 22 -0.0466 -0.0406
-16 4 23 0.2054 0.0317
-16 4 24 -0.1378 -0.0092
-16 4 25 -1.5130 0.0628
-16 4 26 0.4603 0.0554
-16 4 27 -0.3723 -0.0320
-16 4 28 -1.6751 0.0754
-16 4 29 -0.1612 -0.0338
-16 4 30 0.7437 0.1458
-16 4 31 0.0608 -0.0927
-16 4 32 -0.9500 0.1052
-16 4 33 -0.4917 -0.1860
-16 4 34 0.3280 0.1139
-16 4 35 -0.6459 -0.2600
-16 5 1 0.5855 0.0687
-16 5 2 2.4457 0.0678
-16 5 3 0.0416 0.0117
-16 5 4 1.0672 0.0264
-16 5 5 0.7770 -0.0500
-16 5 6 0.5832 0.0770
-16 5 7 1.7858 -0.1064
-16 5 8 -0.6514 0.0763
-16 5 9 -0.1759 -0.0370
-16 5 10 -1.5647 -0.0459
-16 5 11 -0.5050 -0.0441
-16 5 12 -0.5566 -0.0003
-16 5 13 -1.4158 0.0367
-16 5 14 -1.5873 -0.0897
-16 5 15 -1.9235 0.0855
-16 5 16 0.4301 -0.0371
-16 5 17 -1.3993 -0.0276
-16 5 18 -1.1938 -0.0198
-16 5 19 -0.1048 0.0051
-16 5 20 -0.3664 0.0384
-16 5 21 -0.7311 -0.0987
-16 5 22 0.4835 0.0676
-16 5 23 0.6157 -0.0396
-16 5 24 -0.1324 0.0164
-16 5 25 0.7667 -0.0391
-16 5 26 0.7869 -0.0204
-16 5 27 1.0262 0.0191
-16 5 28 -0.8813 -0.0740
-16 5 29 1.6347 -0.0662
-16 5 30 -1.8197 -0.0972
-16 5 31 2.6227 -0.1080
-16 5 32 -0.7094 0.0263
-16 5 33 1.5404 -0.1442
-16 5 34 -1.2105 0.0617
-16 6 1 -0.4868 0.0049
-16 6 2 -0.1182 0.0451
-16 6 3 0.4505 -0.0054
-16 6 4 -1.0944 0.0152
-16 6 5 -0.3468 0.0008
-16 6 6 -0.9352 -0.0231
-16 6 7 -0.3469 0.0674
-16 6 8 -0.5249 -0.0569
-16 6 9 -1.1094 0.0579
-16 6 10 1.0310 -0.0402
-16 6 11 -1.8375 0.1381
-16 6 12 1.9170 -0.0360
-16 6 13 -2.1772 -0.0477
-16 6 14 1.3942 0.0474
-16 6 15 -1.5385 0.0147
-16 6 16 0.5357 0.0409
-16 6 17 -2.0207 -0.1253
-16 6 18 0.7135 0.1116
-16 6 19 -0.4224 -0.0457
-16 6 20 0.0188 0.0607
-16 6 21 -0.8667 -0.0352
-16 6 22 0.8728 0.0670
-16 6 23 -0.3230 0.0141
-16 6 24 -0.1861 -0.0145
-16 6 25 -1.1265 0.0735
-16 6 26 -0.6537 -0.1263
-16 6 27 0.9157 0.1525
-16 6 28 -1.5302 -0.1526
-16 6 29 -0.0011 0.0724
-16 6 30 -2.4822 -0.2392
-16 6 31 1.6711 0.2138
-16 6 32 -2.7995 -0.2354
-16 6 33 -0.5392 0.1444
-16 7 1 -0.1060 -0.0253
-16 7 2 -0.6696 -0.0029
-16 7 3 -1.2010 -0.0321
-16 7 4 -1.7568 -0.0670
-16 7 5 -0.2547 0.0091
-16 7 6 -0.1347 -0.0044
-16 7 7 -2.4973 0.0429
-16 7 8 0.2441 -0.0029
-16 7 9 -2.9098 -0.0180
-16 7 10 0.9015 0.0580
-16 7 11 -2.5269 -0.0104
-16 7 12 1.2135 0.1251
-16 7 13 -3.0759 -0.0494
-16 7 14 0.3133 0.1694
-16 7 15 -1.1129 -0.0027
-16 7 16 1.5796 0.0456
-16 7 17 -2.3076 0.1216
-16 7 18 1.9871 -0.0206
-16 7 19 -2.6048 0.1112
-16 7 20 1.1282 -0.0659
-16 7 21 -2.5909 0.1342
-16 7 22 1.2788 -0.1278
-16 7 23 -2.0943 0.0961
-16 7 24 0.4665 -0.0991
-16 7 25 -0.9758 -0.0695
-16 7 26 0.3519 -0.0066
-16 7 27 -0.1775 0.0174
-16 7 28 -0.1656 -0.0183
-16 7 29 0.2660 -0.0266
-16 7 30 0.3378 0.0817
-16 7 31 0.4668 0.0335
-16 7 32 0.2345 0.0145
-16 8 1 0.6511 0.0729
-16 8 2 3.2912 -0.0153
-16 8 3 0.0557 -0.0106
-16 8 4 2.6259 0.0174
-16 8 5 0.2242 -0.0471
-16 8 6 4.0520 0.0393
-16 8 7 0.3805 -0.0397
-16 8 8 4.3325 0.0990
-16 8 9 -1.3558 -0.0793
-16 8 10 2.7559 0.1280
-16 8 11 1.1723 -0.0847
-16 8 12 2.5213 0.0510
-16 8 13 0.3526 -0.0381
-16 8 14 2.1054 0.0092
-16 8 15 -0.5009 0.0843
-16 8 16 2.8970 -0.0577
-16 8 17 -1.1543 0.1076
-16 8 18 3.4687 -0.0899
-16 8 19 -1.5829 0.1619
-16 8 20 3.6670 0.0076
-16 8 21 -0.4554 0.0054
-16 8 22 1.3101 0.0460
-16 8 23 1.4096 -0.0284
-16 8 24 0.5972 0.0858
-16 8 25 0.9575 -0.0954
-16 8 26 0.1085 0.1748
-16 8 27 1.5844 -0.2268
-16 8 28 -0.1452 0.4098
-16 8 29 0.7984 -0.2529
-16 8 30 0.3871 0.2567
-16 8 31 1.3593 -0.4088
-16 9 1 -1.5055 -0.0249
-16 9 2 -0.0284 0.0635
-16 9 3 -0.8595 -0.0635
-16 9 4 0.5394 0.1238
-16 9 5 -2.2055 -0.0277
-16 9 6 -0.6942 0.0357
-16 9 7 -1.4648 0.0244
-16 9 8 0.2721 -0.0611
-16 9 9 -1.6062 0.0072
-16 9 10 -0.7292 0.0025
-16 9 11 -1.5793 0.0562
-16 9 12 -1.8339 -0.0506
-16 9 13 -2.2825 0.0476
-16 9 14 -0.3978 -0.0329
-16 9 15 -2.7280 0.0798
-16 9 16 -0.0173 0.0099
-16 9 17 -4.2235 -0.1056
-16 9 18 1.2738 0.0917
-16 9 19 -2.4012 -0.2211
-16 9 20 -0.1196 0.1659
-16 9 21 -0.8941 -0.1817
-16 9 22 0.5276 0.1457
-16 9 23 -0.3226 0.0167
-16 9 24 -1.3706 0.0654
-16 9 25 0.5342 0.1227
-16 9 26 0.3537 0.0004
-16 9 27 -0.0736 0.0449
-16 9 28 -0.0275 0.0058
-16 9 29 -0.5397 -0.2428
-16 10 1 0.2055 -0.1210
-16 10 2 0.0536 0.0528
-16 10 3 0.5754 -0.1059
-16 10 4 -0.1270 -0.0695
-16 10 5 -0.0672 0.0739
-16 10 6 -0.0945 -0.0805
-16 10 7 -1.5096 0.1377
-16 10 8 -0.9397 -0.0895
-16 10 9 -1.1102 0.0740
-16 10 10 1.1854 0.0038
-16 10 11 -0.0507 0.0040
-16 10 12 0.1679 0.0089
-16 10 13 0.8378 -0.0172
-16 10 14 1.7510 0.0111
-16 10 15 1.1682 -0.0946
-16 10 16 2.2715 0.0758
-16 10 17 2.1751 -0.1293
-16 10 18 0.3593 0.1913
-16 10 19 0.4010 -0.1915
-16 10 20 0.8630 0.1454
-16 10 21 1.0977 -0.0409
-16 10 22 -0.4060 -0.1587
-16 10 23 0.2194 0.0600
-16 10 24 1.3603 -0.5646
-16 10 25 -0.2062 0.2783
-16 10 26 0.8374 -0.6008
-16 10 27 0.7366 0.1591
-16 11 1 -1.1108 -0.0052
-16 11 2 -1.2825 0.0369
-16 11 3 -0.0425 0.0470
-16 11 4 -0.8254 -0.0632
-16 11 5 -1.0174 -0.0157
-16 11 6 0.7373 -0.1145
-16 11 7 -0.2142 -0.0325
-16 11 8 0.5654 0.0149
-16 11 9 -0.4405 -0.1072
-16 11 10 0.9641 0.1179
-16 11 11 -0.1616 -0.1677
-16 11 12 0.4610 0.0966
-16 11 13 -0.0220 -0.0324
-16 11 14 -0.8944 -0.0073
-16 11 15 0.5581 0.0242
-16 11 16 -0.0084 -0.0442
-16 11 17 -0.2916 -0.0358
-16 11 18 0.5225 -0.0549
-16 11 19 0.5256 -0.0547
-16 11 20 1.2688 -0.1501
-16 11 21 -0.3995 0.0842
-16 11 22 2.0469 -0.3288
-16 11 23 -0.1521 0.3117
-16 11 24 1.5899 -0.4869
-16 11 25 -0.8578 0.5986
-16 12 1 0.6650 -0.0270
-16 12 2 -0.0438 0.0496
-16 12 3 1.1926 0.0384
-16 12 4 -0.6349 0.0816
-16 12 5 0.4671 0.0909
-16 12 6 0.0071 0.0658
-16 12 7 -1.3051 -0.0539
-16 12 8 0.6719 0.0776
-16 12 9 0.4890 -0.1124
-16 12 10 0.8838 0.0812
-16 12 11 -0.9571 -0.2066
-16 12 12 0.6093 -0.0946
-16 12 13 -0.5315 -0.0528
-16 12 14 0.3452 -0.0944
-16 12 15 -1.4632 0.0157
-16 12 16 0.4350 -0.1957
-16 12 17 -1.5131 0.0348
-16 12 18 -0.3479 -0.1329
-16 12 19 -2.4560 -0.0965
-16 12 20 1.0071 -0.1428
-16 12 21 -0.8944 0.1438
-16 12 22 -0.5859 -0.1130
-16 12 23 -0.5976 0.2945
-16 13 1 -0.0006 -0.0744
-16 13 2 -0.8286 0.0904
-16 13 3 0.0196 -0.1363
-16 13 4 0.7436 0.1144
-16 13 5 1.3097 0.1032
-16 13 6 0.0696 0.0309
-16 13 7 -0.2958 0.0028
-16 13 8 0.5955 -0.0193
-16 13 9 -0.4662 0.1904
-16 13 10 0.5163 0.1679
-16 13 11 -0.9654 0.0900
-16 13 12 0.0838 -0.0011
-16 13 13 -1.5201 0.1496
-16 13 14 0.2843 -0.1583
-16 13 15 -0.0695 0.1204
-16 13 16 1.1921 -0.2844
-16 13 17 -0.1575 0.1162
-16 13 18 0.9900 -0.1587
-16 13 19 0.5780 0.1648
-16 14 1 -0.1271 -0.2407
-16 14 2 0.0786 0.2017
-16 14 3 -0.1654 -0.4179
-16 14 4 0.5627 -0.0016
-16 14 5 -0.1679 -0.0055
-16 14 6 0.7920 -0.0855
-16 14 7 -1.0922 0.1923
-16 14 8 0.4839 -0.2582
-16 14 9 -0.5142 0.1176
-16 14 10 1.6850 -0.1474
-16 14 11 -0.1135 0.2187
-16 14 12 1.1870 -0.2307
-16 14 13 0.4348 0.2147
-16 14 14 1.3884 -0.1486
-16 14 15 0.7978 0.4945
-16 15 1 -1.1781 -0.2501
-16 15 2 1.5027 0.4519
-16 15 3 -1.0228 -0.1600
-16 15 4 0.5548 0.0292
-16 15 5 -0.3511 0.1110
-16 15 6 0.6438 -0.2779
-16 15 7 -0.2572 0.2424
-16 15 8 -0.0110 -0.5436
-16 15 9 0.2762 0.1263
-15 0 2 -2.7442 -0.5545
-15 0 4 -0.8870 0.4840
-15 0 6 -2.0295 -0.2327
-15 0 8 -0.6406 0.0426
-15 0 10 0.9216 0.0483
-15 0 12 -0.8004 0.0333
-15 0 14 3.4393 -0.0827
-15 0 16 -1.9894 0.0521
-15 0 18 0.2932 -0.0600
-15 0 20 -1.5274 -0.0223
-15 0 22 -1.5569 -0.1078
-15 0 24 -1.0265 0.0353
-15 0 26 -2.5681 -0.0866
-15 0 28 -1.8119 0.0931
-15 0 30 -1.2436 0.0575
-15 0 32 0.6258 0.1814
-15 0 34 1.8682 0.1801
-15 0 36 0.5932 0.2651
-15 1 1 3.9651 -0.1522
-15 1 2 4.3398 -0.0276
-15 1 3 2.2325 -0.0881
-15 1 4 3.1896 -0.1435
-15 1 5 3.2061 0.0472
-15 1 6 3.2145 0.2012
-15 1 7 1.4253 -0.1196
-15 1 8 0.5071 -0.1344
-15 1 9 2.7140 0.1456
-15 1 10 2.0867 0.0519
-15 1 11 -0.3903 0.0241
-15 1 12 -0.0723 -0.0271
-15 1 13 0.5198 0.1254
-15 1 14 -0.2454 0.0162
-15 1 15 0.8460 -0.0184
-15 1 16 -0.4637 -0.0240
-15 1 17 0.5606 0.0123
-15 1 18 -0.3745 0.0427
-15 1 19 3.1923 -0.1315
-15 1 20 0.9067 0.0247
-15 1 21 1.4920 -0.0075
-15 1 22 0.3273 0.0172
-15 1 23 2.9670 -0.0978
-15 1 24 0.0311 0.0058
-15 1 25 1.8862 -0.0226
-15 1 26 -0.3203 0.0271
-15 1 27 2.1315 -0.0780
-15 1 28 0.9965 -0.0302
-15 1 29 2.1394 0.0059
-15 1 30 1.2941 -0.0701
-15 1 31 0.6746 0.0370
-15 1 32 1.4643 -0.0052
-15 1 33 0.1478 0.1032
-15 1 34 0.2162 -0.0489
-15 1 35 -0.3184 0.1474
-15 1 36 -1.0409 0.0618
-15 1 37 -0.7666 0.2352
-15 2 1 -4.2879 0.0153
-15 2 2 -3.6643 -0.0766
-15 2 3 -3.8376 0.0243
-15 2 4 -5.1938 0.0490
-15 2 5 -3.4066 0.0933
-15 2 6 -4.7315 -0.0792
-15 2 7 -1.3329 0.0273
-15 2 8 -3.9588 0.0874
-15 2 9 -2.8173 0.0715
-15 2 10 -3.4882 -0.0433
-15 2 11 -0.7334 -0.0537
-15 2 12 -2.8648 0.1150
-15 2 13 -1.7225 -0.0282
-15 2 14 -1.4042 -0.0763
-15 2 15 0.2091 -0.0630
-15 2 16 -2.2835 0.0885
-15 2 17 -0.5213 -0.0267
-15 2 18 -0.9822 -0.0681
-15 2 19 -0.9298 -0.0443
-15 2 20 -1.1168 0.0077
-15 2 21 -1.8958 0.0284
-15 2 22 -2.1939 -0.1432
-15 2 23 -0.4890 0.0077
-15 2 24 0.0912 0.0058
-15 2 25 -0.0092 0.0595
-15 2 26 -1.2794 -0.1554
-15 2 27 0.5685 0.0561
-15 2 28 0.4841 0.0126
-15 2 29 -0.8834 0.0796
-15 2 30 -0.5451 -0.1155
-15 2 31 -0.5466 -0.0003
-15 2 32 -1.5391 -0.0307
-15 2 33 -1.5890 0.0323
-15 2 34 0.6987 -0.0813
-15 2 35 0.3951 -0.0481
-15 2 36 -1.1674 -0.0853
-15 2 37 0.0145 0.0229
-15 3 1 3.5367 -0.0357
-15 3 2 3.0211 -0.0149
-15 3 3 5.1205 0.0222
-15 3 4 2.5864 0.0348
-15 3 5 4.3854 0.1152
-15 3 6 2.8844 -0.0009
-15 3 7 5.3100 -0.0985
-15 3 8 2.3959 0.0505
-15 3 9 4.5522 -0.0318
-15 3 10 3.1569 -0.0017
-15 3 11 3.5907 -0.0375
-15 3 12 3.1828 -0.0006
-15 3 13 4.1539 0.0027
-15 3 14 2.5570 -0.0136
-15 3 15 3.2358 0.0127
-15 3 16 2.3724 -0.0650
-15 3 17 1.1622 0.1015
-15 3 18 1.2461 -0.0031
-15 3 19 2.0078 0.0330
-15 3 20 2.5434 0.0282
-15 3 21 -0.5319 0.0461
-15 3 22 0.1399 0.0154
-15 3 23 1.2713 0.0244
-15 3 24 0.3597 0.0206
-15 3 25 -1.1263 0.0060
-15 3 26 -0.7091 0.0513
-15 3 27 -0.2660 -0.0639
-15 3 28 -1.5608 -0.0243
-15 3 29 -1.5439 -0.0377
-15 3 30 0.8294 0.0762
-15 3 31 -0.1172 -0.1390
-15 3 32 0.0179 0.0429
-15 3 33 -0.9117 -0.2299
-15 3 34 -0.0273 0.1106
-15 3 35 -0.2147 -0.1691
-15 3 36 0.2919 0.0052
-15 4 1 0.0868 0.0562
-15 4 2 -1.3431 0.0080
-15 4 3 -0.0772 -0.0980
-15 4 4 -2.3241 0.0661
-15 4 5 -1.3055 0.0186
-15 4 6 -2.3671 -0.0260
-15 4 7 -1.7135 0.0107
-15 4 8 -1.4221 -0.0056
-15 4 9 -3.3540 0.0828
-15 4 10 -2.4231 -0.0558
-15 4 11 -3.4970 0.0255
-15 4 12 -1.4810 -0.0149
-15 4 13 -3.8440 0.1424
-15 4 14 -2.7336 -0.0408
-15 4 15 -3.0029 0.0196
-15 4 16 -1.1485 0.0513
-15 4 17 -2.7005 -0.0210
-15 4 18 -1.6013 0.0380
-15 4 19 -1.3009 -0.0593
-15 4 20 0.2916 0.0679
-15 4 21 -1.6926 -0.0845
-15 4 22 0.0508 0.0682
-15 4 23 0.1769 -0.1158
-15 4 24 -0.6769 0.0395
-15 4 25 0.2752 -0.0730
-15 4 26 0.6648 0.0259
-15 4 27 0.2417 -0.0551
-15 4 28 -0.5302 -0.0363
-15 4 29 -0.3262 -0.0616
-15 4 30 -0.6125 -0.0604
-15 4 31 -0.8125 0.0320
-15 4 32 0.3288 -0.0793
-15 4 33 -1.0174 0.0997
-15 4 34 -1.2953 0.0041
-15 4 35 -0.0753 0.1424
-15 4 36 -0.7632 -0.0493
-15 5 1 1.1277 -0.0842
-15 5 2 -1.7806 0.0413
-15 5 3 0.3507 -0.0590
-15 5 4 -1.2315 0.0189
-15 5 5 -0.8704 -0.0160
-15 5 6 -0.9630 -0.1092
-15 5 7 -0.5490 0.0436
-15 5 8 1.1235 -0.0092
-15 5 9 -0.8418 0.0514
-15 5 10 0.0649 -0.0468
-15 5 11 -0.1602 0.0630
-15 5 12 1.7811 0.0545
-15 5 13 1.0986 -0.0677
-15 5 14 -0.2543 0.0647
-15 5 15 1.5180 0.0058
-15 5 16 0.2555 0.0743
-15 5 17 0.0932 -0.0906
-15 5 18 0.6794 0.0422
-15 5 19 0.8116 0.0148
-15 5 20 -0.0985 0.0137
-15 5 21 -0.1371 0.0086
-15 5 22 0.5962 -0.0258
-15 5 23 -0.0863 0.0592
-15 5 24 0.1238 -0.0310
-15 5 25 0.0199 -0.0201
-15 5 26 -0.9940 -0.0216
-15 5 27 0.0136 0.0334
-15 5 28 2.0328 0.0138
-15 5 29 -1.8157 0.0597
-15 5 30 0.1075 -0.0653
-15 5 31 -0.9539 0.1363
-15 5 32 2.6814 -0.1156
-15 5 33 -2.4260 0.1773
-15 5 34 0.4856 -0.1413
-15 5 35 -0.0269 0.2130
-15 6 1 0.0299 0.0061
-15 6 2 0.2767 -0.0899
-15 6 3 0.0053 0.0704
-15 6 4 0.6869 -0.0357
-15 6 5 -0.6220 0.0236
-15 6 6 1.1748 -0.0214
-15 6 7 -0.6359 0.0506
-15 6 8 0.6683 0.0303
-15 6 9 0.2282 -0.0873
-15 6 10 -1.0852 0.0713
-15 6 11 0.8544 -0.0424
-15 6 12 -2.0414 0.0516
-15 6 13 1.1059 -0.0906
-15 6 14 -1.7142 0.0471
-15 6 15 1.7376 0.0171
-15 6 16 -1.4152 -0.0304
-15 6 17 1.2966 0.0586
-15 6 18 -0.4247 -0.0459
-15 6 19 0.8448 0.0654
-15 6 20 -0.3626 -0.1255
-15 6 21 0.1566 0.1051
-15 6 22 -0.9980 -0.1188
-15 6 23 0.8903 0.0513
-15 6 24 0.2248 -0.0405
-15 6 25 -0.6583 -0.0434
-15 6 26 0.2678 0.0280
-15 6 27 0.5739 -0.0390
-15 6 28 1.7522 0.1304
-15 6 29 -1.4075 -0.1331
-15 6 30 3.1371 0.2185
-15 6 31 -0.5845 -0.1218
-15 6 32 2.9430 0.1047
-15 6 33 -0.2443 -0.0522
-15 6 34 2.7371 0.1700
-15 7 1 1.5133 0.0349
-15 7 2 1.5555 0.0353
-15 7 3 0.8579 0.0492
-15 7 4 1.2988 0.0721
-15 7 5 1.3816 -0.0447
-15 7 6 1.0466 0.0476
-15 7 7 2.7693 -0.0058
-15 7 8 0.3044 0.0791
-15 7 9 2.4074 -0.0312
-15 7 10 -1.5356 0.0047
-15 7 11 4.3262 0.0088
-15 7 12 -0.1259 -0.0878
-15 7 13 2.7656 0.0713
-15 7 14 -0.6975 -0.1347
-15 7 15 2.2366 -0.0106
-15 7 16 -0.7339 -0.0961
-15 7 17 2.5014 0.0107
-15 7 18 -0.6173 -0.1133
-15 7 19 2.0585 -0.0520
-15 7 20 -0.5729 0.0114
-15 7 21 2.6621 -0.0742
-15 7 22 -0.4047 -0.0173
-15 7 23 1.7480 -0.0055
-15 7 24 0.7310 -0.0238
-15 7 25 1.1001 -0.0505
-15 7 26 0.0017 0.0516
-15 7 27 0.3586 -0.0934
-15 7 28 0.8698 0.0514
-15 7 29 0.5073 -0.0096
-15 7 30 -0.1909 0.0328
-15 7 31 0.0772 -0.2824
-15 7 32 1.0476 0.1209
-15 7 33 0.3897 -0.1487
-15 8 1 0.0957 -0.0414
-15 8 2 -2.2976 0.0257
-15 8 3 -0.2025 0.0088
-15 8 4 -2.7818 0.0310
-15 8 5 -1.7905 0.0116
-15 8 6 -4.4039 -0.0293
-15 8 7 0.7293 0.0459
-15 8 8 -4.0128 -0.0885
-15 8 9 0.0309 0.0632
-15 8 10 -4.1540 -0.1121
-15 8 11 -0.3306 0.1090
-15 8 12 -3.5655 -0.1017
-15 8 13 0.2957 0.0450
-15 8 14 -2.9851 -0.0625
-15 8 15 -0.5621 0.0170
-15 8 16 -3.7437 0.0870
-15 8 17 1.0310 -0.1683
-15 8 18 -5.0060 0.0546
-15 8 19 1.7528 -0.1523
-15 8 20 -3.6538 0.0250
-15 8 21 -0.2249 -0.0963
-15 8 22 -2.6224 0.0081
-15 8 23 0.4788 -0.0087
-15 8 24 -0.8746 0.0161
-15 8 25 -1.0238 0.1140
-15 8 26 0.0621 -0.1751
-15 8 27 0.3832 0.1239
-15 8 28 0.0949 -0.1145
-15 8 29 -0.4270 0.2158
-15 8 30 -1.0532 -0.2287
-15 8 31 0.2088 0.2625
-15 8 32 0.0103 -0.1306
-15 9 1 1.1717 -0.0101
-15 9 2 -1.1731 -0.0125
-15 9 3 2.7112 0.0562
-15 9 4 -0.2849 -0.0813
-15 9 5 2.0796 -0.0023
-15 9 6 -0.6425 0.0015
-15 9 7 2.1535 0.0188
-15 9 8 -1.6402 -0.0111
-15 9 9 2.4817 -0.0218
-15 9 10 0.1018 0.0133
-15 9 11 1.8043 0.0058
-15 9 12 -0.0490 0.0436
-15 9 13 1.7304 -0.0882
-15 9 14 0.6281 0.0408
-15 9 15 3.0972 -0.1263
-15 9 16 -0.2803 0.0775
-15 9 17 3.5649 0.0019
-15 9 18 0.0008 0.0393
-15 9 19 2.4516 0.1103
-15 9 20 -0.1711 -0.0667
-15 9 21 2.0323 0.1984
-15 9 22 1.5324 -0.1216
-15 9 23 -0.5168 0.1205
-15 9 24 1.8550 -0.1828
-15 9 25 -0.3411 0.0329
-15 9 26 0.6111 -0.0698
-15 9 27 -0.0066 0.1658
-15 9 28 1.7085 -0.2403
-15 9 29 0.1867 0.3534
-15 9 30 0.3361 -0.1581
-15 10 1 0.5237 0.1279
-15 10 2 -0.4320 -0.0628
-15 10 3 -0.3252 0.0982
-15 10 4 -0.5796 -0.0192
-15 10 5 0.6750 -0.0233
-15 10 6 0.9428 0.0778
-15 10 7 1.3428 -0.0859
-15 10 8 -0.5142 0.1032
-15 10 9 1.1555 -0.0871
-15 10 10 -0.1252 0.0317
-15 10 11 0.4835 -0.0700
-15 10 12 -0.2407 0.0422
-15 10 13 0.1617 -0.0394
-15 10 14 -2.4537 0.0344
-15 10 15 -0.9216 -0.0530
-15 10 16 -0.7436 -0.0078
-15 10 17 0.3908 0.0392
-15 10 18 -2.3831 -0.1878
-15 10 19 0.6914 0.1019
-15 10 20 -0.0746 -0.2379
-15 10 21 -0.1135 0.1361
-15 10 22 -1.2198 -0.0441
-15 10 23 1.5895 0.0196
-15 10 24 -0.1713 0.2319
-15 10 25 -0.4549 -0.0239
-15 10 26 -2.0547 0.3674
-15 10 27 0.6462 -0.0673
-15 10 28 -1.3792 0.2614
-15 10 29 -0.1452 -0.0060
-15 11 1 0.1447 0.0162
-15 11 2 1.4792 -0.0405
-15 11 3 1.2502 0.0545
-15 11 4 0.2727 0.0469
-15 11 5 0.7100 -0.0271
-15 11 6 -0.2287 0.1255
-15 11 7 0.5397 -0.0453
-15 11 8 -0.9303 0.0470
-15 11 9 1.0607 0.0410
-15 11 10 -1.3149 -0.0700
-15 11 11 0.5563 0.0541
-15 11 12 0.4585 -0.0696
-15 11 13 0.0660 -0.0092
-15 11 14 0.3603 -0.0339
-15 11 15 0.5573 -0.0023
-15 11 16 -0.0007 -0.0232
-15 11 17 -0.4086 0.0497
-15 11 18 0.1697 -0.0236
-15 11 19 -0.1757 0.0981
-15 11 20 -1.4451 -0.0398
-15 11 21 -0.0740 0.0724
-15 11 22 -0.7367 0.2433
-15 11 23 -0.1975 -0.1819
-15 11 24 -0.8459 0.2981
-15 11 25 0.4169 -0.5699
-15 11 26 1.2432 0.3642
-15 11 27 0.1407 -0.5410
-15 12 1 -1.1333 -0.0021
-15 12 2 -0.3799 -0.0506
-15 12 3 -1.7449 -0.0930
-15 12 4 0.0760 -0.0265
-15 12 5 0.8755 -0.0604
-15 12 6 -0.5993 -0.0057
-15 12 7 -0.6524 -0.0931
-15 12 8 -0.5395 -0.0767
-15 12 9 -0.0512 0.0574
-15 12 10 -0.7418 -0.0371
-15 12 11 0.0755 0.1497
-15 12 12 -0.7213 -0.0931
-15 12 13 -0.3010 0.1212
-15 12 14 -0.7997 -0.0007
-15 12 15 0.4960 0.0194
-15 12 16 0.0746 0.0110
-15 12 17 1.8337 0.0811
-15 12 18 -0.8672 0.1053
-15 12 19 1.6277 0.0169
-15 12 20 -0.2720 0.0721
-15 12 21 1.3615 -0.2356
-15 12 22 0.3629 0.2718
-15 12 23 0.8512 -0.4341
-15 12 24 0.1247 0.2946
-15 13 1 -0.1961 0.0476
-15 13 2 0.5918 -0.0705
-15 13 3 -1.0015 -0.0254
-15 13 4 0.2459 -0.1470
-15 13 5 -0.3685 0.0146
-15 13 6 -0.0459 0.0291
-15 13 7 0.5359 -0.0611
-15 13 8 -1.0844 -0.0675
-15 13 9 0.1646 -0.0389
-15 13 10 0.1403 -0.1418
-15 13 11 1.9590 0.0622
-15 13 12 0.2010 -0.1180
-15 13 13 1.0516 0.0238
-15 13 14 0.3880 0.0466
-15 13 15 1.0290 0.0211
-15 13 16 -0.3765 0.1547
-15 13 17 0.1844 -0.1686
-15 13 18 0.4775 0.3364
-15 13 19 -0.0177 -0.3086
-15 13 20 -0.5035 0.2448
-15 13 21 -0.5512 -0.4094
-15 14 1 0.0481 0.2174
-15 14 2 -1.3273 -0.0853
-15 14 3 0.4927 0.2927
-15 14 4 -2.4204 -0.1448
-15 14 5 0.4935 0.0174
-15 14 6 -1.3988 0.0548
-15 14 7 1.0203 -0.0302
-15 14 8 -1.9724 0.0535
-15 14 9 0.2351 -0.2547
-15 14 10 -1.3274 0.0593
-15 14 11 0.2206 -0.0576
-15 14 12 -1.3286 0.0801
-15 14 13 -1.2470 -0.2585
-15 14 14 -1.2274 0.1252
-15 14 15 -0.6006 -0.4853
-15 14 16 -0.2312 0.2115
-15 14 17 -0.3737 -0.6195
-15 15 1 0.3563 0.2120
-15 15 2 -0.9632 -0.3704
-15 15 3 0.4816 0.2927
-15 15 4 -0.5135 -0.1739
-15 15 5 0.6859 0.0060
-15 15 6 -0.0324 0.2686
-15 15 7 0.6230 -0.0543
-15 15 8 -0.0390 0.5695
-15 15 9 -0.5884 -0.1653
-15 15 10 -0.0038 0.4013
-15 15 11 0.5188 -0.1932
-15 15 12 0.4806 0.3854
-14 0 2 3.2204 -0.2226
-14 0 4 1.4307 -0.0972
-14 0 6 2.8486 0.3550
-14 0 8 -0.1949 -0.2290
-14 0 10 3.0501 0.1549
-14 0 12 -2.6302 -0.0338
-14 0 14 0.7968 0.0268
-14 0 16 1.0283 -0.0474
-14 0 18 1.0411 0.0438
-14 0 20 3.7213 0.0050
-14 0 22 0.7573 0.0187
-14 0 24 2.6694 0.0853
-14 0 26 1.7651 0.0275
-14 0 28 2.4180 0.0195
-14 0 30 0.8926 -0.0292
-14 0 32 -1.1094 0.0032
-14 0 34 -1.9334 -0.1645
-14 0 36 -1.9416 0.0136
-14 0 38 0.3271 -0.1450
-14 1 1 -3.2438 0.2116
-14 1 2 -4.5072 0.3021
-14 1 3 -3.2844 -0.2144
-14 1 4 -4.8768 -0.2114
-14 1 5 -2.4687 0.2664
-14 1 6 -2.3866 0.0977
-14 1 7 -3.1276 -0.1374
-14 1 8 -2.2551 0.0112
-14 1 9 -1.7423 0.0915
-14 1 10 -1.8798 -0.0482
-14 1 11 -0.1604 -0.1490
-14 1 12 0.0635 0.0592
-14 1 13 -0.6194 0.0002
-14 1 14 -0.6493 0.0087
-14 1 15 0.9491 -0.1849
-14 1 16 1.9622 0.0186
-14 1 17 -1.9625 0.0860
-14 1 18 -0.2602 -0.0300
-14 1 19 -1.2098 -0.0724
-14 1 20 -0.1605 0.0009
-14 1 21 -1.7996 0.1247
-14 1 22 -1.4520 -0.0309
-14 1 23 -2.0285 -0.0317
-14 1 24 -0.2237 -0.0579
-14 1 25 -1.7179 0.1207
-14 1 26 -0.5350 -0.0823
-14 1 27 -2.7611 -0.0005
-14 1 28 -0.5314 -0.0286
-14 1 29 -2.3653 0.0868
-14 1 30 -1.3400 -0.0877
-14 1 31 -1.6667 -0.0684
-14 1 32 -1.3560 0.0050
-14 1 33 -1.4818 -0.0261
-14 1 34 0.4656 -0.1193
-14 1 35 0.8620 -0.1812
-14 1 36 0.1474 -0.0454
-14 1 37 -1.4367 -0.1827
-14 1 38 0.7668 -0.0575
-14 2 1 4.1835 0.0585
-14 2 2 5.0204 -0.0357
-14 2 3 5.5605 -0.0309
-14 2 4 4.8679 0.0726
-14 2 5 2.6291 0.0059
-14 2 6 5.0595 0.0067
-14 2 7 3.6342 -0.0784
-14 2 8 5.1995 0.0469
-14 2 9 1.6734 -0.0504
-14 2 10 4.3922 -0.0226
-14 2 11 2.3383 -0.0399
-14 2 12 3.2113 0.0072
-14 2 13 1.0503 -0.0372
-14 2 14 3.4340 -0.0234
-14 2 15 -0.1654 0.0319
-14 2 16 3.3223 -0.0344
-14 2 17 -0.8710 0.0568
-14 2 18 1.2707 -0.0181
-14 2 19 0.7623 0.0659
-14 2 20 2.7858 0.0164
-14 2 21 0.7573 0.0357
-14 2 22 0.0500 0.0074
-14 2 23 1.0707 0.0181
-14 2 24 1.5010 0.1047
-14 2 25 -0.5177 -0.0401
-14 2 26 0.0654 0.0478
-14 2 27 -0.4113 -0.0350
-14 2 28 -0.2930 0.0913
-14 2 29 -0.4020 -0.0725
-14 2 30 0.8947 0.1007
-14 2 31 1.3822 -0.0944
-14 2 32 -0.1300 0.0772
-14 2 33 0.6029 -0.1147
-14 2 34 -0.5284 0.0932
-14 2 35 0.1709 -0.0899
-14 2 36 -0.4757 0.1035
-14 2 37 0.0843 -0.1923
-14 2 38 -2.1363 0.1550
-14 3 1 -3.8834 0.1183
-14 3 2 -3.0675 0.0457
-14 3 3 -4.2965 -0.2338
-14 3 4 -2.6578 0.0286
-14 3 5 -5.2822 0.0750
-14 3 6 -3.5181 0.0167
-14 3 7 -6.1838 -0.0782
-14 3 8 -2.6274 -0.0295
-14 3 9 -4.3158 0.0237
-14 3 10 -4.1092 0.0021
-14 3 11 -4.9242 0.0245
-14 3 12 -3.1057 -0.0623
-14 3 13 -4.6202 0.0859
-14 3 14 -3.7610 0.0634
-14 3 15 -2.9069 -0.0557
-14 3 16 -1.5251 0.0076
-14 3 17 -2.9530 -0.0032
-14 3 18 -2.8110 0.0201
-14 3 19 -0.0712 -0.0664
-14 3 20 -1.4281 -0.0137
-14 3 21 0.4966 -0.0874
-14 3 22 -1.8292 0.0319
-14 3 23 0.2479 -0.0957
-14 3 24 -0.8876 -0.0628
-14 3 25 0.7093 -0.0361
-14 3 26 0.8680 0.0395
-14 3 27 0.7015 -0.0604
-14 3 28 0.2269 -0.0889
-14 3 29 0.2814 -0.0199
-14 3 30 -0.9084 -0.0383
-14 3 31 -0.0600 0.0949
-14 3 32 -0.2265 -0.1374
-14 3 33 -0.3822 0.0932
-14 3 34 -2.0848 -0.0310
-14 3 35 0.7122 0.1823
-14 3 36 0.7744 -0.0978
-14 3 37 0.0424 0.0793
-14 4 1 -0.6791 0.0671
-14 4 2 1.8373 -0.0579
-14 4 3 0.1946 -0.0023
-14 4 4 2.7595 -0.0223
-14 4 5 0.7397 -0.0046
-14 4 6 1.7736 -0.0333
-14 4 7 1.7607 0.0193
-14 4 8 2.9092 -0.0072
-14 4 9 2.3050 0.0177
-14 4 10 1.3405 0.0095
-14 4 11 3.1434 -0.0311
-14 4 12 2.5263 0.0383
-14 4 13 3.2322 -0.0653
-14 4 14 1.9253 0.0278
-14 4 15 2.6892 -0.0326
-14 4 16 2.7625 0.0037
-14 4 17 2.0000 -0.0873
-14 4 18 0.8392 -0.0083
-14 4 19 1.6024 0.0138
-14 4 20 0.1113 -0.0575
-14 4 21 1.2515 0.0493
-14 4 22 0.3473 -0.0621
-14 4 23 -0.1761 0.0688
-14 4 24 0.4619 -0.0833
-14 4 25 0.2799 0.0316
-14 4 26 0.1029 -0.0823
-14 4 27 -0.9116 0.0841
-14 4 28 2.1586 -0.0394
-14 4 29 0.6770 0.0194
-14 4 30 -0.5876 -0.0050
-14 4 31 0.9200 0.0070
-14 4 32 2.1983 -0.0386
-14 4 33 2.1953 -0.0274
-14 4 34 0.1777 -0.0405
-14 4 35 0.7158 -0.0353
-14 4 36 1.4899 -0.0458
-14 4 37 0.3649 -0.0459
-14 5 1 -0.3914 0.0221
-14 5 2 1.0298 -0.0580
-14 5 3 0.0367 0.0870
-14 5 4 1.5761 0.0562
-14 5 5 -0.0350 0.0386
-14 5 6 -0.3330 0.0469
-14 5 7 0.5746 0.0262
-14 5 8 0.1674 0.0736
-14 5 9 1.1616 -0.0491
-14 5 10 -1.2520 0.0553
-14 5 11 -0.1521 0.0024
-14 5 12 -0.8445 -0.0358
-14 5 13 -0.7634 -0.0546
-14 5 14 0.2340 -0.0370
-14 5 15 -1.0471 0.0380
-14 5 16 -0.6860 -0.0481
-14 5 17 -0.7911 0.0311
-14 5 18 0.3346 -0.0594
-14 5 19 -0.8356 0.0412
-14 5 20 -0.0307 -0.0469
-14 5 21 0.6824 -0.0081
-14 5 22 -1.3891 -0.0233
-14 5 23 -0.6192 0.0227
-14 5 24 1.7249 0.0001
-14 5 25 -0.5409 0.0022
-14 5 26 -1.6075 -0.0024
-14 5 27 0.8715 -0.0179
-14 5 28 1.1265 0.0516
-14 5 29 0.4664 -0.0572
-14 5 30 -1.3829 0.1071
-14 5 31 2.6756 -0.1212
-14 5 32 -0.8277 0.1129
-14 5 33 2.0372 -0.2030
-14 5 34 -0.8155 0.2335
-14 5 35 1.8531 -0.1324
-14 5 36 -0.1157 0.1842
-14 6 1 -0.5942 0.0063
-14 6 2 1.0775 0.0075
-14 6 3 0.5136 0.0157
-14 6 4 0.3249 0.0519
-14 6 5 0.7652 -0.0188
-14 6 6 -0.4582 0.0143
-14 6 7 0.7519 -0.0240
-14 6 8 -0.2180 -0.0202
-14 6 9 0.5212 0.0242
-14 6 10 0.8477 -0.0355
-14 6 11 -0.3407 0.0560
-14 6 12 1.4689 -0.0766
-14 6 13 -0.4535 0.1005
-14 6 14 1.8261 -0.0459
-14 6 15 -1.4282 0.0022
-14 6 16 1.5579 -0.0615
-14 6 17 -0.4610 0.0308
-14 6 18 -0.1543 0.0329
-14 6 19 -0.2401 -0.1046
-14 6 20 1.1004 0.0902
-14 6 21 -0.0037 -0.0808
-14 6 22 -0.0632 0.1103
-14 6 23 0.9595 -0.0939
-14 6 24 0.5096 0.1067
-14 6 25 0.7667 -0.0609
-14 6 26 -0.0173 0.0419
-14 6 27 0.7217 0.0098
-14 6 28 -1.6526 -0.0825
-14 6 29 2.2613 0.0926
-14 6 30 -2.3839 -0.0319
-14 6 31 0.3714 0.0116
-14 6 32 -2.7537 -0.0758
-14 6 33 2.1378 0.0337
-14 6 34 -3.0212 -0.0091
-14 6 35 -0.4774 0.0526
-14 7 1 -0.7260 -0.0829
-14 7 2 -1.1376 0.0103
-14 7 3 -0.5712 -0.0268
-14 7 4 -2.0508 0.0206
-14 7 5 -1.8194 -0.0114
-14 7 6 -2.5696 -0.0414
-14 7 7 -1.3397 -0.0076
-14 7 8 -0.4470 -0.0641
-14 7 9 -3.3720 0.0438
-14 7 10 -0.3463 -0.0432
-14 7 11 -4.2415 -0.0416
-14 7 12 0.4854 0.0100
-14 7 13 -3.5198 0.0188
-14 7 14 0.6873 0.0225
-14 7 15 -4.3004 -0.0393
-14 7 16 0.3862 0.1522
-14 7 17 -2.8273 -0.0224
-14 7 18 0.4946 0.0512
-14 7 19 -3.3866 -0.0015
-14 7 20 1.2659 0.1020
-14 7 21 -2.4968 -0.0447
-14 7 22 -0.3458 0.1116
-14 7 23 -2.1578 -0.0035
-14 7 24 0.9487 0.0877
-14 7 25 -0.6167 0.1058
-14 7 26 -0.8844 -0.0244
-14 7 27 -0.6483 0.0321
-14 7 28 1.1039 -0.0314
-14 7 29 -0.2084 0.2355
-14 7 30 -0.9606 -0.1529
-14 7 31 -0.3068 0.2134
-14 7 32 0.8712 -0.1532
-14 7 33 -0.4838 0.1443
-14 7 34 -0.3600 -0.1916
-14 8 1 -1.1458 0.0504
-14 8 2 2.5492 -0.0609
-14 8 3 1.3574 0.0454
-14 8 4 3.8504 -0.0528
-14 8 5 0.1652 0.0442
-14 8 6 4.0929 -0.0343
-14 8 7 -0.3352 -0.0016
-14 8 8 4.5436 0.0171
-14 8 9 -0.0078 -0.0233
-14 8 10 5.0068 0.0534
-14 8 11 -1.6519 -0.0479
-14 8 12 3.7776 0.1273
-14 8 13 0.6215 -0.1075
-14 8 14 3.5300 0.0279
-14 8 15 0.6864 -0.0342
-14 8 16 4.4434 -0.0159
-14 8 17 -0.2573 0.0564
-14 8 18 4.0752 -0.0033
-14 8 19 1.1448 0.1142
-14 8 20 3.8760 -0.0268
-14 8 21 0.2000 0.1042
-14 8 22 2.3868 -0.0431
-14 8 23 1.4161 0.0120
-14 8 24 0.3490 0.0360
-14 8 25 1.1866 -0.0771
-14 8 26 -0.2912 -0.0186
-14 8 27 0.5662 -0.0286
-14 8 28 0.7160 0.0390
-14 8 29 0.3593 -0.1529
-14 8 30 1.1416 0.1119
-14 8 31 0.4592 0.0233
-14 8 32 1.2661 -0.0537
-14 8 33 1.3163 -0.0869
-14 9 1 -2.4007 -0.0128
-14 9 2 1.6632 -0.0128
-14 9 3 -2.4942 -0.0144
-14 9 4 0.3270 0.0012
-14 9 5 -1.9912 -0.0157
-14 9 6 1.6596 0.0155
-14 9 7 -3.0112 0.0013
-14 9 8 1.2531 0.0285
-14 9 9 -2.6340 -0.0180
-14 9 10 1.1292 -0.0258
-14 9 11 -2.0966 -0.0523
-14 9 12 0.7597 0.0037
-14 9 13 -2.5146 0.0567
-14 9 14 -0.0554 -0.0519
-14 9 15 -3.3130 0.0624
-14 9 16 0.5639 -0.1146
-14 9 17 -3.2426 0.1060
-14 9 18 0.8120 -0.1214
-14 9 19 -4.3712 -0.0146
-14 9 20 1.0572 -0.0881
-14 9 21 -1.5561 -0.1110
-14 9 22 -1.0355 0.0449
-14 9 23 -0.5810 -0.0978
-14 9 24 0.5748 0.0489
-14 9 25 0.5067 -0.0943
-14 9 26 -1.3018 0.1751
-14 9 27 0.4343 -0.2153
-14 9 28 0.2475 0.0959
-14 9 29 0.0950 -0.3178
-14 9 30 0.2166 0.2051
-14 9 31 -0.2966 -0.4112
-14 10 1 -1.2647 -0.0596
-14 10 2 1.7163 0.0619
-14 10 3 -1.0658 -0.0626
-14 10 4 0.6722 0.0492
-14 10 5 -1.8143 -0.0224
-14 10 6 0.5451 -0.0745
-14 10 7 -1.9443 0.0209
-14 10 8 0.9672 -0.0701
-14 10 9 -2.0025 0.0514
-14 10 10 -0.3495 -0.0678
-14 10 11 -1.3715 0.0182
-14 10 12 1.6427 -0.0371
-14 10 13 0.2898 0.0766
-14 10 14 0.1187 -0.0976
-14 10 15 0.3890 0.0956
-14 10 16 1.6413 -0.0561
-14 10 17 -0.7005 0.0343
-14 10 18 0.6593 0.0557
-14 10 19 0.8001 -0.0512
-14 10 20 0.4261 0.1575
-14 10 21 -1.0404 -0.1601
-14 10 22 -0.1077 0.1388
-14 10 23 1.1216 -0.1433
-14 10 24 -0.3221 -0.0085
-14 10 25 0.8036 -0.1762
-14 10 26 1.3396 -0.1983
-14 10 27 0.9665 -0.0901
-14 10 28 0.0766 0.0613
-14 10 29 1.3970 -0.1575
-14 10 30 1.5350 0.1778
-14 11 1 -1.7252 -0.0651
-14 11 2 -0.8551 0.0614
-14 11 3 -1.6153 -0.0831
-14 11 4 -0.4369 -0.0377
-14 11 5 -0.7129 0.0225
-14 11 6 -0.1759 -0.1076
-14 11 7 -1.4171 0.0300
-14 11 8 1.2316 -0.0585
-14 11 9 -1.0566 0.0249
-14 11 10 0.0022 -0.0238
-14 11 11 -0.4745 0.0113
-14 11 12 -0.5422 0.0148
-14 11 13 -1.1821 0.0076
-14 11 14 0.0082 -0.0174
-14 11 15 -0.4941 0.0037
-14 11 16 -0.7586 -0.0582
-14 11 17 -0.0594 -0.0297
-14 11 18 1.5125 0.1047
-14 11 19 -0.9057 -0.1520
-14 11 20 1.1359 0.0024
-14 11 21 0.4411 -0.1943
-14 11 22 1.8349 -0.0429
-14 11 23 -0.9060 0.0995
-14 11 24 0.2718 -0.1993
-14 11 25 0.0204 0.2759
-14 11 26 0.2723 -0.2083
-14 11 27 -1.0210 0.4798
-14 11 28 -0.6371 -0.1376
-14 12 1 2.6449 0.0339
-14 12 2 -0.1703 0.0380
-14 12 3 0.1096 -0.0004
-14 12 4 0.5072 0.0055
-14 12 5 0.0046 0.0714
-14 12 6 0.6010 -0.0105
-14 12 7 0.3963 0.1043
-14 12 8 0.3620 -0.0446
-14 12 9 -0.8994 0.0075
-14 12 10 0.9183 0.0444
-14 12 11 0.9377 -0.1018
-14 12 12 0.7464 0.0588
-14 12 13 0.9359 -0.0991
-14 12 14 0.5107 0.1106
-14 12 15 0.1126 -0.1058
-14 12 16 0.5654 0.0050
-14 12 17 -0.2402 -0.1700
-14 12 18 0.6544 0.0162
-14 12 19 -0.1820 0.0237
-14 12 20 -0.1056 -0.1393
-14 12 21 -0.6601 0.0878
-14 12 22 0.1048 -0.2399
-14 12 23 0.9314 0.5299
-14 12 24 -0.5179 -0.3773
-14 12 25 0.5995 0.5356
-14 13 1 -0.4223 0.0454
-14 13 2 -0.8857 0.0412
-14 13 3 0.1765 0.0254
-14 13 4 -0.8997 0.0103
-14 13 5 -1.4228 0.0329
-14 13 6 0.7066 -0.0379
-14 13 7 0.0043 0.1160
-14 13 8 0.2042 0.0239
-14 13 9 -1.3284 -0.0403
-14 13 10 -0.1492 0.0626
-14 13 11 -1.1688 -0.0969
-14 13 12 -0.6008 0.1638
-14 13 13 -1.0780 -0.2318
-14 13 14 -0.5309 0.0838
-14 13 15 -1.0444 -0.1237
-14 13 16 -0.5592 -0.1418
-14 13 17 -0.4832 0.0643
-14 13 18 0.5164 -0.2645
-14 13 19 -0.1962 0.3501
-14 13 20 -0.0822 -0.4113
-14 13 21 0.1932 0.4965
-14 13 22 -0.7468 -0.6609
-14 13 23 -0.0458 0.5594
[truncated: 627,083 more chars]
